# Supplementary material for: Molecular architecture of black widow spider neurotoxins
Source: Nat Commun. 2021 Nov 29;12:6956. doi: 10.1038/s41467-021-26562-8 (PMC8630228; doi:10.1038/s41467-021-26562-8)
Supplement: Supplementary file 7 — Source Data [file 41467_2021_26562_MOESM7_ESM.zip]

Archive with 32 entries (29 files):
- Extended_data_5.tif
- __MACOSX/
- __MACOSX/._Extended_data_5.tif
- Extended_data_4/
- Extended_data_4/1 readme.txt
- __MACOSX/Extended_data_4/
- __MACOSX/Extended_data_4/._1 readme.txt
- Extended_data_4/Fig. S12 a-c.txt
- __MACOSX/Extended_data_4/._Fig. S12 a-c.txt
- Extended_data_4/Fig. S12 d-e.txt
- __MACOSX/Extended_data_4/._Fig. S12 d-e.txt
- Extended_data_4/Fig. 4 f.txt
- __MACOSX/Extended_data_4/._Fig. 4 f.txt
- Extended_data_4/Fig. 4 d.txt
- __MACOSX/Extended_data_4/._Fig. 4 d.txt
- Extended_data_4/Fig. S12 h 1.txt
- __MACOSX/Extended_data_4/._Fig. S12 h 1.txt
- Extended_data_4/Fig. S12 g.txt
- __MACOSX/Extended_data_4/._Fig. S12 g.txt
- Extended_data_4/Fig. 4 c.txt
- __MACOSX/Extended_data_4/._Fig. 4 c.txt
- Extended_data_4/Fig. S12 h 2.txt
- __MACOSX/Extended_data_4/._Fig. S12 h 2.txt
- Extended_data_4/Fig. 4 a-b.txt
- __MACOSX/Extended_data_4/._Fig. 4 a-b.txt
- __MACOSX/._Extended_data_4
- Extended_data_3.dna
- __MACOSX/._Extended_data_3.dna
- Extended_data_2.dna
- __MACOSX/._Extended_data_2.dna
- Extended_data_1.dna
- __MACOSX/._Extended_data_1.dna
