# Supplementary material for: Molecular architecture of black widow spider neurotoxins
Source: Nat Commun. 2021 Nov 29;12:6956. doi: 10.1038/s41467-021-26562-8 (PMC8630228; doi:10.1038/s41467-021-26562-8)
Supplement: Supplementary file 7 — Source Data [file 41467_2021_26562_MOESM7_ESM.zip › Extended_data_4/1 readme.txt]

Electrophysiology data of figure 4 and S12:
The time and voltage dependent recorded ion currents were saved as dat files by the used software PatchMaster v2x73.2 (HEKA). Further the representative data sets were imported into OriginPro 8.5.1 (OriginLab Corporation) and used for generating the respective blots and graphs. The dimension corrected raw data are attached within this zip folder as exported tap separated ASCII files.
