# Supplementary material for: Molecular architecture of black widow spider neurotoxins
Source: Nat Commun. 2021 Nov 29;12:6956. doi: 10.1038/s41467-021-26562-8 (PMC8630228; doi:10.1038/s41467-021-26562-8)
Supplement: Supplementary file 7 — Source Data [file 41467_2021_26562_MOESM7_ESM.zip › Extended_data_4/Fig. S12 a-c.txt]

time	current	current	current	current	current	current	current
s	pA	pA	pA	pA	pA	pA	pA
Time	0mv	20mV	-20mV	40mV	-40mV	60mV	-60mV
0	1.18255648251616	0.0311691218375924	0.0617148612383639	1.03762006597162	-0.33569144219024	-0.708474139367178	-0.301093716950585
1E-4	0.902034385978332	-0.0935073655125512	-0.499329331837286	0.164884654520607	-0.616213538728065	-1.3318565761179	-0.799799666351162
2E-4	-0.375899609360647	-0.716889802263276	0.840942907176766	-0.209144807529828	-0.117507589327487	-0.2097681899666	0.852163791038252
3E-4	-0.282392243848041	5.49299625523495E-14	-0.624005819187429	-0.115637442017218	0.0383380198601906	0.25776863759644	0.415796085312746
4E-4	-0.718759949573543	-1.15325750798878	1.12146500371459	-0.98837285346823	0.474705725585696	-1.17601096693022	0.478134328987818
5E-4	-0.718759949573543	0.28052209653788	1.18380324738967	-2.79618192004532	0.1318453853728	-2.32926847491905	2.97166407599071
6E-4	-0.999282046111368	0.0623382436751267	-0.717513184700039	0.538914116571041	-1.11491948812864	-0.459121164666891	0.758656425525643
7E-4	-0.126546634660359	0.467536827563098	-0.218807235299461	1.84801723374755	-0.42919880770285	1.09933492720991	-1.1738291284016
8E-4	0.278651949227611	1.12208838615135	-0.156468991624389	1.47398777169712	0.100676263535266	-0.895488870392393	-1.01798351921392
9E-4	1.05787999516601	0.966242776963676	0.49808256696387	0.102546410845535	0.00716889802265628	-2.64095969329442	0.291119597962602
1E-3	-1.21746589897412	2.30651501597773	-0.468160209999748	0.0713772890079972	0.1318453853728	0.475952490459193	-0.301093716950585
0.0011	-2.30838516328789	1.74547082290208	0.716266419826623	0.570083238408575	1.2539337715241	0.00841566289615287	-1.04915264105145
0.0012	-0.469406974873256	0.249352974700345	1.49549446576503	0.757097969433793	-1.11491948812864	-0.833150626717321	0.135273988774921
0.0013	-0.562914340385865	0.374029462050489	-0.436991088162214	-1.48707880286881	0.00716889802265628	-0.708474139367178	1.91191393351448
0.0014	-0.157715756497894	0.810397167775995	-0.405821966324676	-0.832527244280549	1.37861025887425	0.974658439859771	-0.02057162041276
0.0015	-1.77851009204977	0.0623382436751267	-0.935697037562791	1.13112743148422	0.287690994560481	2.56428365357411	0.166443110612455
0.0016	-0.407068731198184	-2.05716204127733	0.0617148612383639	1.41164952802205	0.474705725585696	1.94090121682339	-0.0829098640878318
0.0017	-2.24604691961281	-2.24417677230254	1.43315622208995	0.102546410845535	0.38119836007309	-0.490290286504425	-1.11149088472652
0.0018	-0.562914340385865	0.405198583888027	1.93186217149053	0.0713772890079972	0.00716889802265628	0.164261272083834	-0.394601082463194
0.0019	-0.188884878335431	-0.124676487350089	0.872112029014304	-0.209144807529828	-0.491537051377921	0.569459855971802	-0.737461422676091
0.002	-1.59149536102456	0.249352974700345	-0.343483722649604	0.507744994733503	0.194183629047872	0.849981952509627	0.353457841637674
0.0021	-1.46681887367441	1.37144136085164	-0.592836697349892	0.102546410845535	-1.39544158466647	1.6915482421231	-0.706292300838553
0.0022	0.746188776790652	5.49299625523495E-14	-0.811020550212645	-0.926034609793158	-0.772059147915746	3.4993573087002	-1.48552034677696
0.0023	1.27606384802877	0.935073655126138	-0.312314600812067	0.507744994733503	-0.179845833002562	0.694136343321946	0.478134328987818
0.0024	0.0604680963648576	0.498705949400633	0.778604663501695	0.694759725758718	0.817566065798593	-0.0227534589413846	1.19502413125115
0.0025	-1.09278941162398	0.685720680425851	1.09029588187706	-0.73901987876794	1.37861025887425	-0.583797652017034	-0.799799666351162
0.0026	0.247482827390075	1.90131643208976	0.248729592263583	-1.11304934081837	0.568213091098306	-0.2097681899666	-0.332262838788119
0.0027	0.0604680963648576	0.716889802263386	0.965619394526913	-1.30006407184359	-1.27076509731632	0.974658439859771	-0.4881084479758
0.0028	-1.62266448286209	-2.43119150332776	0.435744323288798	-0.458497782230115	-0.803228269753284	-0.708474139367178	-0.550446691650872
0.0029	1.05787999516601	-0.561044193075595	-0.218807235299461	-0.583174269580262	1.81497796459975	0.0707539065712247	-1.11149088472652
0.003	2.05529189396717	-0.872735411450954	-0.0317925042742422	-0.0844683201796839	0.0695071416977281	0.444783368621659	-0.0517407422502943
0.0031	2.92802730541818	0.155845609187736	-0.405821966324676	-0.926034609793158	-0.585044416890531	-0.895488870392393	1.69373008065173
0.0032	-1.84084833572485	-0.0623382436750169	-6.23382436707905E-4	-1.45590968103127	0.59938221293584	-0.427952042829353	0.415796085312746
0.0033	-0.5940834622234	0.405198583888027	0.435744323288798	-0.583174269580262	-0.33569144219024	0.226599515758906	-1.1738291284016
0.0034	0.372159314740218	-0.436367705725451	1.30847973473981	-0.240313929367362	0.287690994560481	2.34609980071136	-0.706292300838553
0.0035	-0.968112924273834	-0.28052209653777	-0.561667575512357	-0.240313929367362	-0.522706173215459	0.164261272083834	-0.830968788188697
0.0036	-1.34214238632427	0.623382436750776	-1.0292044030754	-0.957203731630692	0.412367481910625	0.164261272083834	-0.207586351437975
0.0037	-0.00187014731021419	0.872735411451067	-0.249976357136995	0.538914116571041	1.87731620827482	-0.303275555479209	0.384626963475208
0.0038	0.0604680963648576	0.467536827563098	-0.468160209999748	0.0402081671704629	0.100676263535266	-1.05133447958007	0.478134328987818
0.0039	0.995541751490941	1.21559575166396	-0.125299869786852	0.975281822296546	-0.398029685865312	0.25776863759644	0.945671156550858
0.004	-0.0330392691477501	0.654551558588314	0.279898714101117	-1.76760089940663	-1.61362543752922	2.19025419152368	0.820994669200714
0.0041	0.496835802090363	0.935073655126138	-1.49674123063844	-1.14421846265591	-0.366860564027778	-0.2097681899666	0.478134328987818
0.0042	0.83969614230326	0.99741189880121	-0.468160209999748	1.41164952802205	0.786396943961059	-0.459121164666891	-1.08032176288899
0.0043	1.21372560435369	1.87014731025222	-0.094130747949314	-2.11046123961953	-1.27076509731632	0.475952490459193	-1.6101968341271
0.0044	-0.687590827736009	-0.374029462050379	0.49808256696387	-1.20655670633098	-1.52011807201661	-0.116260824453991	-0.363431960625657
0.0045	-1.15512765529905	-1.37144136085153	1.15263412555213	0.164884654520607	1.19159552784903	-0.988996235905003	0.353457841637674
0.0046	0.590343167602971	0.0311691218375924	0.155222226750973	0.164884654520607	0.256521872722944	-1.51887130714312	-0.675123179001019
0.0047	1.15138736067862	-1.30910311717646	-0.748682306537573	-0.98837285346823	-0.89673563526589	-0.708474139367178	0.0105975014247776
0.0048	0.995541751490941	1.71430170106454	1.37081797841488	-1.14421846265591	-0.179845833002562	0.444783368621659	1.38203886227636
0.0049	-0.812267315086152	2.11950028495251	-0.53049845367482	1.16229655332176	0.350029238235553	0.631798099646874	0.602810816337961
0.005	0.995541751490941	-0.561044193075595	-1.21621913410062	-0.520836025905187	0.786396943961059	-0.801981504879787	0.78982554736318
0.0051	-0.00187014731021419	-0.935073655126029	2.21238426802836	-2.20396860513214	0.879904309473668	0.974658439859771	0.446965207150283
0.0052	0.902034385978332	-1.09091926431371	2.64875197375386	-0.614343391417796	0.318860116398015	0.226599515758906	-1.1738291284016
0.0053	1.49424770089152	0.810397167775995	-1.83960157085134	2.28438493947306	-0.678551782403137	-0.77081238304225	1.35086974043883
0.0054	-0.188884878335431	-0.74805892410081	-0.842189672050182	-0.957203731630692	-0.086338467489953	0.288937759433978	1.4132079841139
0.0055	0.216313705552539	5.49299625523495E-14	0.342236957776189	-0.240313929367362	-0.709720904240674	0.288937759433978	-0.706292300838553
0.0056	0.777357898628188	1.12208838615135	-0.156468991624389	-0.0221300765046089	1.84614708643729	-0.490290286504425	-0.0517407422502943
0.0057	0.870865264140796	0.592213314913242	0.74743554166416	-0.0844683201796839	-0.242184076677634	-1.45653306346805	1.00800940022593
0.0058	1.27606384802877	-0.0623382436750169	1.40198710025242	0.632421482083647	-0.616213538728065	0.0707539065712247	-2.32708663639043
0.0059	0.995541751490941	-0.0935073655125512	-0.842189672050182	0.944112700459009	1.56562498989946	0.413614246784121	-1.42318210310188
0.006	-0.5940834622234	0.99741189880121	-1.65258683982612	0.663590603921184	0.568213091098306	-1.23834921060529	0.259950476125065
0.0061	-1.18629677713659	0.99741189880121	-2.12012366738916	-0.489666904067652	-0.803228269753284	-1.3318565761179	1.00800940022593
0.0062	0.0604680963648576	-0.218183852862698	0.591589932476479	-1.23772582816852	-0.366860564027778	0.787643708834555	-0.612784935325947
0.0063	0.247482827390075	-0.498705949400523	0.809773785339232	-1.95461563043185	1.06691904049888	0.881151074347165	0.104104866937384
0.0064	0.403328436577756	1.21559575166396	0.248729592263583	0.383068507383359	-0.959073878940965	-0.303275555479209	-0.425770204300728
0.0065	0.652681411278043	0.903904533288601	0.248729592263583	-0.271483051204899	-0.834397391590818	-1.55004042898065	0.322288719800137
0.0066	0.0292989745273217	-0.654551558588204	-0.125299869786852	1.00645094413408	-1.83180929039197	0.382445124946587	0.758656425525643
0.0067	0.434497558415292	-1.7766399447395	0.685097297989088	0.445406751058431	0.973411674986274	0.725305465159483	-0.363431960625657
0.0068	1.08904911700355	-0.436367705725451	0.373406079613726	0.133715532683069	3.21758844728888	0.725305465159483	0.415796085312746
0.0069	0.278651949227611	-0.529875071238057	1.18380324738967	-0.926034609793158	-1.11491948812864	-0.116260824453991	-0.862137910026234
0.007	-0.625252584060937	-0.18701473102516	1.5578327094401	-0.801358122443011	-0.148676711165025	1.06816580537238	-0.0829098640878318
0.0071	-0.126546634660359	1.02858102063875	0.685097297989088	0.538914116571041	0.350029238235553	3.21883521216237	1.16385500941361
0.0072	1.21372560435369	-0.935073655126029	0.685097297989088	0.694759725758718	0.724058700285987	3.37468082135005	1.63139183697665
0.0073	-0.313561365685575	-1.15325750798878	-0.156468991624389	0.694759725758718	1.16042640601149	0.694136343321946	0.446965207150283
0.0074	1.33840209170384	-1.65196345738936	0.124053104913436	-0.583174269580262	1.40977938071178	-0.303275555479209	0.446965207150283
0.0075	1.05787999516601	-0.623382436750666	0.0617148612383639	1.13112743148422	1.37861025887425	0.600628977809337	0.54047257266289
0.0076	-0.126546634660359	-0.374029462050379	0.685097297989088	1.25580391883437	0.350029238235553	-0.0539225807789189	2.37945076107752
0.0077	1.68126243191673	-0.654551558588204	0.622759054314013	1.47398777169712	-0.460367929540387	-1.61237867265572	-0.207586351437975
0.0078	1.3072329698663	-0.374029462050379	-0.249976357136995	1.31814216250944	0.973411674986274	-0.459121164666891	-0.612784935325947
0.0079	0.902034385978332	0.592213314913242	0.653928176151551	0.881774456783937	1.72147059908714	1.50453351109789	0.883332912875786
0.008	0.933203507815869	-1.71430170106443	0.903281150851838	1.13112743148422	0.879904309473668	-1.48770218530558	0.446965207150283
0.0081	1.9929536502921	-0.0935073655125512	-1.59024859615105	0.258392020033216	0.163014507210337	0.320106881271512	1.25736237492622
0.0082	0.0916372182023935	0.155845609187736	-0.312314600812067	-0.115637442017218	-0.460367929540387	0.320106881271512	1.7560683243268
0.0083	-1.03045116794891	-2.40002238149022	-0.873358793887716	0.663590603921184	0.350029238235553	-0.521459408341962	1.97425217718955
0.0084	-0.936943802436296	-1.30910311717646	-1.18505001226308	0.725928847596256	1.90848533011236	-1.23834921060529	0.0729357450998494
0.0085	1.33840209170384	1.21559575166396	-0.966866159400326	1.72334074639741	0.973411674986274	1.31751878007267	-0.145248107762904
0.0086	-0.562914340385865	-0.561044193075595	-0.249976357136995	0.663590603921184	-1.30193421915386	-0.116260824453991	0.976840278388395
0.0087	0.777357898628188	-0.779228045938347	0.124053104913436	-0.832527244280549	-1.39544158466647	-1.61237867265572	2.1924360300523
0.0088	0.902034385978332	-0.935073655126029	-1.34089562145076	-1.86110826491924	2.78122074156337	-0.116260824453991	0.135273988774921
0.0089	1.3072329698663	-1.49611784820168	-1.24738825593815	-0.645512513255333	-1.52011807201661	0.538290734134265	-0.145248107762904
0.009	-1.24863502081166	-0.18701473102516	0.716266419826623	0.663590603921184	-1.86297841222951	-0.926657992229931	1.38203886227636
0.0091	1.08904911700355	-1.24676487350139	0.466913445126335	-0.73901987876794	1.37861025887425	-0.116260824453991	1.78723744616434
0.0092	0.933203507815869	-1.27793399533893	0.685097297989088	-2.82735104188286	-0.398029685865312	0.226599515758906	2.50412724842767
0.0093	-0.282392243848041	-0.872735411450954	-0.312314600812067	-0.770189000605477	1.03574991866135	1.00582756169731	2.37945076107752
0.0094	-0.438237853035718	0.124676487350199	-1.59024859615105	0.476575872895969	0.0695071416977281	-0.427952042829353	0.633979938175499
0.0095	1.27606384802877	-1.40261048268907	-0.218807235299461	0.0090390453329254	-0.33569144219024	-0.895488870392393	1.19502413125115
0.0096	0.621512289440507	-0.592213314913129	0.685097297989088	0.28956114187075	0.1318453853728	-0.833150626717321	1.63139183697665
0.0097	0.683850533115581	-0.0935073655125512	-0.343483722649604	-0.333821294879971	0.00716889802265628	-0.490290286504425	0.665149060013033
0.0098	0.185144583715003	-0.966242776963563	-1.34089562145076	1.28697304067191	-0.803228269753284	2.12791594784861	1.56905359330158
0.0099	0.559174045765435	-0.374029462050379	-2.30713839841438	-0.801358122443011	-0.211014954840097	0.787643708834555	-0.986814397376378
0.01	-0.0953775128228219	-1.52728697003921	0.248729592263583	-0.115637442017218	2.25134567032525	0.413614246784121	-0.799799666351162
0.0101	0.309821071065146	-1.05975014247617	-6.23382436707905E-4	0.944112700459009	-1.42661070650401	1.31751878007267	-0.363431960625657
0.0102	0.403328436577756	-1.24676487350139	0.466913445126335	0.164884654520607	-1.14608860996618	0.974658439859771	0.353457841637674
0.0103	0.0292989745273217	0.872735411451067	1.40198710025242	1.03762006597162	-0.585044416890531	0.226599515758906	-1.67253507780217
0.0104	-1.40448062999934	0.99741189880121	1.15263412555213	0.0402081671704629	-1.11491948812864	1.16167317088499	-1.48552034677696
0.0105	-0.625252584060937	0.342860340212951	0.716266419826623	-2.32864509248228	1.47211762438685	1.31751878007267	2.62880373577781
0.0106	0.652681411278043	-1.05975014247617	-0.966866159400326	-0.552005147742724	-0.0551693456524155	1.03699668353484	1.88074481167694
0.0107	0.496835802090363	5.49299625523495E-14	-0.748682306537573	2.06620108661031	0.568213091098306	0.195430393921368	0.571641694500427
0.0108	0.403328436577756	2.55586799067802	-0.094130747949314	1.6298333808848	0.287690994560481	0.351276003109049	-0.737461422676091
0.0109	0.559174045765435	1.15325750798889	-0.187638113461923	-0.458497782230115	0.194183629047872	-0.926657992229931	0.197612232449993
0.011	-0.064208390985286	5.49299625523495E-14	-0.561667575512357	-0.115637442017218	-0.0240002238148812	-0.0227534589413846	-0.955645275538843
0.0111	-0.531745218548328	-0.467536827562985	-0.156468991624389	0.28956114187075	0.661720456610915	1.19284229272252	0.197612232449993
0.0112	0.83969614230326	-0.872735411450954	0.529251688801407	0.351899385545822	-0.0240002238148812	0.133092150246296	0.852163791038252
0.0113	1.33840209170384	-0.654551558588204	-0.811020550212645	0.725928847596256	1.50328674622439	0.600628977809337	0.415796085312746
0.0114	-0.5940834622234	-0.0935073655125512	0.0928839830759014	-0.42732866039258	1.09808816233642	-0.147429946291528	0.0417666232623118
0.0115	1.02671087332848	-0.405198583887913	0.248729592263583	-1.11304934081837	0.0695071416977281	-0.0227534589413846	-1.29850561575174
0.0116	0.777357898628188	-0.218183852862698	-1.0292044030754	-0.302652173042434	-0.647382660565603	0.538290734134265	-2.79462346395347
0.0117	1.08904911700355	0.218183852862808	1.37081797841488	0.227222898195678	-0.0240002238148812	-0.272106433641672	-0.675123179001019
0.0118	1.43190945721645	0.124676487350199	0.591589932476479	-0.520836025905187	1.28510289336164	-1.02016535774254	0.54047257266289
0.0119	1.43190945721645	1.30910311717657	0.809773785339232	0.320730263708288	0.817566065798593	0.25776863759644	0.0105975014247776
0.012	1.08904911700355	1.05975014247628	1.05912676003952	-1.3935714373562	-0.304522320352706	2.65779101908672	0.384626963475208
0.0121	-0.188884878335431	-2.15066940678993	0.903281150851838	-0.894865487955621	-0.0240002238148812	-0.0539225807789189	-0.238755473275513
0.0122	0.621512289440507	-0.0935073655125512	-0.624005819187429	1.66100250272234	-0.460367929540387	0.00841566289615287	-0.643954057163481
0.0123	-0.282392243848041	-0.374029462050379	0.0928839830759014	1.09995830964669	-0.959073878940965	-0.147429946291528	-0.612784935325947
0.0124	-1.15512765529905	0.436367705725561	1.80718568414039	-0.364990416717509	-0.647382660565603	-0.272106433641672	-1.1738291284016
0.0125	0.933203507815869	0.685720680425851	0.342236957776189	-0.364990416717509	-0.740890026078212	-1.11367272325515	0.820994669200714
0.0126	1.49424770089152	-0.467536827562985	-1.34089562145076	-0.17797568569229	-0.179845833002562	-0.677305017529643	0.633979938175499
0.0127	-1.03045116794891	-0.342860340212842	1.12146500371459	0.414237629220894	-0.086338467489953	0.351276003109049	-0.0829098640878318
0.0128	-0.188884878335431	1.18442662982643	0.373406079613726	-0.614343391417796	-1.02141212261604	0.00841566289615287	0.0417666232623118
0.0129	-0.188884878335431	1.96365467576483	0.685097297989088	0.445406751058431	-1.3331033409914	0.569459855971802	0.384626963475208
0.013	-0.749929071411081	-0.74805892410081	0.903281150851838	0.414237629220894	-0.273353198515168	0.413614246784121	0.945671156550858
0.0131	0.0292989745273217	-0.436367705725451	-0.468160209999748	0.227222898195678	-1.55128719385415	0.538290734134265	0.415796085312746
0.0132	-1.84084833572485	-1.68313257922689	-0.811020550212645	-0.17797568569229	-0.834397391590818	-0.240937311804138	-0.768630544513625
0.0133	-0.562914340385865	-0.654551558588204	0.716266419826623	-0.614343391417796	-2.14350050876734	0.600628977809337	-0.363431960625657
0.0134	0.403328436577756	1.87014731025222	0.778604663501695	-0.832527244280549	0.1318453853728	0.133092150246296	0.291119597962602
0.0135	0.465666680252828	1.683132579227	0.685097297989088	-0.0532991983421464	0.256521872722944	-0.427952042829353	-1.04915264105145
0.0136	0.185144583715003	0.218183852862808	-1.09154264675047	-0.832527244280549	-0.273353198515168	1.28634965823513	-1.42318210310188
0.0137	1.15138736067862	-0.654551558588204	-0.249976357136995	-1.48707880286881	-0.460367929540387	0.662967221484412	0.727487303688108
0.0138	0.309821071065146	2.24417677230266	0.591589932476479	-0.0844683201796839	0.755227822123521	-0.0539225807789189	0.384626963475208
0.0139	-0.905774680598762	1.12208838615135	-0.811020550212645	1.25580391883437	1.06691904049888	0.25776863759644	-0.456939326138266
0.014	-1.21746589897412	0.0311691218375924	-0.748682306537573	1.31814216250944	-0.33569144219024	0.00841566289615287	0.633979938175499
0.0141	-1.06162028978644	0.467536827563098	-0.343483722649604	-1.98578475226939	1.09808816233642	-0.2097681899666	0.322288719800137
0.0142	0.340990192902682	1.12208838615135	0.0928839830759014	-0.209144807529828	-0.398029685865312	-0.116260824453991	0.602810816337961
0.0143	1.9929536502921	0.52987507123817	-1.15388089042554	2.12853933028538	-0.117507589327487	0.694136343321946	-0.114078985925369
0.0144	-1.31097326448673	0.187014731025274	-1.4655721088009	1.38048040618451	0.194183629047872	-0.116260824453991	-1.42318210310188
0.0145	-0.812267315086152	0.155845609187736	-0.624005819187429	0.507744994733503	1.50328674622439	-0.490290286504425	-0.114078985925369
0.0146	-0.531745218548328	-0.467536827562985	0.279898714101117	-0.42732866039258	-0.0240002238148812	0.00841566289615287	0.384626963475208
0.0147	-1.90318657939992	-0.685720680425738	0.404575201451264	-0.957203731630692	-0.959073878940965	0.974658439859771	-0.612784935325947
0.0148	-1.06162028978644	0.155845609187736	-1.21621913410062	-1.11304934081837	0.412367481910625	1.66037912028557	-1.29850561575174
0.0149	1.77476979742934	0.779228045938457	-0.748682306537573	-0.832527244280549	0.412367481910625	2.19025419152368	-0.612784935325947
0.015	0.870865264140796	0.52987507123817	0.872112029014304	2.28438493947306	-0.304522320352706	-0.77081238304225	-0.394601082463194
0.0151	-0.469406974873256	-0.124676487350089	-0.748682306537573	-0.832527244280549	0.692889578448449	-1.05133447958007	-0.768630544513625
0.0152	-0.874605558761224	-0.0623382436750169	-0.842189672050182	-3.01436577290808	1.53445586806192	-0.459121164666891	-1.6101968341271
0.0153	-0.064208390985286	-1.09091926431371	0.435744323288798	-0.676681635092868	-1.89414753406705	0.0707539065712247	0.571641694500427
0.0154	-0.438237853035718	-1.65196345738936	0.685097297989088	0.601252360246112	-1.02141212261604	0.00841566289615287	1.69373008065173
0.0155	-0.157715756497894	0.654551558588314	-0.249976357136995	0.912943578621471	2.50069864502554	-0.708474139367178	2.78464934496549
0.0156	-0.313561365685575	0.342860340212951	0.934450272689376	1.6298333808848	0.879904309473668	-0.365613799154281	-0.456939326138266
0.0157	-0.344730487523112	0.685720680425851	0.560420810638942	1.91035547742263	0.755227822123521	-1.48770218530558	-2.14007190536521
0.0158	0.777357898628188	-0.342860340212842	0.342236957776189	0.0713772890079972	0.100676263535266	-3.10849652085746	0.197612232449993
0.0159	-1.46681887367441	0.405198583888027	0.591589932476479	0.476575872895969	-0.0551693456524155	-2.04874637838123	-0.425770204300728
0.016	-0.936943802436296	0.52987507123817	-0.405821966324676	1.91035547742263	0.194183629047872	0.912320196184699	-0.643954057163481
0.0161	0.683850533115581	-1.74547082290197	-0.561667575512357	1.22463479699683	0.0695071416977281	0.569459855971802	0.820994669200714
0.0162	-0.84343643692369	-1.27793399533893	-0.561667575512357	1.22463479699683	-1.7694710467169	-0.427952042829353	1.22619325308869
0.0163	1.18255648251616	-0.561044193075595	-1.18505001226308	-0.520836025905187	-1.17725773180371	0.25776863759644	0.914502034713324
0.0164	0.216313705552539	-0.374029462050379	-0.218807235299461	0.757097969433793	0.163014507210337	-0.490290286504425	0.259950476125065
0.0165	-0.282392243848041	-0.498705949400523	-0.561667575512357	0.944112700459009	1.596794111737	-0.677305017529643	0.197612232449993
0.0166	-0.251223122010503	-1.52728697003921	-0.499329331837286	1.5363260153722	0.817566065798593	-0.365613799154281	0.446965207150283
0.0167	-1.43564975183687	-1.09091926431371	-0.094130747949314	0.601252360246112	-1.14608860996618	0.569459855971802	0.415796085312746
0.0168	1.3072329698663	-0.498705949400523	-0.0317925042742422	0.507744994733503	-1.61362543752922	1.28634965823513	0.945671156550858
0.0169	-0.968112924273834	-0.0311691218374794	0.685097297989088	-0.17797568569229	-0.553875295052993	-0.178599068129066	1.7560683243268
0.017	-0.968112924273834	-0.0311691218374794	-0.0317925042742422	-1.11304934081837	0.38119836007309	-0.895488870392393	0.0105975014247776
0.0171	0.870865264140796	-1.12208838615124	0.124053104913436	-1.17538758449345	-0.242184076677634	0.0707539065712247	-0.363431960625657
0.0172	0.83969614230326	-1.46494872636414	0.809773785339232	-0.520836025905187	-1.45777982834154	0.538290734134265	-1.2673364939142
0.0173	1.40074033537891	-1.05975014247617	-0.187638113461923	1.34931128434698	-1.92531665590458	0.00841566289615287	-0.519277569813338
0.0174	0.83969614230326	-0.436367705725451	-0.187638113461923	-0.115637442017218	-0.0240002238148812	-0.0850917026164565	-0.207586351437975
0.0175	-1.59149536102456	0.342860340212951	0.124053104913436	-2.29747597064474	0.0383380198601906	-0.677305017529643	1.28853149676376
0.0176	-1.77851009204977	1.83897818841468	-1.68375596166366	-2.39098333615735	1.06691904049888	-0.116260824453991	0.54047257266289
0.0177	-1.09278941162398	-0.529875071238057	-1.21621913410062	0.601252360246112	1.00458079682381	-1.83056252551848	0.384626963475208
0.0178	-0.0330392691477501	-2.24417677230254	-0.53049845367482	1.16229655332176	-0.460367929540387	-1.26951833244283	-0.0829098640878318
0.0179	1.05787999516601	0.935073655126138	0.435744323288798	0.694759725758718	0.412367481910625	-2.04874637838123	-0.394601082463194
0.018	-0.126546634660359	1.02858102063875	-1.21621913410062	-0.98837285346823	-0.086338467489953	-0.303275555479209	-0.4881084479758
0.0181	-0.251223122010503	0.405198583888027	-0.0317925042742422	-2.14163036145707	0.568213091098306	-0.272106433641672	0.976840278388395
0.0182	0.372159314740218	-1.15325750798878	1.58900183127763	0.570083238408575	-1.80064016855444	0.0707539065712247	0.696318181850571
0.0183	0.496835802090363	0.685720680425851	-0.125299869786852	-1.42474055919374	-0.803228269753284	-0.240937311804138	-0.425770204300728
0.0184	0.0604680963648576	-0.0311691218374794	-1.09154264675047	-0.73901987876794	-0.0551693456524155	0.351276003109049	0.0105975014247776
0.0185	-0.220054000172966	0.218183852862808	-0.312314600812067	-1.26889495000605	1.00458079682381	0.0707539065712247	1.16385500941361
0.0186	-1.62266448286209	0.779228045938457	-1.4655721088009	-0.552005147742724	0.100676263535266	0.475952490459193	0.633979938175499
0.0187	-0.687590827736009	-2.08833116311486	0.0928839830759014	0.975281822296546	0.0383380198601906	0.569459855971802	-0.0517407422502943
0.0188	-0.220054000172966	-1.55845609187675	-0.343483722649604	2.22204669579799	-0.740890026078212	-0.677305017529643	-1.14266000656406
0.0189	0.372159314740218	0.0935073655126643	0.653928176151551	2.03503196477277	0.630551334773378	1.66037912028557	-0.145248107762904
0.019	0.340990192902682	1.40261048268918	0.903281150851838	-0.240313929367362	0.256521872722944	2.06557770417354	1.84957568983941
0.0191	0.746188776790652	1.12208838615135	0.124053104913436	0.538914116571041	0.911073431311202	-0.801981504879787	1.28853149676376
0.0192	0.933203507815869	1.90131643208976	0.591589932476479	-2.39098333615735	-0.585044416890531	-0.677305017529643	-1.85954980882739
0.0193	0.434497558415292	-0.0623382436750169	1.05912676003952	-1.73643177756909	0.59938221293584	1.3486879019102	-0.550446691650872
0.0194	-0.656421705898471	-1.15325750798878	1.05912676003952	1.50515689353466	1.06691904049888	0.444783368621659	0.415796085312746
0.0195	0.340990192902682	1.27793399533904	-6.23382436707905E-4	-0.863696366118086	-0.553875295052993	-1.89290076919355	0.78982554736318
0.0196	-0.749929071411081	0.903904533288601	-0.686344062862501	-0.271483051204899	0.163014507210337	-0.77081238304225	-0.550446691650872
0.0197	1.74360067559181	-1.68313257922689	-0.468160209999748	-0.271483051204899	1.84614708643729	-0.2097681899666	-0.986814397376378
0.0198	1.77476979742934	0.467536827563098	0.279898714101117	-0.926034609793158	1.00458079682381	-0.895488870392393	0.197612232449993
0.0199	-2.09020131042513	1.83897818841468	0.373406079613726	-0.894865487955621	0.00716889802265628	-1.95523901286862	0.104104866937384
0.02	-2.93176760003861	0.498705949400633	-0.717513184700039	-0.926034609793158	-0.398029685865312	0.00841566289615287	1.72489920248926
0.0201	0.465666680252828	-0.467536827562985	0.248729592263583	1.75450986823495	0.225352750885409	0.101923028408762	2.25477427372738
0.0202	-0.936943802436296	0.966242776963676	-0.468160209999748	0.196053776358141	1.56562498989946	-1.7682242818434	0.0105975014247776
0.0203	-0.313561365685575	2.0259929194399	-0.0317925042742422	-0.0532991983421464	-0.148676711165025	-1.70588603816833	-0.706292300838553
0.0204	-0.625252584060937	0.592213314913242	2.30589163354096	-0.676681635092868	-1.30193421915386	0.413614246784121	-0.612784935325947
0.0205	-0.999282046111368	-0.966242776963563	0.529251688801407	-1.08188021898084	-0.242184076677634	0.195430393921368	0.415796085312746
0.0206	0.528004923927899	0.99741189880121	-0.842189672050182	-0.115637442017218	-0.398029685865312	0.164261272083834	1.88074481167694
0.0207	-0.999282046111368	1.02858102063875	-1.18505001226308	-0.146806563854756	-0.0551693456524155	-1.17601096693022	0.696318181850571
0.0208	-1.40448062999934	5.49299625523495E-14	0.965619394526913	1.34931128434698	-0.304522320352706	-1.3318565761179	0.22878135428753
0.0209	-1.62266448286209	-1.340272239014	-1.55907947431351	0.164884654520607	0.350029238235553	-0.833150626717321	0.883332912875786
0.021	-3.30579706208904	-0.685720680425738	-6.23382436707905E-4	-1.26889495000605	0.0383380198601906	1.72271736396064	-1.85954980882739
0.0211	-0.625252584060937	1.65196345738947	0.0928839830759014	-0.271483051204899	-1.14608860996618	1.2551805363976	-0.269924595113047
0.0212	-0.84343643692369	1.27793399533904	-1.09154264675047	1.06878918780915	0.59938221293584	0.0395847847336872	1.53788447146404
0.0213	-0.00187014731021419	1.43377960452672	-0.624005819187429	-0.396159538555043	0.786396943961059	0.25776863759644	-0.799799666351162
0.0214	-0.344730487523112	0.155845609187736	-6.23382436707905E-4	-0.146806563854756	-0.990243000778499	-0.895488870392393	0.478134328987818
0.0215	0.528004923927899	-0.124676487350089	-0.0629616261117797	1.28697304067191	1.06691904049888	-0.0227534589413846	0.633979938175499
0.0216	-1.52915711734948	1.43377960452672	-1.30972649961322	0.414237629220894	-0.33569144219024	-0.926657992229931	-0.986814397376378
0.0217	-1.09278941162398	0.685720680425851	0.217560470426045	0.0402081671704629	-0.553875295052993	0.631798099646874	-1.57902771228956
0.0218	0.185144583715003	-0.966242776963563	-0.748682306537573	-0.957203731630692	-0.179845833002562	0.569459855971802	0.852163791038252
0.0219	-0.5940834622234	-1.05975014247617	-1.62141771798858	-0.645512513255333	0.661720456610915	-0.895488870392393	-0.114078985925369
0.022	0.309821071065146	2.43119150332787	-2.02661630187655	-1.36240231551866	1.22276464968656	0.444783368621659	-1.39201298126435
0.0221	-1.65383360469963	1.83897818841468	-1.0292044030754	-0.115637442017218	0.0383380198601906	0.787643708834555	-1.2673364939142
0.0222	0.153975461877467	-0.0311691218374794	0.840942907176766	-0.42732866039258	0.350029238235553	-1.61237867265572	-0.799799666351162
0.0223	0.372159314740218	-1.46494872636414	-0.811020550212645	-0.364990416717509	0.474705725585696	-0.459121164666891	0.633979938175499
0.0224	-0.251223122010503	1.12208838615135	-1.15388089042554	1.5363260153722	0.568213091098306	-0.147429946291528	-0.114078985925369
0.0225	0.185144583715003	1.43377960452672	-0.0629616261117797	0.476575872895969	0.38119836007309	-2.64095969329442	0.571641694500427
0.0226	-0.157715756497894	-0.561044193075595	-1.59024859615105	-0.240313929367362	0.848735187636131	-1.64354779449326	-0.550446691650872
0.0227	-0.0953775128228219	-1.71430170106443	-0.998035281237863	-0.520836025905187	0.0695071416977281	-1.83056252551848	0.571641694500427
0.0228	1.05787999516601	1.2467648735015	0.311067835938654	0.164884654520607	-1.64479455936676	0.101923028408762	0.446965207150283
0.0229	-0.126546634660359	2.49352974700294	0.342236957776189	-0.458497782230115	-1.14608860996618	0.81881283067209	0.54047257266289
0.023	-1.12395853346151	0.623382436750776	-0.53049845367482	-0.489666904067652	0.318860116398015	0.0395847847336872	1.16385500941361
0.0231	0.777357898628188	0.623382436750776	0.155222226750973	0.881774456783937	1.78380884276221	-0.864319748554859	-0.238755473275513
0.0232	1.55658594456659	-0.872735411450954	2.18121514619082	1.56749513720973	0.163014507210337	-2.1110846220563	-0.550446691650872
0.0233	0.0916372182023935	1.46494872636425	0.685097297989088	-1.36240231551866	-1.02141212261604	-0.646135895692106	-1.64136595596464
0.0234	-0.500576096710794	0.654551558588314	-2.21363103290177	-1.20655670633098	0.00716889802265628	1.6915482421231	-2.10890278352768
0.0235	0.590343167602971	0.405198583888027	-2.4941531294396	-0.364990416717509	-1.30193421915386	-0.0227534589413846	1.94308305535201
0.0236	0.683850533115581	1.15325750798889	-1.0292044030754	1.50515689353466	1.75263972092468	-0.116260824453991	0.852163791038252
0.0237	0.434497558415292	-0.872735411450954	0.311067835938654	0.788267091271328	2.25134567032525	-0.957827114067468	1.16385500941361
0.0238	-0.407068731198184	-1.12208838615124	1.43315622208995	0.8506053349464	1.19159552784903	-0.459121164666891	-1.23616737207667
0.0239	0.278651949227611	2.05716204127744	-0.187638113461923	1.16229655332176	0.0383380198601906	-1.70588603816833	-0.893307031863772
0.024	-1.34214238632427	1.62079433555193	0.186391348588511	-0.894865487955621	-1.64479455936676	-0.334444677316744	1.10151676573854
0.0241	-0.531745218548328	1.683132579227	-1.0292044030754	-0.364990416717509	-1.73830192487937	-1.20718008876776	0.78982554736318
0.0242	0.683850533115581	0.903904533288601	-0.249976357136995	-1.45590968103127	0.00716889802265628	0.164261272083834	0.259950476125065
0.0243	-0.936943802436296	-0.0311691218374794	1.68250919679024	-0.894865487955621	-1.14608860996618	-0.334444677316744	1.72489920248926
0.0244	-0.313561365685575	1.5896252137144	0.404575201451264	0.912943578621471	0.474705725585696	-0.0850917026164565	1.00800940022593
0.0245	0.122806340039929	1.27793399533904	-0.77985142837511	0.0713772890079972	0.194183629047872	0.538290734134265	-1.14266000656406
0.0246	0.559174045765435	0.467536827563098	-0.77985142837511	-0.0532991983421464	0.318860116398015	-0.240937311804138	-1.76604244331478
0.0247	0.372159314740218	0.249352974700345	-1.18505001226308	-2.01695387410692	0.00716889802265628	-1.39419481979297	-0.643954057163481
0.0248	-0.718759949573543	5.49299625523495E-14	0.0617148612383639	-1.64292441205649	-1.02141212261604	-0.116260824453991	0.602810816337961
0.0249	-1.03045116794891	0.0623382436751267	-0.468160209999748	-1.0507110971433	0.911073431311202	-2.26693023124398	-0.332262838788119
0.025	-0.064208390985286	0.498705949400633	0.840942907176766	-0.271483051204899	0.163014507210337	-0.521459408341962	0.665149060013033
0.0251	-0.438237853035718	-0.810397167775882	1.02795763820199	0.28956114187075	0.505874847423234	-0.490290286504425	0.820994669200714
0.0252	-3.33696618392658	0.405198583888027	-0.0317925042742422	-1.11304934081837	-0.927904757103427	-1.45653306346805	-1.6101968341271
0.0253	-0.157715756497894	0.654551558588314	-2.08895454555162	0.196053776358141	-2.39285348346762	0.881151074347165	-0.4881084479758
0.0254	0.0292989745273217	0.187014731025274	1.09029588187706	-0.676681635092868	-0.148676711165025	1.6915482421231	-0.363431960625657
0.0255	-0.407068731198184	1.05975014247628	2.6799210955914	-0.832527244280549	1.6903014772496	-0.116260824453991	1.4132079841139
0.0256	-0.84343643692369	-0.0623382436750169	-1.0292044030754	-1.33123319368113	0.911073431311202	-0.77081238304225	1.13268588757608
0.0257	-1.49798799551195	5.49299625523495E-14	0.560420810638942	0.0090390453329254	-0.148676711165025	-0.365613799154281	1.13268588757608
0.0258	0.0916372182023935	0.467536827563098	1.05912676003952	-0.209144807529828	-0.678551782403137	-0.334444677316744	0.696318181850571
0.0259	1.9929536502921	-0.0311691218374794	0.373406079613726	0.164884654520607	-1.83180929039197	0.133092150246296	-0.238755473275513
0.026	0.340990192902682	0.0623382436751267	0.0617148612383639	0.227222898195678	-1.17725773180371	-1.36302569795544	-1.1738291284016
0.0261	-0.905774680598762	0.28052209653788	0.840942907176766	0.0090390453329254	0.474705725585696	-1.51887130714312	0.758656425525643
0.0262	-0.562914340385865	-0.342860340212842	-0.187638113461923	-2.04812299594446	-0.990243000778499	0.81881283067209	2.81581846680302
0.0263	0.247482827390075	5.49299625523495E-14	-0.094130747949314	-1.8299391430817	-0.990243000778499	-0.116260824453991	-0.02057162041276
0.0264	0.247482827390075	-0.654551558588204	-0.312314600812067	0.788267091271328	0.412367481910625	1.13050404904745	0.78982554736318
0.0265	-0.0330392691477501	0.405198583888027	-0.561667575512357	1.66100250272234	0.0383380198601906	-1.02016535774254	0.665149060013033
0.0266	0.621512289440507	-0.155845609187626	-0.0317925042742422	1.34931128434698	-0.148676711165025	0.507121612296731	0.633979938175499
0.0267	1.05787999516601	-2.27534589414008	-0.374652844487142	-1.70526265573156	-1.11491948812864	1.37985702374774	1.88074481167694
0.0268	1.36957121354137	-0.810397167775882	-1.21621913410062	0.102546410845535	2.18900742665018	0.881151074347165	0.478134328987818
0.0269	0.870865264140796	0.218183852862808	-0.0317925042742422	0.912943578621471	1.16042640601149	1.84739385131078	-2.10890278352768
0.027	0.434497558415292	1.90131643208976	-0.156468991624389	-1.08188021898084	-0.709720904240674	-0.552628530179497	-0.799799666351162
0.0271	-1.15512765529905	1.683132579227	1.24614149106474	-0.0844683201796839	-0.990243000778499	0.507121612296731	-0.207586351437975
0.0272	-0.656421705898471	0.405198583888027	-0.249976357136995	-1.30006407184359	-2.39285348346762	0.694136343321946	0.259950476125065
0.0273	0.528004923927899	1.37144136085164	0.840942907176766	0.320730263708288	-1.02141212261604	-0.0850917026164565	0.353457841637674
0.0274	-0.562914340385865	0.249352974700345	-0.374652844487142	0.476575872895969	-1.08375036629111	-0.739643261204715	-0.862137910026234
0.0275	-1.03045116794891	0.966242776963676	0.74743554166416	-0.0532991983421464	0.724058700285987	-0.240937311804138	-0.612784935325947
0.0276	0.247482827390075	-0.311691218375304	0.872112029014304	-2.5156598235075	0.973411674986274	-0.490290286504425	0.22878135428753
0.0277	-0.375899609360647	0.28052209653788	0.155222226750973	0.227222898195678	1.87731620827482	-0.988996235905003	0.633979938175499
0.0278	-0.905774680598762	0.311691218375417	1.05912676003952	1.38048040618451	-0.460367929540387	0.694136343321946	1.88074481167694
0.0279	-0.407068731198184	1.27793399533904	1.24614149106474	-0.614343391417796	-2.76688294551806	-0.0227534589413846	0.0105975014247776
0.028	0.902034385978332	0.779228045938457	-0.218807235299461	1.50515689353466	0.287690994560481	0.288937759433978	-2.45176312374058
0.0281	0.0916372182023935	1.65196345738947	0.0305457394008296	0.507744994733503	0.0383380198601906	-0.77081238304225	-0.643954057163481
0.0282	-1.62266448286209	2.18183852862758	0.529251688801407	-0.707850756930405	0.755227822123521	-0.2097681899666	-0.02057162041276
0.0283	-0.718759949573543	1.27793399533904	1.24614149106474	1.47398777169712	-0.740890026078212	-0.552628530179497	-1.04915264105145
0.0284	0.216313705552539	-0.623382436750666	-0.374652844487142	-0.894865487955621	-0.803228269753284	0.881151074347165	0.322288719800137
0.0285	0.153975461877467	-0.623382436750666	1.05912676003952	-0.0221300765046089	0.568213091098306	1.06816580537238	-0.643954057163481
0.0286	-2.09020131042513	0.99741189880121	-0.998035281237863	1.28697304067191	0.661720456610915	-1.58120955081819	0.197612232449993
0.0287	-0.656421705898471	0.52987507123817	1.27731061290227	-0.271483051204899	1.22276464968656	-0.895488870392393	1.070347643901
0.0288	-0.500576096710794	-0.74805892410081	0.373406079613726	-1.08188021898084	2.3760221576754	-0.2097681899666	0.54047257266289
0.0289	-2.12137043226267	-1.02858102063863	0.49808256696387	0.538914116571041	0.879904309473668	-1.39419481979297	0.727487303688108
0.029	0.185144583715003	-1.15325750798878	-0.842189672050182	-0.115637442017218	-0.709720904240674	-1.98640813470616	0.415796085312746
0.0291	0.278651949227611	2.43119150332787	-1.21621913410062	0.0713772890079972	-0.834397391590818	-1.95523901286862	1.60022271513912
0.0292	0.933203507815869	-0.124676487350089	-0.343483722649604	1.38048040618451	-1.30193421915386	-0.303275555479209	2.00542129902709
0.0293	0.995541751490941	0.405198583888027	-1.77726332717627	0.944112700459009	-1.17725773180371	0.849981952509627	2.25477427372738
0.0294	0.0916372182023935	-0.0623382436750169	0.49808256696387	-0.0221300765046089	-0.398029685865312	-0.988996235905003	0.0729357450998494
0.0295	0.153975461877467	1.21559575166396	0.155222226750973	0.164884654520607	0.568213091098306	-0.988996235905003	0.104104866937384
0.0296	0.403328436577756	1.40261048268918	-1.06037352491294	0.570083238408575	-0.0551693456524155	-1.95523901286862	1.50671534962651
0.0297	-0.625252584060937	-0.0623382436750169	-0.748682306537573	-0.302652173042434	-1.02141212261604	-2.42277584043166	0.291119597962602
0.0298	0.528004923927899	0.28052209653788	-0.842189672050182	-1.48707880286881	-0.709720904240674	-1.11367272325515	0.633979938175499
0.0299	-1.03045116794891	1.12208838615135	-0.717513184700039	-0.552005147742724	-0.647382660565603	-0.490290286504425	-1.51668946861449
0.03	-2.65124550350078	-0.18701473102516	0.404575201451264	1.03762006597162	-0.553875295052993	-1.26951833244283	-1.6101968341271
0.0301	-0.687590827736009	-0.779228045938347	-6.23382436707905E-4	1.00645094413408	-0.647382660565603	-1.61237867265572	-0.519277569813338
0.0302	-1.2798041426492	0.841566289613529	-0.998035281237863	-0.73901987876794	-0.803228269753284	-0.490290286504425	0.852163791038252
0.0303	0.122806340039929	2.43119150332787	-1.18505001226308	-0.364990416717509	0.443536603748162	-1.48770218530558	-0.425770204300728
0.0304	0.0916372182023935	1.55845609187686	-1.06037352491294	-1.11304934081837	0.194183629047872	-0.926657992229931	-1.32967473758927
0.0305	0.496835802090363	-0.841566289613419	1.58900183127763	-1.30006407184359	0.692889578448449	-0.614966773854568	-0.737461422676091
0.0306	-0.84343643692369	-1.12208838615124	0.342236957776189	0.102546410845535	0.505874847423234	-0.77081238304225	0.509303450825355
0.0307	0.528004923927899	0.872735411451067	0.217560470426045	-0.0844683201796839	0.163014507210337	-0.801981504879787	0.914502034713324
0.0308	0.0604680963648576	0.903904533288601	0.404575201451264	-0.801358122443011	0.287690994560481	-0.365613799154281	-0.269924595113047
0.0309	-0.781098193248618	0.654551558588314	0.49808256696387	-0.0221300765046089	0.163014507210337	1.13050404904745	-1.42318210310188
0.031	-0.687590827736009	0.716889802263386	-0.717513184700039	0.258392020033216	0.755227822123521	0.631798099646874	-1.2673364939142
0.0311	0.185144583715003	0.99741189880121	-1.21621913410062	-0.271483051204899	0.412367481910625	-0.895488870392393	0.384626963475208
0.0312	-0.126546634660359	-0.623382436750666	0.529251688801407	-0.73901987876794	0.474705725585696	-0.116260824453991	0.727487303688108
0.0313	-0.749929071411081	-0.529875071238057	0.248729592263583	-0.0221300765046089	1.31627201519917	-1.42536394163051	-0.706292300838553
0.0314	-0.936943802436296	0.716889802263386	-0.218807235299461	2.34672318314813	0.0383380198601906	-1.23834921060529	0.104104866937384
0.0315	0.465666680252828	0.841566289613529	-0.592836697349892	-0.0844683201796839	-0.242184076677634	-0.490290286504425	-1.51668946861449
0.0316	0.403328436577756	-0.249352974700232	0.0928839830759014	-1.73643177756909	1.84614708643729	-0.926657992229931	-1.6101968341271
0.0317	0.434497558415292	1.09091926431382	-1.24738825593815	-1.64292441205649	0.412367481910625	-0.0539225807789189	-1.73487332147725
0.0318	0.153975461877467	-0.0935073655125512	-0.374652844487142	0.788267091271328	0.973411674986274	-0.365613799154281	-1.64136595596464
0.0319	-0.500576096710794	0.436367705725561	1.52666358760256	-0.42732866039258	0.443536603748162	-1.17601096693022	-0.176417229600441
0.032	0.590343167602971	-0.0935073655125512	0.49808256696387	0.601252360246112	-0.0240002238148812	0.164261272083834	1.84957568983941
0.0321	-0.344730487523112	-0.0623382436750169	-0.935697037562791	0.445406751058431	1.44094850254932	-0.708474139367178	0.509303450825355
0.0322	-0.500576096710794	1.62079433555193	-0.53049845367482	-0.73901987876794	0.194183629047872	0.195430393921368	0.446965207150283
0.0323	-0.064208390985286	0.748058924100923	1.68250919679024	-0.458497782230115	-0.491537051377921	0.0707539065712247	0.602810816337961
0.0324	-0.157715756497894	-1.12208838615124	1.52666358760256	-2.39098333615735	1.34744113703671	0.475952490459193	0.135273988774921
0.0325	1.02671087332848	-0.374029462050379	0.466913445126335	0.570083238408575	1.28510289336164	1.06816580537238	1.16385500941361
0.0326	0.403328436577756	-0.716889802263276	-1.18505001226308	0.8506053349464	0.661720456610915	1.06816580537238	2.47295812659013
0.0327	-2.4953998943131	0.218183852862808	-0.904527915725254	-0.552005147742724	-0.678551782403137	1.16167317088499	0.166443110612455
0.0328	-0.0953775128228219	-0.311691218375304	1.65134007495271	-0.302652173042434	0.0383380198601906	-1.26951833244283	-0.269924595113047
0.0329	1.74360067559181	-0.0623382436750169	1.80718568414039	1.06878918780915	0.59938221293584	-0.864319748554859	-0.145248107762904
0.033	-1.18629677713659	1.02858102063875	0.591589932476479	-1.01954197530576	-1.67596368120429	-1.48770218530558	0.758656425525643
0.0331	0.309821071065146	0.28052209653788	-0.156468991624389	0.258392020033216	-1.05258124445357	-1.39419481979297	1.44437710595144
0.0332	1.40074033537891	-0.28052209653777	-1.06037352491294	0.414237629220894	0.287690994560481	-0.272106433641672	-0.114078985925369
0.0333	-0.812267315086152	-0.124676487350089	-0.499329331837286	-0.73901987876794	-0.366860564027778	0.382445124946587	-0.301093716950585
0.0334	-0.438237853035718	-1.46494872636414	-0.904527915725254	-0.98837285346823	-1.02141212261604	-1.05133447958007	-1.64136595596464
0.0335	2.46049047785514	-0.124676487350089	-0.53049845367482	0.133715532683069	-0.990243000778499	-0.614966773854568	-2.01539541801507
0.0336	0.403328436577756	2.15066940679005	0.155222226750973	0.445406751058431	1.9396544519499	-0.427952042829353	-0.862137910026234
0.0337	-2.0590321885876	1.05975014247628	-0.842189672050182	0.133715532683069	-0.273353198515168	-0.521459408341962	1.56905359330158
0.0338	-0.064208390985286	0.623382436750776	0.778604663501695	-0.209144807529828	-1.45777982834154	-0.895488870392393	0.446965207150283
0.0339	1.68126243191673	0.374029462050489	0.622759054314013	-2.01695387410692	-0.772059147915746	0.600628977809337	0.135273988774921
0.034	0.870865264140796	-0.716889802263276	-0.125299869786852	-2.23513772696967	-0.242184076677634	0.600628977809337	0.665149060013033
0.0341	0.247482827390075	-0.28052209653777	-1.12271176858801	0.0402081671704629	-2.82922118919313	-0.988996235905003	0.78982554736318
0.0342	-0.220054000172966	0.374029462050489	-6.23382436707905E-4	0.0090390453329254	-0.460367929540387	-0.147429946291528	-0.737461422676091
0.0343	-0.84343643692369	0.592213314913242	2.15004602435328	1.22463479699683	1.03574991866135	0.881151074347165	-1.11149088472652
0.0344	-0.126546634660359	-0.124676487350089	0.49808256696387	-1.11304934081837	0.287690994560481	-0.240937311804138	-1.85954980882739
0.0345	0.465666680252828	-1.340272239014	0.529251688801407	0.0402081671704629	-0.242184076677634	-0.116260824453991	-0.924476153701306
0.0346	-1.18629677713659	-0.342860340212842	1.43315622208995	-0.240313929367362	-0.491537051377921	1.03699668353484	-0.114078985925369
0.0347	-0.999282046111368	0.935073655126138	0.529251688801407	0.663590603921184	-1.23959597547879	0.00841566289615287	1.22619325308869
0.0348	0.0604680963648576	2.05716204127744	-0.405821966324676	0.819436213108865	-0.460367929540387	-1.36302569795544	-1.1738291284016
0.0349	-0.188884878335431	1.12208838615135	0.903281150851838	-0.520836025905187	0.879904309473668	0.101923028408762	-0.114078985925369
0.035	-0.874605558761224	-0.561044193075595	-1.77726332717627	-0.396159538555043	0.59938221293584	0.382445124946587	1.63139183697665
0.0351	1.21372560435369	-1.99482379760226	1.05912676003952	-0.0844683201796839	-0.709720904240674	1.62920999844803	1.10151676573854
0.0352	1.33840209170384	1.30910311717657	0.124053104913436	1.13112743148422	-0.0240002238148812	0.226599515758906	-0.176417229600441
0.0353	-0.0953775128228219	0.405198583888027	0.653928176151551	0.881774456783937	1.9396544519499	-0.614966773854568	0.54047257266289
0.0354	0.0604680963648576	-0.124676487350089	0.466913445126335	-0.17797568569229	0.38119836007309	0.0707539065712247	-0.799799666351162
0.0355	0.621512289440507	-1.05975014247617	-0.468160209999748	-1.17538758449345	-0.491537051377921	1.37985702374774	0.135273988774921
0.0356	0.496835802090363	-0.28052209653777	-0.0317925042742422	0.944112700459009	0.537043969260768	-1.3318565761179	-0.176417229600441
0.0357	0.247482827390075	1.52728697003933	0.591589932476479	0.788267091271328	0.724058700285987	-1.08250360141761	-1.14266000656406
0.0358	-0.438237853035718	0.685720680425851	-0.218807235299461	0.320730263708288	1.2539337715241	-0.895488870392393	-1.6101968341271
0.0359	1.68126243191673	-0.0311691218374794	-1.4655721088009	1.09995830964669	0.194183629047872	0.164261272083834	-1.98422629617753
0.036	0.808527020465724	-0.467536827562985	-1.21621913410062	1.28697304067191	0.256521872722944	-2.48511408410674	-2.20241014904029
0.0361	-0.687590827736009	1.55845609187686	-0.53049845367482	0.944112700459009	-0.522706173215459	-0.646135895692106	-1.6101968341271
0.0362	-3.46164267127672	1.21559575166396	-1.43440298696337	-0.489666904067652	0.256521872722944	-0.583797652017034	0.22878135428753
0.0363	-1.43564975183687	5.49299625523495E-14	0.685097297989088	0.320730263708288	0.318860116398015	-0.895488870392393	0.696318181850571
0.0364	-0.438237853035718	0.374029462050489	-0.499329331837286	0.383068507383359	-0.273353198515168	-1.83056252551848	-0.862137910026234
0.0365	1.02671087332848	0.623382436750776	0.404575201451264	-0.17797568569229	0.318860116398015	-1.11367272325515	-0.737461422676091
0.0366	0.590343167602971	0.748058924100923	1.24614149106474	0.28956114187075	0.318860116398015	-0.490290286504425	0.696318181850571
0.0367	-0.562914340385865	-1.74547082290197	2.49290636456618	-1.30006407184359	-0.179845833002562	0.320106881271512	-0.269924595113047
0.0368	0.590343167602971	0.218183852862808	-1.09154264675047	1.69217162455987	0.0383380198601906	-1.51887130714312	-0.176417229600441
0.0369	-0.188884878335431	1.80780906657715	-0.811020550212645	1.59866425904727	0.568213091098306	-0.396782920991816	0.696318181850571
0.037	0.746188776790652	1.43377960452672	-0.717513184700039	-0.489666904067652	-0.927904757103427	1.16167317088499	0.727487303688108
0.0371	-0.282392243848041	0.966242776963676	-1.21621913410062	1.09995830964669	1.19159552784903	1.31751878007267	0.291119597962602
0.0372	-1.40448062999934	0.467536827563098	0.186391348588511	1.6298333808848	0.1318453853728	-0.178599068129066	0.384626963475208
0.0373	0.83969614230326	1.46494872636425	-0.436991088162214	0.944112700459009	-0.803228269753284	-0.334444677316744	-0.706292300838553
0.0374	0.964372629653405	0.342860340212951	-0.717513184700039	-0.0532991983421464	1.16042640601149	-1.51887130714312	-1.23616737207667
0.0375	-0.344730487523112	0.966242776963676	0.0928839830759014	0.414237629220894	1.40977938071178	-1.42536394163051	-0.862137910026234
0.0376	0.403328436577756	1.46494872636425	0.872112029014304	-1.45590968103127	1.62796323357453	-1.36302569795544	-0.301093716950585
0.0377	0.278651949227611	0.155845609187736	0.311067835938654	0.8506053349464	1.9396544519499	-0.708474139367178	-0.0517407422502943
0.0378	-0.500576096710794	-1.12208838615124	-0.717513184700039	-0.115637442017218	1.78380884276221	0.00841566289615287	-0.830968788188697
0.0379	1.05787999516601	1.02858102063875	-1.18505001226308	-1.01954197530576	-0.990243000778499	-1.11367272325515	-0.675123179001019
0.038	1.05787999516601	0.685720680425851	-0.561667575512357	-1.54941704654388	-0.0551693456524155	0.507121612296731	-1.45435122493942
0.0381	1.71243155375427	5.49299625523495E-14	-0.218807235299461	1.5363260153722	-0.117507589327487	-0.147429946291528	-0.675123179001019
0.0382	1.52541682272905	0.405198583888027	-0.655174941024967	0.975281822296546	-0.865566513428355	-1.17601096693022	0.78982554736318
0.0383	0.746188776790652	2.83639008721584	0.186391348588511	-0.73901987876794	0.786396943961059	-1.48770218530558	0.696318181850571
0.0384	-0.344730487523112	0.28052209653788	-0.312314600812067	-0.520836025905187	2.06433093930004	-1.7682242818434	0.415796085312746
0.0385	-1.06162028978644	-0.124676487350089	0.49808256696387	-0.98837285346823	0.94224255314874	-1.45653306346805	-2.17124102720275
0.0386	-1.68500272653716	1.52728697003933	0.186391348588511	-0.583174269580262	0.755227822123521	0.0395847847336872	-0.675123179001019
0.0387	0.590343167602971	1.05975014247628	-0.624005819187429	-0.302652173042434	1.97082357378743	2.09674682601107	-0.269924595113047
0.0388	1.33840209170384	1.43377960452672	0.716266419826623	0.663590603921184	1.28510289336164	0.133092150246296	1.97425217718955
0.0389	0.870865264140796	-0.436367705725451	0.49808256696387	1.1934656751593	0.318860116398015	-0.833150626717321	-0.207586351437975
0.039	-1.03045116794891	0.124676487350199	0.809773785339232	-0.0221300765046089	1.50328674622439	0.600628977809337	1.31970061860129
0.0391	-1.59149536102456	-0.623382436750666	3.14745792315444	0.445406751058431	-0.086338467489953	0.600628977809337	1.03917852206347
0.0392	-1.09278941162398	1.93248555392729	-1.06037352491294	-0.770189000605477	-1.14608860996618	-2.14225374389384	-0.0829098640878318
0.0393	1.05787999516601	1.34027223901411	-1.18505001226308	-1.67409353389402	1.56562498989946	-1.36302569795544	-0.799799666351162
0.0394	0.715019654953116	-0.218183852862698	1.43315622208995	-1.61175529021895	1.28510289336164	-0.583797652017034	-1.1738291284016
0.0395	0.683850533115581	-1.15325750798878	2.3370607553785	2.03503196477277	0.474705725585696	-1.95523901286862	-0.363431960625657
0.0396	2.30464486866746	-0.0935073655125512	0.466913445126335	1.84801723374755	1.19159552784903	-0.178599068129066	-0.456939326138266
0.0397	1.68126243191673	3.33509603661642	-2.08895454555162	0.445406751058431	1.6903014772496	-0.2097681899666	-0.862137910026234
0.0398	1.02671087332848	1.49611784820179	-0.312314600812067	-2.01695387410692	0.443536603748162	-2.36043759675659	0.22878135428753
0.0399	2.02412277212963	0.748058924100923	-0.748682306537573	-1.11304934081837	1.06691904049888	-1.83056252551848	0.166443110612455
0.04	0.902034385978332	0.52987507123817	-6.23382436707905E-4	0.725928847596256	0.100676263535266	-0.334444677316744	0.852163791038252
0.0401	-0.375899609360647	0.374029462050489	-0.561667575512357	0.476575872895969	-0.460367929540387	0.0707539065712247	-1.51668946861449
0.0402	1.15138736067862	0.966242776963676	-0.468160209999748	-0.396159538555043	-0.304522320352706	0.475952490459193	0.602810816337961
0.0403	0.746188776790652	1.93248555392729	0.342236957776189	-0.42732866039258	-0.0551693456524155	-0.303275555479209	3.18984792885346
0.0404	0.340990192902682	0.654551558588314	0.49808256696387	0.227222898195678	0.163014507210337	-1.05133447958007	-0.643954057163481
0.0405	0.0604680963648576	-0.218183852862698	1.12146500371459	-0.0221300765046089	-0.086338467489953	-0.427952042829353	-1.14266000656406
0.0406	-0.687590827736009	0.779228045938457	-0.811020550212645	0.196053776358141	0.0383380198601906	-1.11367272325515	1.35086974043883
0.0407	-0.5940834622234	0.623382436750776	-0.592836697349892	1.34931128434698	-0.647382660565603	-0.552628530179497	-0.4881084479758
0.0408	0.278651949227611	0.810397167775995	0.529251688801407	0.0402081671704629	-0.148676711165025	-1.14484184509268	1.53788447146404
0.0409	-0.500576096710794	2.49352974700294	0.124053104913436	1.09995830964669	1.16042640601149	0.25776863759644	0.976840278388395
0.041	-0.562914340385865	1.52728697003933	0.529251688801407	0.196053776358141	1.22276464968656	0.25776863759644	1.070347643901
0.0411	0.496835802090363	1.09091926431382	0.965619394526913	-0.73901987876794	-0.211014954840097	0.694136343321946	-1.14266000656406
0.0412	-0.469406974873256	1.09091926431382	1.33964885657734	0.476575872895969	0.256521872722944	-0.0850917026164565	0.259950476125065
0.0413	-0.562914340385865	-0.654551558588204	-1.24738825593815	1.44281864985959	0.661720456610915	-1.48770218530558	0.914502034713324
0.0414	-0.5940834622234	0.498705949400633	-1.15388089042554	0.944112700459009	0.755227822123521	0.81881283067209	0.353457841637674
0.0415	-1.7161718483747	3.05457394007859	-0.094130747949314	-0.832527244280549	2.75005161972583	0.787643708834555	1.66256095881419
0.0416	0.83969614230326	2.24417677230266	0.0617148612383639	-0.583174269580262	0.724058700285987	0.475952490459193	-0.176417229600441
0.0417	0.683850533115581	0.218183852862808	0.685097297989088	0.725928847596256	0.00716889802265628	1.37985702374774	-0.675123179001019
0.0418	-0.0330392691477501	-1.83897818841457	0.155222226750973	0.164884654520607	0.287690994560481	0.849981952509627	1.19502413125115
0.0419	-0.905774680598762	-0.903904533288491	-2.55649137311467	-0.302652173042434	0.568213091098306	0.943489318022236	-0.0517407422502943
0.042	0.0916372182023935	0.810397167775995	-1.18505001226308	0.320730263708288	-0.304522320352706	1.44219526742281	-1.64136595596464
0.0421	-0.0953775128228219	1.15325750798889	1.30847973473981	-0.894865487955621	-0.117507589327487	2.34609980071136	0.78982554736318
0.0422	0.808527020465724	0.498705949400633	1.83835480597792	0.819436213108865	0.443536603748162	-1.02016535774254	0.78982554736318
0.0423	-2.71358374717585	1.09091926431382	-0.468160209999748	0.881774456783937	-0.0240002238148812	-2.54745232778181	0.696318181850571
0.0424	-1.56032623918702	0.405198583888027	0.0617148612383639	0.445406751058431	0.692889578448449	-0.521459408341962	-1.23616737207667
0.0425	0.247482827390075	-0.74805892410081	-6.23382436707905E-4	1.03762006597162	0.287690994560481	1.47336438926035	-1.48552034677696
0.0426	-0.251223122010503	1.37144136085164	0.840942907176766	-0.364990416717509	1.2539337715241	1.44219526742281	0.852163791038252
0.0427	-0.687590827736009	0.935073655126138	-1.62141771798858	-0.676681635092868	0.474705725585696	1.03699668353484	1.070347643901
0.0428	-0.968112924273834	1.18442662982643	-1.06037352491294	-0.957203731630692	0.973411674986274	-0.396782920991816	-0.02057162041276
0.0429	-0.0330392691477501	1.71430170106454	0.872112029014304	0.0402081671704629	1.90848533011236	0.101923028408762	-0.425770204300728
0.043	-1.2798041426492	0.748058924100923	0.124053104913436	0.601252360246112	1.53445586806192	0.849981952509627	0.384626963475208
0.0431	-0.469406974873256	0.841566289613529	0.311067835938654	-0.115637442017218	-0.398029685865312	1.16167317088499	-0.519277569813338
0.0432	1.77476979742934	1.30910311717657	-1.06037352491294	-0.0844683201796839	0.00716889802265628	1.66037912028557	0.633979938175499
0.0433	0.0292989745273217	0.52987507123817	-0.187638113461923	1.56749513720973	0.755227822123521	-1.30068745428036	1.44437710595144
0.0434	-1.68500272653716	0.405198583888027	2.77342846110401	0.788267091271328	-0.678551782403137	-1.02016535774254	1.94308305535201
0.0435	0.247482827390075	0.623382436750776	0.373406079613726	0.476575872895969	-0.460367929540387	1.2551805363976	0.259950476125065
0.0436	0.0604680963648576	0.342860340212951	-1.65258683982612	0.476575872895969	-0.990243000778499	-0.833150626717321	0.259950476125065
0.0437	1.24489472619123	0.99741189880121	0.965619394526913	-0.926034609793158	1.44094850254932	-0.739643261204715	0.0729357450998494
0.0438	-0.251223122010503	1.15325750798889	1.43315622208995	2.3155540613106	1.44094850254932	-0.396782920991816	0.852163791038252
0.0439	0.528004923927899	5.49299625523495E-14	0.0928839830759014	1.03762006597162	-1.92531665590458	-1.23834921060529	-0.176417229600441
0.044	0.715019654953116	1.18442662982643	-0.343483722649604	-1.0507110971433	-0.117507589327487	0.912320196184699	-1.6101968341271
0.0441	1.86827716294195	2.96106657456599	-0.592836697349892	-0.209144807529828	1.12925728417396	-1.36302569795544	-0.02057162041276
0.0442	0.465666680252828	1.87014731025222	-0.592836697349892	2.19087757396045	-2.04999314325473	-0.646135895692106	-0.612784935325947
0.0443	-1.40448062999934	1.12208838615135	-1.96427805820148	1.16229655332176	-0.117507589327487	-0.864319748554859	-1.57902771228956
0.0444	-0.126546634660359	-0.498705949400523	-0.842189672050182	0.227222898195678	1.16042640601149	0.195430393921368	0.353457841637674
0.0445	-0.5940834622234	0.810397167775995	0.591589932476479	0.258392020033216	-0.117507589327487	-1.61237867265572	0.104104866937384
0.0446	-0.874605558761224	1.12208838615135	-0.655174941024967	0.663590603921184	-0.398029685865312	-2.57862144961934	-0.176417229600441
0.0447	0.995541751490941	2.64937535619062	0.466913445126335	1.34931128434698	1.90848533011236	-0.926657992229931	0.197612232449993
0.0448	-0.0330392691477501	-0.28052209653777	-0.156468991624389	1.16229655332176	1.31627201519917	-1.20718008876776	1.03917852206347
0.0449	-0.126546634660359	0.561044193075704	-0.717513184700039	-0.146806563854756	0.225352750885409	0.507121612296731	0.478134328987818
0.045	-0.438237853035718	0.218183852862808	0.466913445126335	1.31814216250944	-0.0551693456524155	1.62920999844803	0.291119597962602
0.0451	-1.18629677713659	0.685720680425851	0.872112029014304	0.164884654520607	0.848735187636131	0.00841566289615287	1.28853149676376
0.0452	0.0916372182023935	0.654551558588314	-1.06037352491294	0.757097969433793	-0.086338467489953	-0.0539225807789189	1.070347643901
0.0453	-1.21746589897412	-0.592213314913129	-0.218807235299461	1.44281864985959	-0.148676711165025	-0.521459408341962	2.25477427372738
0.0454	-1.31097326448673	-0.685720680425738	0.435744323288798	0.975281822296546	0.287690994560481	0.0395847847336872	-2.10890278352768
0.0455	-0.251223122010503	0.498705949400633	-0.343483722649604	0.196053776358141	-0.242184076677634	-0.178599068129066	0.384626963475208
0.0456	0.870865264140796	2.52469886884048	-6.23382436707905E-4	-0.0532991983421464	-1.02141212261604	0.226599515758906	3.03400231966578
0.0457	-1.18629677713659	1.2467648735015	0.435744323288798	0.445406751058431	-1.17725773180371	0.133092150246296	0.197612232449993
0.0458	-0.188884878335431	-1.37144136085153	-1.30972649961322	0.538914116571041	0.318860116398015	0.444783368621659	-2.26474839271536
0.0459	0.153975461877467	0.561044193075704	0.311067835938654	1.22463479699683	0.287690994560481	-0.895488870392393	-1.76604244331478
0.046	-1.09278941162398	0.28052209653788	0.248729592263583	-0.645512513255333	-1.36427246282893	0.475952490459193	0.259950476125065
0.0461	-2.12137043226267	0.935073655126138	-0.561667575512357	1.25580391883437	-0.772059147915746	0.912320196184699	-0.4881084479758
0.0462	-2.02786306675006	-0.9974118988011	1.24614149106474	1.09995830964669	-1.39544158466647	0.226599515758906	0.54047257266289
0.0463	-1.31097326448673	-1.30910311717646	1.12146500371459	1.50515689353466	-0.0240002238148812	-2.98382003350731	1.66256095881419
0.0464	-0.282392243848041	-0.28052209653777	-1.65258683982612	0.975281822296546	1.28510289336164	-0.396782920991816	-0.643954057163481
0.0465	0.621512289440507	0.249352974700345	0.311067835938654	-0.0844683201796839	-1.52011807201661	1.37985702374774	-0.425770204300728
0.0466	-0.00187014731021419	0.249352974700345	2.58641373007879	0.0402081671704629	-0.740890026078212	-0.490290286504425	-1.04915264105145
0.0467	0.0604680963648576	-0.467536827562985	1.33964885657734	-0.146806563854756	-0.491537051377921	0.600628977809337	-0.0829098640878318
0.0468	-0.0330392691477501	-0.529875071238057	-0.125299869786852	0.0090390453329254	0.225352750885409	1.81622472947325	1.10151676573854
0.0469	-0.687590827736009	5.49299625523495E-14	-0.218807235299461	-0.926034609793158	-1.14608860996618	0.974658439859771	-0.0829098640878318
0.047	-0.84343643692369	2.46236062516541	0.872112029014304	0.538914116571041	2.75005161972583	1.78505560763571	-0.114078985925369
0.0471	0.683850533115581	0.405198583888027	0.965619394526913	1.31814216250944	-0.086338467489953	2.034408582336	1.16385500941361
0.0472	-0.064208390985286	-1.49611784820168	0.0305457394008296	-0.583174269580262	-0.211014954840097	2.19025419152368	0.0417666232623118
0.0473	-1.56032623918702	0.966242776963676	0.778604663501695	-0.520836025905187	-0.304522320352706	1.00582756169731	-3.63618975356695
0.0474	0.153975461877467	1.49611784820179	0.560420810638942	-0.645512513255333	-1.48894895017908	-0.2097681899666	-0.737461422676091
0.0475	0.683850533115581	0.249352974700345	1.90069304965299	-0.302652173042434	0.1318453853728	0.133092150246296	1.69373008065173
0.0476	-0.313561365685575	-0.810397167775882	0.965619394526913	-0.17797568569229	0.879904309473668	-0.459121164666891	0.166443110612455
0.0477	-0.220054000172966	0.124676487350199	-6.23382436707905E-4	0.570083238408575	-0.33569144219024	-0.240937311804138	0.571641694500427
0.0478	-0.251223122010503	1.55845609187686	0.74743554166416	0.102546410845535	1.34744113703671	-1.48770218530558	0.509303450825355
0.0479	0.340990192902682	0.218183852862808	0.49808256696387	-0.396159538555043	-1.05258124445357	0.164261272083834	0.509303450825355
0.048	-1.62266448286209	0.0623382436751267	-0.249976357136995	1.5363260153722	-1.36427246282893	-0.77081238304225	-0.799799666351162
0.0481	-2.4018925288005	0.654551558588314	-0.811020550212645	-0.209144807529828	-0.803228269753284	-1.23834921060529	-0.862137910026234
0.0482	0.590343167602971	0.374029462050489	-0.249976357136995	0.0713772890079972	0.0695071416977281	-1.20718008876776	-0.924476153701306
0.0483	1.36957121354137	0.561044193075704	0.49808256696387	1.91035547742263	-0.33569144219024	-0.272106433641672	0.104104866937384
0.0484	0.153975461877467	-1.58962521371428	-0.717513184700039	1.31814216250944	-0.959073878940965	-0.521459408341962	1.84957568983941
0.0485	-1.49798799551195	0.498705949400633	1.77601656230285	0.351899385545822	-0.460367929540387	-0.240937311804138	1.03917852206347
0.0486	-1.3733115081618	0.218183852862808	1.24614149106474	-0.0844683201796839	-0.0551693456524155	-0.614966773854568	-0.363431960625657
0.0487	0.278651949227611	-0.124676487350089	-0.998035281237863	-1.01954197530576	1.09808816233642	-0.77081238304225	0.22878135428753
0.0488	0.0604680963648576	-0.342860340212842	-1.52791035247598	-1.67409353389402	0.0695071416977281	-0.552628530179497	-0.207586351437975
0.0489	0.153975461877467	1.46494872636425	1.49549446576503	0.819436213108865	-0.42919880770285	-0.427952042829353	-0.862137910026234
0.049	-0.0953775128228219	1.52728697003933	-0.249976357136995	-0.115637442017218	-0.117507589327487	-0.988996235905003	-0.924476153701306
0.0491	-0.126546634660359	-1.62079433555182	-1.43440298696337	-0.0221300765046089	-0.647382660565603	-1.3318565761179	0.291119597962602
0.0492	-0.874605558761224	-1.43377960452661	-0.405821966324676	-0.489666904067652	-0.086338467489953	-1.08250360141761	2.03659042086462
0.0493	-0.625252584060937	0.810397167775995	-0.374652844487142	-1.33123319368113	1.16042640601149	-2.32926847491905	1.28853149676376
0.0494	-0.562914340385865	1.74547082290208	-1.87077069268887	-0.926034609793158	0.100676263535266	0.756474586997018	0.54047257266289
0.0495	1.33840209170384	0.374029462050489	-0.624005819187429	-0.115637442017218	1.44094850254932	0.25776863759644	-0.519277569813338
0.0496	0.0916372182023935	-1.71430170106443	-0.312314600812067	0.196053776358141	-0.865566513428355	-0.801981504879787	0.478134328987818
0.0497	-0.718759949573543	-0.498705949400523	-1.43440298696337	-0.17797568569229	-0.865566513428355	0.25776863759644	0.509303450825355
0.0498	-0.126546634660359	-0.716889802263276	-0.156468991624389	0.0090390453329254	-0.740890026078212	0.631798099646874	-1.89071893066493
0.0499	0.995541751490941	-0.9974118988011	1.12146500371459	2.06620108661031	-0.553875295052993	0.444783368621659	-1.1738291284016
0.05	1.08904911700355	-0.28052209653777	0.872112029014304	0.164884654520607	1.19159552784903	-0.988996235905003	-0.176417229600441
0.0501	0.153975461877467	2.52469886884048	-1.8084324490138	-0.614343391417796	-0.834397391590818	-0.116260824453991	-0.269924595113047
0.0502	0.746188776790652	1.683132579227	-1.30972649961322	-1.0507110971433	-0.33569144219024	0.538290734134265	-1.54785859045203
0.0503	-0.157715756497894	-0.124676487350089	0.591589932476479	-0.333821294879971	-0.148676711165025	0.164261272083834	0.322288719800137
0.0504	-1.49798799551195	-0.935073655126029	0.685097297989088	0.632421482083647	-0.553875295052993	0.881151074347165	0.54047257266289
0.0505	-0.874605558761224	0.779228045938457	0.934450272689376	0.28956114187075	0.724058700285987	1.66037912028557	-1.14266000656406
0.0506	-0.407068731198184	2.15066940679005	-1.0292044030754	-0.614343391417796	1.09808816233642	0.133092150246296	0.665149060013033
0.0507	0.0916372182023935	1.05975014247628	-0.343483722649604	-0.0532991983421464	-0.616213538728065	-1.30068745428036	0.976840278388395
0.0508	-0.251223122010503	-0.935073655126029	-0.717513184700039	-0.0532991983421464	-1.98765489957965	0.631798099646874	0.384626963475208
0.0509	0.528004923927899	-1.24676487350139	-0.935697037562791	-1.98578475226939	-0.179845833002562	1.31751878007267	-2.26474839271536
0.051	-0.0330392691477501	-1.46494872636414	-1.40323386512583	1.06878918780915	0.692889578448449	1.16167317088499	-1.08032176288899
0.0511	-0.874605558761224	0.99741189880121	-0.935697037562791	1.06878918780915	0.287690994560481	0.101923028408762	0.291119597962602
0.0512	-0.438237853035718	1.21559575166396	2.6799210955914	-0.707850756930405	0.1318453853728	-2.36043759675659	-0.706292300838553
0.0513	-1.7161718483747	-0.155845609187626	1.58900183127763	-0.0844683201796839	0.817566065798593	1.44219526742281	-1.11149088472652
0.0514	-0.188884878335431	0.311691218375417	0.373406079613726	0.320730263708288	1.09808816233642	0.538290734134265	-1.6101968341271
0.0515	3.02153467093079	1.05975014247628	-0.624005819187429	1.41164952802205	1.6903014772496	-0.988996235905003	1.44437710595144
0.0516	-0.313561365685575	1.12208838615135	-1.18505001226308	0.28956114187075	-0.0551693456524155	-0.0850917026164565	0.820994669200714
0.0517	-1.49798799551195	-0.841566289613419	-0.468160209999748	0.757097969433793	1.72147059908714	-0.147429946291528	-2.23357927087782
0.0518	2.39815223418006	2.08833116311498	-0.436991088162214	0.258392020033216	-0.273353198515168	0.538290734134265	-1.57902771228956
0.0519	1.18255648251616	1.96365467576483	0.248729592263583	1.84801723374755	-1.52011807201661	1.28634965823513	-0.394601082463194
0.052	-2.33955428512542	-1.65196345738936	0.560420810638942	1.69217162455987	-0.117507589327487	0.25776863759644	0.166443110612455
0.0521	-1.96552482307499	-0.74805892410081	1.18380324738967	-0.240313929367362	1.65913235541207	-2.95265091166978	-0.114078985925369
0.0522	-0.344730487523112	-0.124676487350089	0.373406079613726	1.91035547742263	-0.585044416890531	-0.801981504879787	0.78982554736318
0.0523	-0.781098193248618	1.15325750798889	0.186391348588511	0.8506053349464	-1.39544158466647	0.133092150246296	0.166443110612455
0.0524	-0.936943802436296	2.15066940679005	1.2149723692272	-0.98837285346823	0.474705725585696	-0.521459408341962	-0.207586351437975
0.0525	0.0292989745273217	0.0311691218375924	-0.53049845367482	-0.115637442017218	-0.0551693456524155	0.849981952509627	0.166443110612455
0.0526	1.71243155375427	-1.12208838615124	-0.156468991624389	1.31814216250944	-1.02141212261604	-0.0227534589413846	0.322288719800137
0.0527	2.58516696520528	-1.27793399533893	1.15263412555213	1.03762006597162	-1.80064016855444	0.351276003109049	-0.176417229600441
0.0528	0.715019654953116	0.187014731025274	1.12146500371459	0.881774456783937	-1.3331033409914	-0.459121164666891	-1.14266000656406
0.0529	0.216313705552539	0.498705949400633	0.0928839830759014	0.788267091271328	1.22276464968656	-0.147429946291528	-1.51668946861449
0.053	-0.438237853035718	0.0311691218375924	-1.21621913410062	0.227222898195678	-0.33569144219024	1.3486879019102	-0.706292300838553
0.0531	1.05787999516601	-0.498705949400523	-1.37206474328829	1.13112743148422	1.78380884276221	-0.272106433641672	1.25736237492622
0.0532	0.964372629653405	-1.71430170106443	-0.0317925042742422	-0.801358122443011	0.786396943961059	1.56687175477296	1.16385500941361
0.0533	-0.126546634660359	-0.903904533288491	-0.374652844487142	-0.770189000605477	-0.460367929540387	0.226599515758906	1.16385500941361
0.0534	-0.905774680598762	-1.24676487350139	-0.094130747949314	0.663590603921184	0.692889578448449	-0.708474139367178	0.0729357450998494
0.0535	1.77476979742934	-0.311691218375304	0.0928839830759014	-1.70526265573156	-1.7694710467169	-1.92406989103109	-1.23616737207667
0.0536	0.683850533115581	-1.18442662982632	-0.156468991624389	0.881774456783937	-1.67596368120429	0.475952490459193	-1.92188805250246
0.0537	-0.687590827736009	0.716889802263386	-1.15388089042554	-0.364990416717509	-1.89414753406705	0.444783368621659	0.478134328987818
0.0538	-0.375899609360647	1.49611784820179	0.0617148612383639	-0.302652173042434	0.692889578448449	-0.646135895692106	-0.114078985925369
0.0539	0.559174045765435	1.37144136085164	-0.281145478974533	-1.23772582816852	-0.42919880770285	0.600628977809337	-0.675123179001019
0.054	-1.18629677713659	0.685720680425851	0.74743554166416	-2.01695387410692	-1.02141212261604	0.507121612296731	0.197612232449993
0.0541	-1.2798041426492	-0.18701473102516	0.872112029014304	1.56749513720973	-0.179845833002562	-0.77081238304225	0.602810816337961
0.0542	-1.68500272653716	0.498705949400633	-0.125299869786852	1.50515689353466	-1.42661070650401	-0.77081238304225	-0.0829098640878318
0.0543	-0.531745218548328	0.685720680425851	-0.218807235299461	0.102546410845535	-0.460367929540387	-0.240937311804138	-1.04915264105145
0.0544	-0.749929071411081	0.561044193075704	1.33964885657734	0.538914116571041	0.94224255314874	0.662967221484412	0.259950476125065
0.0545	-2.62007638166325	1.2467648735015	-1.06037352491294	-0.770189000605477	-0.553875295052993	0.288937759433978	-0.269924595113047
0.0546	-0.064208390985286	2.11950028495251	-2.55649137311467	-0.926034609793158	1.2539337715241	-2.1110846220563	-0.332262838788119
0.0547	1.27606384802877	0.872735411451067	-0.343483722649604	-0.115637442017218	0.505874847423234	-1.98640813470616	-1.54785859045203
0.0548	-0.718759949573543	0.218183852862808	-0.374652844487142	0.258392020033216	0.225352750885409	0.725305465159483	-0.519277569813338
0.0549	-1.80967921388731	0.311691218375417	1.24614149106474	-0.770189000605477	0.911073431311202	-1.70588603816833	0.0729357450998494
0.055	-2.27721604145035	0.249352974700345	0.934450272689376	0.757097969433793	-0.273353198515168	-2.17342286573137	0.945671156550858
0.0551	-0.812267315086152	-2.05716204127733	-0.624005819187429	-0.707850756930405	-0.553875295052993	-0.677305017529643	-1.73487332147725
0.0552	2.21113750315485	-0.966242776963563	-0.281145478974533	-0.863696366118086	0.287690994560481	-0.116260824453991	-1.64136595596464
0.0553	1.3072329698663	0.124676487350199	-0.592836697349892	-0.0532991983421464	-0.740890026078212	-1.48770218530558	-0.550446691650872
0.0554	0.621512289440507	-0.561044193075595	-0.436991088162214	-1.23772582816852	0.59938221293584	-1.55004042898065	-0.425770204300728
0.0555	0.465666680252828	1.46494872636425	0.0928839830759014	0.133715532683069	0.0383380198601906	-0.365613799154281	0.571641694500427
0.0556	0.528004923927899	-0.28052209653777	0.186391348588511	0.414237629220894	-1.17725773180371	-0.614966773854568	-0.519277569813338
0.0557	0.465666680252828	0.155845609187736	-0.0629616261117797	1.44281864985959	-0.865566513428355	0.382445124946587	-0.0829098640878318
0.0558	0.870865264140796	1.49611784820179	1.49549446576503	0.507744994733503	-0.647382660565603	-0.833150626717321	-0.114078985925369
0.0559	0.0916372182023935	1.52728697003933	-0.686344062862501	1.16229655332176	0.225352750885409	1.47336438926035	0.446965207150283
0.056	-1.90318657939992	0.966242776963676	0.0617148612383639	2.7519217670361	0.00716889802265628	1.66037912028557	0.166443110612455
0.0561	0.0916372182023935	-0.9974118988011	1.12146500371459	-0.42732866039258	-0.086338467489953	-1.70588603816833	0.415796085312746
0.0562	0.715019654953116	0.0935073655126643	0.279898714101117	0.445406751058431	0.287690994560481	0.101923028408762	1.070347643901
0.0563	0.0292989745273217	0.841566289613529	-0.436991088162214	-1.14421846265591	0.879904309473668	1.09933492720991	-1.32967473758927
0.0564	0.247482827390075	0.187014731025274	0.373406079613726	-0.364990416717509	-0.772059147915746	-0.646135895692106	-1.20499825023913
0.0565	-0.251223122010503	1.09091926431382	1.2149723692272	0.788267091271328	-1.17725773180371	-1.08250360141761	-0.675123179001019
0.0566	-1.24863502081166	-0.124676487350089	0.840942907176766	0.601252360246112	-0.89673563526589	-1.83056252551848	-1.32967473758927
0.0567	-1.40448062999934	-0.498705949400523	-0.561667575512357	1.50515689353466	-0.522706173215459	0.133092150246296	0.259950476125065
0.0568	0.278651949227611	1.21559575166396	-1.68375596166366	-0.0844683201796839	0.94224255314874	1.03699668353484	-0.799799666351162
0.0569	-1.62266448286209	-1.27793399533893	-0.249976357136995	0.351899385545822	-0.242184076677634	0.288937759433978	-0.581615813488409
0.057	-0.157715756497894	5.49299625523495E-14	1.80718568414039	-0.0221300765046089	-0.834397391590818	-0.116260824453991	-0.0829098640878318
0.0571	-0.313561365685575	0.935073655126138	-1.49674123063844	-1.23772582816852	0.848735187636131	-0.77081238304225	0.166443110612455
0.0572	-1.03045116794891	-0.841566289613419	-2.1512927892267	-1.11304934081837	1.37861025887425	-1.70588603816833	-1.20499825023913
0.0573	-0.84343643692369	0.311691218375417	-0.468160209999748	0.383068507383359	0.00716889802265628	-0.116260824453991	0.0417666232623118
0.0574	-0.5940834622234	-0.498705949400523	-0.0629616261117797	-1.45590968103127	-0.616213538728065	0.81881283067209	-0.799799666351162
0.0575	-0.188884878335431	-1.18442662982632	-2.61882961678974	-0.894865487955621	-0.33569144219024	-0.178599068129066	-1.45435122493942
0.0576	0.216313705552539	0.342860340212951	0.0305457394008296	0.0090390453329254	1.06691904049888	-0.365613799154281	-0.550446691650872
0.0577	-0.188884878335431	0.187014731025274	1.05912676003952	-1.70526265573156	0.0383380198601906	-0.490290286504425	-1.79721156515232
0.0578	-1.03045116794891	0.218183852862808	1.24614149106474	0.351899385545822	-0.678551782403137	1.31751878007267	-2.20241014904029
0.0579	-0.282392243848041	0.498705949400633	0.685097297989088	0.819436213108865	0.225352750885409	0.0707539065712247	-0.145248107762904
0.058	0.683850533115581	-0.935073655126029	-0.436991088162214	-0.146806563854756	-0.0551693456524155	1.59804087661049	-0.706292300838553
0.0581	1.05787999516601	-0.0311691218374794	-0.77985142837511	0.258392020033216	1.22276464968656	0.538290734134265	-0.332262838788119
0.0582	1.08904911700355	1.34027223901411	-0.187638113461923	-0.957203731630692	1.62796323357453	-0.272106433641672	0.384626963475208
0.0583	0.652681411278043	-0.0623382436750169	0.903281150851838	-1.54941704654388	1.81497796459975	-0.552628530179497	-0.924476153701306
0.0584	-1.59149536102456	0.748058924100923	1.68250919679024	1.6298333808848	-0.242184076677634	-0.77081238304225	-0.830968788188697
0.0585	-0.656421705898471	0.748058924100923	0.124053104913436	0.0402081671704629	-1.89414753406705	0.320106881271512	0.197612232449993
0.0586	-0.220054000172966	0.155845609187736	-0.436991088162214	-1.98578475226939	0.256521872722944	1.3486879019102	1.47554622778897
0.0587	-0.220054000172966	0.0935073655126643	-1.27855737777569	-0.926034609793158	-0.42919880770285	0.226599515758906	-0.706292300838553
0.0588	0.185144583715003	-0.561044193075595	-0.125299869786852	0.320730263708288	0.443536603748162	0.382445124946587	-0.269924595113047
0.0589	0.496835802090363	-0.529875071238057	1.46432534392749	-0.957203731630692	2.0331618174625	1.19284229272252	-0.4881084479758
0.059	0.153975461877467	5.49299625523495E-14	1.02795763820199	1.87918635558509	-0.33569144219024	-1.73705516000587	-0.581615813488409
0.0591	-0.905774680598762	0.748058924100923	0.0305457394008296	2.53373791417335	-0.647382660565603	-1.36302569795544	-0.176417229600441
0.0592	0.652681411278043	-0.654551558588204	1.65134007495271	-1.14421846265591	0.0695071416977281	-0.490290286504425	1.070347643901
0.0593	-0.656421705898471	-0.592213314913129	1.05912676003952	-0.489666904067652	1.9396544519499	0.00841566289615287	1.94308305535201
0.0594	0.153975461877467	-1.49611784820168	-0.842189672050182	2.53373791417335	2.0331618174625	0.943489318022236	-0.332262838788119
0.0595	1.27606384802877	-0.654551558588204	0.466913445126335	0.912943578621471	0.100676263535266	1.47336438926035	-0.737461422676091
0.0596	0.278651949227611	-0.311691218375304	0.872112029014304	-0.240313929367362	2.90589722891351	-2.1110846220563	-2.14007190536521
0.0597	-0.438237853035718	-0.623382436750666	-2.71233698230235	-0.614343391417796	0.848735187636131	-0.864319748554859	-1.23616737207667
0.0598	0.933203507815869	1.37144136085164	-1.99544718003902	1.31814216250944	-0.366860564027778	2.28376155703629	0.478134328987818
0.0599	1.36957121354137	0.685720680425851	1.05912676003952	0.912943578621471	1.90848533011236	1.59804087661049	0.78982554736318
0.06	-0.531745218548328	0.311691218375417	0.653928176151551	0.975281822296546	0.100676263535266	0.756474586997018	0.0417666232623118
0.0601	-1.68500272653716	0.561044193075704	-0.77985142837511	0.538914116571041	-0.211014954840097	0.0395847847336872	0.135273988774921
0.0602	0.652681411278043	-0.436367705725451	-1.74609420533873	-2.01695387410692	0.973411674986274	0.164261272083834	-0.675123179001019
0.0603	0.496835802090363	1.2467648735015	-0.873358793887716	-1.08188021898084	0.973411674986274	0.787643708834555	-0.737461422676091
0.0604	-0.251223122010503	-0.311691218375304	0.653928176151551	-0.863696366118086	0.848735187636131	0.25776863759644	0.54047257266289
0.0605	-1.74734097021224	-0.841566289613419	-1.30972649961322	1.66100250272234	0.194183629047872	-0.77081238304225	-0.207586351437975
0.0606	-1.2798041426492	-0.18701473102516	-1.8084324490138	2.37789230498567	0.911073431311202	-1.3318565761179	-2.79462346395347
0.0607	0.0916372182023935	0.155845609187736	0.0305457394008296	-0.552005147742724	0.287690994560481	-0.178599068129066	-1.39201298126435
0.0608	1.74360067559181	0.249352974700345	0.311067835938654	1.94152459926016	-0.33569144219024	1.16167317088499	-0.425770204300728
0.0609	1.74360067559181	1.37144136085164	-2.05778542371409	0.0090390453329254	0.59938221293584	-1.05133447958007	0.883332912875786
0.061	0.746188776790652	2.0259929194399	-0.468160209999748	-1.14421846265591	1.34744113703671	-1.79939340368094	0.322288719800137
0.0611	0.652681411278043	-0.436367705725451	0.404575201451264	-0.42732866039258	0.692889578448449	-0.2097681899666	-1.42318210310188
0.0612	0.153975461877467	1.43377960452672	0.155222226750973	0.320730263708288	1.09808816233642	0.725305465159483	1.13268588757608
0.0613	0.434497558415292	1.77663994473961	-0.624005819187429	-0.396159538555043	0.350029238235553	0.600628977809337	-0.675123179001019
0.0614	-0.220054000172966	2.46236062516541	0.560420810638942	-0.614343391417796	-0.460367929540387	1.41102614558528	0.945671156550858
0.0615	-2.99410584371368	2.30651501597773	-0.281145478974533	-1.8299391430817	0.692889578448449	1.6915482421231	0.197612232449993
0.0616	-0.531745218548328	-0.592213314913129	-0.717513184700039	1.13112743148422	1.34744113703671	-0.334444677316744	-1.2673364939142
0.0617	-0.00187014731021419	-0.0623382436750169	-0.156468991624389	0.694759725758718	0.755227822123521	-1.48770218530558	-1.04915264105145
0.0618	1.36957121354137	1.52728697003933	-0.624005819187429	-0.614343391417796	0.412367481910625	-1.58120955081819	-1.70370419963971
0.0619	1.12021823884108	0.467536827563098	0.685097297989088	-1.64292441205649	1.97082357378743	-1.20718008876776	-1.67253507780217
0.062	-0.438237853035718	-0.654551558588204	1.49549446576503	-1.45590968103127	0.724058700285987	0.0395847847336872	-0.924476153701306
0.0621	-1.52915711734948	0.155845609187736	-1.77726332717627	-0.676681635092868	1.00458079682381	-0.0539225807789189	0.22878135428753
0.0622	-1.03045116794891	0.52987507123817	-0.312314600812067	1.13112743148422	0.350029238235553	-2.1110846220563	-0.332262838788119
0.0623	0.0916372182023935	-0.311691218375304	1.12146500371459	0.788267091271328	0.973411674986274	-0.864319748554859	0.0105975014247776
0.0624	0.746188776790652	-1.09091926431371	0.965619394526913	1.59866425904727	0.318860116398015	0.25776863759644	-0.207586351437975
0.0625	0.995541751490941	-1.18442662982632	-6.23382436707905E-4	-0.364990416717509	-0.33569144219024	0.756474586997018	-0.581615813488409
0.0626	1.3072329698663	1.05975014247628	-0.156468991624389	1.16229655332176	1.53445586806192	-0.2097681899666	-0.02057162041276
0.0627	-0.438237853035718	0.28052209653788	0.311067835938654	2.47139967049828	1.596794111737	-0.396782920991816	0.976840278388395
0.0628	-0.282392243848041	0.716889802263386	-1.37206474328829	0.133715532683069	-1.45777982834154	-1.11367272325515	-1.29850561575174
0.0629	0.247482827390075	5.49299625523495E-14	0.279898714101117	-1.33123319368113	-0.148676711165025	0.0395847847336872	-0.425770204300728
0.063	0.870865264140796	-0.467536827562985	-0.468160209999748	-1.54941704654388	2.25134567032525	0.101923028408762	0.415796085312746
0.0631	-1.12395853346151	0.716889802263386	0.778604663501695	-0.583174269580262	0.661720456610915	-0.178599068129066	0.197612232449993
0.0632	-0.562914340385865	0.810397167775995	0.49808256696387	-1.58058616838141	-1.17725773180371	0.413614246784121	0.166443110612455
0.0633	0.372159314740218	1.55845609187686	0.248729592263583	-0.894865487955621	-0.304522320352706	1.00582756169731	-1.70370419963971
0.0634	0.403328436577756	0.124676487350199	1.62017095311517	-1.26889495000605	0.318860116398015	-1.23834921060529	0.0729357450998494
0.0635	-0.656421705898471	-0.498705949400523	-0.0629616261117797	0.258392020033216	-0.273353198515168	-0.2097681899666	1.66256095881419
0.0636	-0.251223122010503	2.33768413781526	-0.748682306537573	0.351899385545822	0.163014507210337	0.382445124946587	-1.70370419963971
0.0637	-0.999282046111368	1.40261048268918	0.0617148612383639	0.663590603921184	0.00716889802265628	-0.427952042829353	-1.54785859045203
0.0638	-2.18370867593774	-1.24676487350139	-0.405821966324676	0.788267091271328	-1.3331033409914	0.881151074347165	1.88074481167694
0.0639	-0.220054000172966	1.5896252137144	0.155222226750973	-0.552005147742724	-0.585044416890531	0.320106881271512	1.38203886227636
0.064	0.83969614230326	2.7117135998657	0.124053104913436	0.320730263708288	0.568213091098306	-0.0539225807789189	1.94308305535201
0.0641	0.902034385978332	0.498705949400633	-0.312314600812067	-0.832527244280549	0.38119836007309	1.00582756169731	-0.114078985925369
0.0642	0.902034385978332	2.21300765046512	0.0617148612383639	-1.08188021898084	0.0383380198601906	-1.36302569795544	-2.14007190536521
0.0643	-1.06162028978644	0.841566289613529	-0.655174941024967	-0.863696366118086	0.0383380198601906	-0.739643261204715	-0.114078985925369
0.0644	-1.21746589897412	0.966242776963676	0.622759054314013	-0.146806563854756	-0.990243000778499	-0.77081238304225	-0.02057162041276
0.0645	-1.62266448286209	1.683132579227	1.09029588187706	-0.333821294879971	-1.98765489957965	1.00582756169731	0.259950476125065
0.0646	-0.438237853035718	-0.18701473102516	-0.592836697349892	-1.3935714373562	-1.27076509731632	-0.739643261204715	0.478134328987818
0.0647	0.496835802090363	0.28052209653788	-0.499329331837286	0.414237629220894	0.59938221293584	-0.926657992229931	1.25736237492622
0.0648	-0.438237853035718	-0.436367705725451	-0.436991088162214	0.912943578621471	1.03574991866135	-1.26951833244283	0.602810816337961
0.0649	-2.18370867593774	1.09091926431382	-0.187638113461923	-1.20655670633098	0.412367481910625	-0.0850917026164565	1.070347643901
0.065	-1.34214238632427	1.34027223901411	-2.77467522597742	0.351899385545822	0.100676263535266	-0.147429946291528	-0.269924595113047
0.0651	-1.90318657939992	1.93248555392729	-0.561667575512357	-0.364990416717509	-0.148676711165025	0.25776863759644	-1.04915264105145
0.0652	-1.84084833572485	0.52987507123817	1.96303129332807	0.0402081671704629	1.87731620827482	1.31751878007267	0.353457841637674
0.0653	-1.06162028978644	0.155845609187736	-0.187638113461923	0.8506053349464	2.3760221576754	-0.957827114067468	-0.955645275538843
0.0654	-1.06162028978644	0.155845609187736	-1.40323386512583	0.133715532683069	0.474705725585696	-0.801981504879787	-0.4881084479758
0.0655	-0.188884878335431	1.21559575166396	-0.686344062862501	-1.14421846265591	-1.55128719385415	-0.739643261204715	1.69373008065173
0.0656	-0.84343643692369	-0.966242776963563	0.342236957776189	-0.801358122443011	-1.20842685364125	0.288937759433978	-0.706292300838553
0.0657	-0.0953775128228219	-1.87014731025211	1.2149723692272	1.28697304067191	0.786396943961059	0.849981952509627	-1.08032176288899
0.0658	-0.999282046111368	-0.841566289613419	0.373406079613726	0.975281822296546	1.06691904049888	0.600628977809337	-0.207586351437975
0.0659	-0.531745218548328	-0.592213314913129	-0.374652844487142	-0.0532991983421464	-1.89414753406705	-1.14484184509268	0.633979938175499
0.066	0.153975461877467	-0.779228045938347	0.809773785339232	-0.73901987876794	-0.772059147915746	-1.48770218530558	-0.02057162041276
0.0661	-1.74734097021224	-0.249352974700232	1.24614149106474	0.538914116571041	0.94224255314874	0.943489318022236	-1.23616737207667
0.0662	0.185144583715003	0.872735411451067	-0.094130747949314	-0.115637442017218	1.37861025887425	0.694136343321946	0.291119597962602
0.0663	-0.251223122010503	-0.810397167775882	-0.405821966324676	0.0090390453329254	0.350029238235553	-0.303275555479209	-0.0517407422502943
0.0664	-2.58890725982571	-1.30910311717646	0.903281150851838	0.632421482083647	-0.242184076677634	-0.677305017529643	-0.207586351437975
0.0665	-1.74734097021224	-1.12208838615124	0.903281150851838	0.0402081671704629	0.194183629047872	-0.801981504879787	-1.82838068698985
0.0666	-1.87201745756238	-0.779228045938347	-0.374652844487142	-0.458497782230115	0.0695071416977281	1.31751878007267	0.259950476125065
0.0667	0.496835802090363	-0.18701473102516	-1.83960157085134	-0.645512513255333	-0.865566513428355	0.475952490459193	0.322288719800137
0.0668	-0.064208390985286	-0.654551558588204	-1.27855737777569	-0.209144807529828	0.848735187636131	-0.988996235905003	0.727487303688108
0.0669	-0.251223122010503	-1.02858102063863	1.77601656230285	0.881774456783937	-0.616213538728065	-1.05133447958007	0.322288719800137
0.067	-1.15512765529905	-0.935073655126029	0.248729592263583	-0.863696366118086	0.412367481910625	1.53570263293542	-2.10890278352768
0.0671	-0.812267315086152	0.0623382436751267	-0.249976357136995	-0.98837285346823	1.78380884276221	1.81622472947325	-0.675123179001019
0.0672	-0.718759949573543	-0.0623382436750169	0.49808256696387	1.16229655332176	0.630551334773378	1.06816580537238	1.44437710595144
0.0673	-0.812267315086152	1.49611784820179	0.591589932476479	1.78567899007248	-1.70713280304183	1.00582756169731	-1.67253507780217
0.0674	-1.62266448286209	0.0935073655126643	0.248729592263583	0.912943578621471	-2.67337558000545	1.53570263293542	-1.36084385942681
0.0675	0.496835802090363	0.28052209653788	2.08770778067821	0.632421482083647	-1.05258124445357	2.12791594784861	0.322288719800137
0.0676	0.153975461877467	-0.872735411450954	2.52407548640372	-0.364990416717509	1.19159552784903	0.320106881271512	-0.332262838788119
0.0677	-1.03045116794891	0.99741189880121	0.685097297989088	-0.801358122443011	0.59938221293584	1.00582756169731	0.259950476125065
0.0678	-0.812267315086152	1.96365467576483	-1.55907947431351	0.538914116571041	-0.304522320352706	-0.116260824453991	-0.550446691650872
0.0679	-0.531745218548328	0.249352974700345	-0.0629616261117797	0.0713772890079972	-0.678551782403137	-0.926657992229931	0.883332912875786
0.068	-1.46681887367441	-0.342860340212842	2.24355338986589	-0.926034609793158	-0.179845833002562	1.41102614558528	0.446965207150283
0.0681	-0.84343643692369	1.49611784820179	2.39939899905357	-0.770189000605477	-0.117507589327487	-0.0227534589413846	0.883332912875786
0.0682	-0.562914340385865	-0.249352974700232	-1.87077069268887	-0.209144807529828	-0.179845833002562	-0.0850917026164565	1.28853149676376
0.0683	-1.56032623918702	-1.30910311717646	-1.30972649961322	0.725928847596256	1.06691904049888	0.351276003109049	-1.23616737207667
0.0684	-2.18370867593774	1.55845609187686	-1.87077069268887	0.258392020033216	0.59938221293584	-0.895488870392393	-2.23357927087782
0.0685	0.403328436577756	1.05975014247628	-6.23382436707905E-4	-0.98837285346823	-1.27076509731632	-0.303275555479209	-1.11149088472652
0.0686	-0.282392243848041	1.02858102063875	0.466913445126335	-0.957203731630692	-1.55128719385415	-0.864319748554859	0.166443110612455
0.0687	-0.282392243848041	0.748058924100923	-1.18505001226308	-0.0844683201796839	0.973411674986274	-1.48770218530558	0.22878135428753
0.0688	-1.49798799551195	0.155845609187736	-1.87077069268887	1.31814216250944	0.38119836007309	0.101923028408762	-0.238755473275513
0.0689	-1.65383360469963	-0.374029462050379	-0.0317925042742422	1.38048040618451	-1.45777982834154	0.444783368621659	0.104104866937384
0.069	-1.15512765529905	0.187014731025274	0.186391348588511	-1.01954197530576	-0.398029685865312	-1.14484184509268	0.446965207150283
0.0691	-1.3733115081618	2.15066940679005	-0.592836697349892	-0.926034609793158	0.661720456610915	-0.864319748554859	-0.301093716950585
0.0692	-2.0590321885876	1.2467648735015	0.186391348588511	0.133715532683069	0.911073431311202	-0.988996235905003	0.104104866937384
0.0693	-2.09020131042513	0.0311691218375924	0.311067835938654	0.975281822296546	-0.117507589327487	0.351276003109049	1.28853149676376
0.0694	-1.74734097021224	0.0623382436751267	-2.30713839841438	0.570083238408575	0.474705725585696	0.475952490459193	0.259950476125065
0.0695	-1.24863502081166	0.249352974700345	-1.8084324490138	-1.45590968103127	0.911073431311202	-1.42536394163051	1.31970061860129
0.0696	-2.4953998943131	0.561044193075704	-1.40323386512583	-2.11046123961953	-0.709720904240674	-1.64354779449326	0.446965207150283
0.0697	-2.37072340696296	0.623382436750776	-2.1512927892267	-1.76760089940663	0.38119836007309	-0.272106433641672	0.478134328987818
0.0698	-2.99410584371368	-0.155845609187626	-0.592836697349892	-0.520836025905187	-1.30193421915386	0.943489318022236	-0.301093716950585
0.0699	-0.968112924273834	-1.340272239014	-0.374652844487142	1.00645094413408	-1.14608860996618	1.37985702374774	-0.0517407422502943
0.07	-1.03045116794891	-0.498705949400523	0.934450272689376	0.538914116571041	-0.179845833002562	1.13050404904745	0.758656425525643
0.0701	-2.09020131042513	1.02858102063875	-0.125299869786852	-1.36240231551866	-0.616213538728065	1.3486879019102	0.758656425525643
0.0702	-1.52915711734948	1.09091926431382	0.49808256696387	0.0713772890079972	-0.086338467489953	-0.0227534589413846	-1.39201298126435
0.0703	-1.93435570123745	-0.28052209653777	0.591589932476479	-0.957203731630692	0.568213091098306	-1.02016535774254	-0.145248107762904
0.0704	-0.749929071411081	-0.249352974700232	-0.094130747949314	0.757097969433793	-0.491537051377921	-0.490290286504425	0.758656425525643
0.0705	-0.562914340385865	-0.779228045938347	-0.125299869786852	0.944112700459009	-0.491537051377921	-1.30068745428036	-1.14266000656406
0.0706	-2.90059847820107	-1.58962521371428	1.24614149106474	-0.146806563854756	-0.0551693456524155	-0.396782920991816	-0.862137910026234
0.0707	-2.80709111268846	0.52987507123817	-0.873358793887716	-0.614343391417796	1.19159552784903	0.195430393921368	-0.238755473275513
0.0708	-1.77851009204977	0.654551558588314	-0.405821966324676	0.0090390453329254	-0.304522320352706	0.849981952509627	-1.14266000656406
0.0709	-0.84343643692369	0.623382436750776	1.83835480597792	0.570083238408575	-0.678551782403137	-0.677305017529643	0.166443110612455
0.071	-0.936943802436296	0.405198583888027	0.560420810638942	-0.271483051204899	1.75263972092468	1.44219526742281	0.0729357450998494
0.0711	-0.84343643692369	0.654551558588314	-0.811020550212645	-0.396159538555043	0.911073431311202	-0.0850917026164565	-1.1738291284016
0.0712	-1.31097326448673	1.55845609187686	0.404575201451264	-0.801358122443011	0.100676263535266	1.3486879019102	0.633979938175499
0.0713	-1.59149536102456	0.498705949400633	0.716266419826623	1.06878918780915	-1.23959597547879	0.195430393921368	-1.04915264105145
0.0714	-1.03045116794891	-1.09091926431371	0.0928839830759014	0.102546410845535	0.0383380198601906	-0.427952042829353	-1.57902771228956
0.0715	-0.625252584060937	0.561044193075704	-0.966866159400326	1.50515689353466	0.00716889802265628	-0.552628530179497	-1.85954980882739
0.0716	-0.5940834622234	0.935073655126138	-0.094130747949314	1.50515689353466	2.31368391400033	0.0707539065712247	0.883332912875786
0.0717	-2.58890725982571	-0.966242776963563	0.74743554166416	-0.894865487955621	0.412367481910625	1.44219526742281	-1.23616737207667
0.0718	-3.39930442760165	-0.716889802263276	-0.592836697349892	0.570083238408575	0.568213091098306	-0.240937311804138	-0.207586351437975
0.0719	-1.46681887367441	-0.779228045938347	1.24614149106474	0.725928847596256	0.94224255314874	-0.833150626717321	1.13268588757608
0.072	-2.43306165063803	-1.12208838615124	-0.218807235299461	1.25580391883437	-0.616213538728065	-0.2097681899666	-0.0517407422502943
0.0721	-2.86942935636353	-0.810397167775882	-6.23382436707905E-4	-0.583174269580262	-1.3331033409914	0.974658439859771	-1.1738291284016
0.0722	-0.407068731198184	0.716889802263386	-0.499329331837286	-0.364990416717509	-0.678551782403137	1.13050404904745	-0.581615813488409
0.0723	-1.09278941162398	0.872735411451067	-0.0317925042742422	1.06878918780915	-1.36427246282893	-0.739643261204715	-0.394601082463194
0.0724	-2.24604691961281	0.685720680425851	0.311067835938654	0.320730263708288	-0.242184076677634	0.101923028408762	-1.54785859045203
0.0725	-1.15512765529905	0.810397167775995	-0.094130747949314	0.351899385545822	0.537043969260768	1.09933492720991	0.291119597962602
0.0726	-1.40448062999934	-0.0311691218374794	-1.24738825593815	1.6298333808848	1.03574991866135	-0.147429946291528	2.31711251740245
0.0727	-0.407068731198184	0.311691218375417	-0.811020550212645	1.00645094413408	0.1318453853728	0.600628977809337	0.22878135428753
0.0728	0.403328436577756	1.93248555392729	-2.05778542371409	-1.98578475226939	-1.52011807201661	-0.240937311804138	0.104104866937384
0.0729	-0.188884878335431	0.810397167775995	0.373406079613726	1.09995830964669	1.31627201519917	1.53570263293542	1.10151676573854
0.073	-0.687590827736009	0.592213314913242	-1.15388089042554	1.09995830964669	1.34744113703671	0.00841566289615287	-1.2673364939142
0.0731	-0.936943802436296	-0.498705949400523	0.560420810638942	0.757097969433793	-0.834397391590818	-1.30068745428036	-2.3894248800655
0.0732	-0.936943802436296	-0.498705949400523	2.64875197375386	0.196053776358141	-0.990243000778499	0.81881283067209	0.0729357450998494
0.0733	-1.74734097021224	0.779228045938457	1.02795763820199	2.00386284293524	-1.48894895017908	-0.646135895692106	0.478134328987818
0.0734	-1.77851009204977	1.49611784820179	-0.904527915725254	1.09995830964669	-0.117507589327487	0.164261272083834	0.0729357450998494
0.0735	-0.968112924273834	0.311691218375417	-6.23382436707905E-4	0.601252360246112	-1.70713280304183	0.444783368621659	0.478134328987818
0.0736	-3.49281179311426	-0.623382436750666	-0.811020550212645	-1.48707880286881	-2.08116226509226	-1.02016535774254	0.0729357450998494
0.0737	-3.67982652413948	0.311691218375417	-0.281145478974533	-1.30006407184359	0.1318453853728	-0.677305017529643	-0.581615813488409
0.0738	-1.87201745756238	1.09091926431382	0.186391348588511	-1.51824792470634	-1.02141212261604	1.72271736396064	1.60022271513912
0.0739	-2.99410584371368	1.49611784820179	-1.34089562145076	0.8506053349464	-1.80064016855444	1.2551805363976	0.291119597962602
0.074	-1.77851009204977	0.436367705725561	0.466913445126335	1.09995830964669	-1.30193421915386	-0.334444677316744	-0.456939326138266
0.0741	-1.03045116794891	1.2467648735015	1.05912676003952	0.694759725758718	-0.616213538728065	-0.459121164666891	-1.2673364939142
0.0742	-0.687590827736009	1.2467648735015	1.2149723692272	0.227222898195678	-0.148676711165025	0.195430393921368	-1.14266000656406
0.0743	-3.36813530576411	-0.685720680425738	0.124053104913436	-0.614343391417796	-0.89673563526589	0.195430393921368	-0.924476153701306
0.0744	-4.36554720456527	0.935073655126138	-0.125299869786852	-0.271483051204899	-1.02141212261604	0.444783368621659	-0.893307031863772
0.0745	-0.656421705898471	1.02858102063875	1.24614149106474	0.632421482083647	0.568213091098306	0.538290734134265	-0.114078985925369
0.0746	-0.0953775128228219	0.124676487350199	0.653928176151551	1.16229655332176	-0.0240002238148812	0.0395847847336872	-0.799799666351162
0.0747	-2.80709111268846	-0.0311691218374794	0.155222226750973	1.31814216250944	-0.179845833002562	0.849981952509627	0.509303450825355
0.0748	-2.4953998943131	-0.841566289613419	0.685097297989088	1.28697304067191	0.505874847423234	0.351276003109049	1.13268588757608
0.0749	-2.90059847820107	0.810397167775995	0.872112029014304	0.0713772890079972	1.62796323357453	-0.0227534589413846	0.509303450825355
0.075	-2.90059847820107	1.93248555392729	-0.249976357136995	-0.333821294879971	1.00458079682381	-2.23576110940645	-0.0829098640878318
0.0751	-0.968112924273834	0.935073655126138	0.373406079613726	0.507744994733503	-0.117507589327487	1.66037912028557	-0.924476153701306
0.0752	-0.375899609360647	0.561044193075704	1.12146500371459	0.445406751058431	0.692889578448449	1.50453351109789	-0.02057162041276
0.0753	-1.93435570123745	1.15325750798889	-0.748682306537573	1.16229655332176	-1.23959597547879	-0.178599068129066	0.820994669200714
0.0754	-1.99669394491252	0.311691218375417	-0.343483722649604	0.601252360246112	1.9396544519499	0.943489318022236	1.28853149676376
0.0755	-0.313561365685575	-0.0935073655125512	0.529251688801407	0.601252360246112	2.50069864502554	2.19025419152368	-0.332262838788119
0.0756	-0.687590827736009	2.58703711251555	-0.0629616261117797	0.725928847596256	-0.678551782403137	-0.178599068129066	-1.70370419963971
0.0757	-0.718759949573543	0.342860340212951	-0.748682306537573	0.414237629220894	-0.89673563526589	-2.07991550021877	-1.79721156515232
0.0758	-2.02786306675006	-0.654551558588204	0.0617148612383639	-0.707850756930405	0.318860116398015	0.507121612296731	-1.20499825023913
0.0759	-2.4018925288005	-1.02858102063863	-0.312314600812067	-0.302652173042434	0.817566065798593	0.444783368621659	0.322288719800137
0.076	-2.65124550350078	0.218183852862808	-0.561667575512357	3.18828947276161	-0.834397391590818	-0.646135895692106	0.0729357450998494
0.0761	-1.65383360469963	0.124676487350199	1.74484744046532	2.37789230498567	0.194183629047872	-2.04874637838123	-0.0829098640878318
0.0762	-0.469406974873256	0.124676487350199	3.30330353234212	1.06878918780915	0.287690994560481	0.288937759433978	-1.36084385942681
0.0763	-1.99669394491252	1.15325750798889	0.74743554166416	2.15970845212292	0.474705725585696	2.31493067887382	-0.269924595113047
0.0764	-2.90059847820107	-0.529875071238057	-0.873358793887716	-1.11304934081837	0.755227822123521	2.22142331336122	-1.2673364939142
0.0765	-0.781098193248618	0.124676487350199	0.716266419826623	-1.01954197530576	-0.522706173215459	0.725305465159483	-1.6101968341271
0.0766	-2.09020131042513	0.436367705725561	0.622759054314013	0.414237629220894	-0.803228269753284	-1.42536394163051	-0.425770204300728
0.0767	-2.0590321885876	-1.18442662982632	-0.686344062862501	1.78567899007248	0.724058700285987	-0.0539225807789189	0.820994669200714
0.0768	-0.531745218548328	0.218183852862808	0.342236957776189	1.03762006597162	1.97082357378743	1.50453351109789	-0.893307031863772
0.0769	-0.812267315086152	-0.872735411450954	-0.468160209999748	-1.36240231551866	0.817566065798593	2.59545277541165	-1.36084385942681
0.077	-1.18629677713659	-0.124676487350089	-1.12271176858801	1.13112743148422	0.100676263535266	-0.521459408341962	-1.14266000656406
0.0771	-1.84084833572485	0.436367705725561	0.311067835938654	0.445406751058431	0.661720456610915	-1.20718008876776	0.104104866937384
0.0772	-1.93435570123745	0.249352974700345	0.934450272689376	-1.23772582816852	1.75263972092468	0.413614246784121	-0.550446691650872
0.0773	-0.251223122010503	-0.218183852862698	-0.686344062862501	-1.08188021898084	-0.398029685865312	0.133092150246296	-0.02057162041276
0.0774	-0.438237853035718	1.05975014247628	-0.53049845367482	-0.707850756930405	0.568213091098306	-0.988996235905003	-1.92188805250246
0.0775	-3.36813530576411	0.249352974700345	0.872112029014304	0.819436213108865	-0.33569144219024	-1.23834921060529	0.852163791038252
0.0776	-1.99669394491252	5.49299625523495E-14	-1.77726332717627	0.0713772890079972	0.692889578448449	0.288937759433978	-0.145248107762904
0.0777	0.0916372182023935	-0.716889802263276	-2.21363103290177	-1.61175529021895	-0.242184076677634	-0.240937311804138	-2.0465645398526
0.0778	-1.52915711734948	-1.21559575166385	0.591589932476479	-0.801358122443011	0.225352750885409	0.320106881271512	-2.51410136741565
0.0779	-0.812267315086152	-1.18442662982632	0.591589932476479	0.632421482083647	0.692889578448449	-0.552628530179497	-0.02057162041276
0.078	-1.09278941162398	0.623382436750776	-0.094130747949314	1.13112743148422	-1.36427246282893	-1.30068745428036	0.104104866937384
0.0781	-1.46681887367441	1.02858102063875	0.778604663501695	-1.54941704654388	-0.242184076677634	-0.334444677316744	-0.955645275538843
0.0782	-3.6174882804644	0.966242776963676	0.186391348588511	-1.01954197530576	0.256521872722944	0.475952490459193	-0.425770204300728
0.0783	-1.09278941162398	-1.09091926431371	-0.53049845367482	1.56749513720973	0.568213091098306	0.0395847847336872	0.446965207150283
0.0784	-1.52915711734948	-0.155845609187626	0.404575201451264	-1.64292441205649	1.78380884276221	1.03699668353484	0.696318181850571
0.0785	-2.80709111268846	0.467536827563098	0.809773785339232	-3.85593206252155	1.72147059908714	2.06557770417354	-1.14266000656406
0.0786	-2.4018925288005	-1.46494872636414	-0.717513184700039	-0.98837285346823	1.84614708643729	0.413614246784121	-1.82838068698985
0.0787	-1.77851009204977	-1.12208838615124	0.311067835938654	0.507744994733503	0.537043969260768	0.288937759433978	-0.207586351437975
0.0788	-1.90318657939992	-0.935073655126029	2.49290636456618	0.819436213108865	0.724058700285987	2.06557770417354	0.0417666232623118
0.0789	-0.126546634660359	1.93248555392729	0.716266419826623	-1.33123319368113	2.06433093930004	1.06816580537238	-1.08032176288899
0.079	-0.344730487523112	0.436367705725561	0.49808256696387	0.0713772890079972	1.84614708643729	0.00841566289615287	-1.23616737207667
0.0791	-1.90318657939992	0.685720680425851	-0.655174941024967	-0.0221300765046089	0.194183629047872	-1.51887130714312	0.259950476125065
0.0792	-0.718759949573543	1.21559575166396	-0.499329331837286	1.09995830964669	1.19159552784903	0.320106881271512	1.94308305535201
0.0793	-1.96552482307499	0.99741189880121	0.653928176151551	0.944112700459009	0.443536603748162	1.13050404904745	-0.269924595113047
0.0794	-1.90318657939992	-0.218183852862698	0.778604663501695	-0.863696366118086	1.78380884276221	-1.20718008876776	-2.23357927087782
0.0795	-1.7161718483747	0.218183852862808	0.560420810638942	-0.396159538555043	0.0383380198601906	-0.864319748554859	-0.893307031863772
0.0796	0.403328436577756	-0.124676487350089	-0.561667575512357	1.59866425904727	1.00458079682381	-1.02016535774254	0.78982554736318
0.0797	-0.687590827736009	0.623382436750776	-1.4655721088009	0.944112700459009	2.15783830481265	-0.521459408341962	0.883332912875786
0.0798	-0.84343643692369	-0.529875071238057	-0.842189672050182	-0.583174269580262	0.443536603748162	-0.614966773854568	-0.768630544513625
0.0799	-1.21746589897412	0.810397167775995	0.404575201451264	-0.271483051204899	-0.647382660565603	1.06816580537238	-1.11149088472652
0.08	-1.96552482307499	0.467536827563098	-0.094130747949314	0.258392020033216	0.287690994560481	-0.116260824453991	0.446965207150283
0.0801	-2.46423077247557	0.810397167775995	-1.06037352491294	0.881774456783937	0.318860116398015	0.631798099646874	-1.39201298126435
0.0802	-2.55773813798817	-1.21559575166385	-6.23382436707905E-4	-1.42474055919374	1.09808816233642	0.569459855971802	-0.768630544513625
0.0803	-1.31097326448673	0.249352974700345	-0.156468991624389	0.975281822296546	1.06691904049888	-1.05133447958007	0.104104866937384
0.0804	-1.15512765529905	-0.342860340212842	-1.55907947431351	-0.42732866039258	0.537043969260768	-1.05133447958007	0.727487303688108
0.0805	-0.968112924273834	-0.249352974700232	-0.717513184700039	0.414237629220894	0.724058700285987	0.288937759433978	-0.332262838788119
0.0806	-1.09278941162398	1.40261048268918	-0.842189672050182	-1.08188021898084	-0.647382660565603	1.09933492720991	-1.08032176288899
0.0807	-2.37072340696296	0.654551558588314	-0.53049845367482	-0.146806563854756	0.973411674986274	-1.11367272325515	1.16385500941361
0.0808	-2.02786306675006	-0.716889802263276	-1.21621913410062	1.31814216250944	0.568213091098306	0.631798099646874	-0.0829098640878318
0.0809	-0.064208390985286	-0.935073655126029	0.155222226750973	1.1934656751593	0.817566065798593	-1.08250360141761	-0.0517407422502943
0.081	-1.49798799551195	0.342860340212951	2.86693582661661	-0.209144807529828	0.537043969260768	-0.552628530179497	1.16385500941361
0.0811	-2.37072340696296	0.685720680425851	-0.094130747949314	-0.0221300765046089	0.287690994560481	1.53570263293542	0.78982554736318
0.0812	0.247482827390075	-0.374029462050379	0.934450272689376	0.694759725758718	0.879904309473668	-0.646135895692106	0.0417666232623118
0.0813	-1.06162028978644	-0.716889802263276	0.0617148612383639	0.757097969433793	-0.242184076677634	-0.147429946291528	0.976840278388395
0.0814	-3.21228969657643	-0.74805892410081	-2.08895454555162	0.881774456783937	0.94224255314874	0.351276003109049	0.571641694500427
0.0815	-2.71358374717585	0.716889802263386	1.15263412555213	1.16229655332176	0.94224255314874	0.25776863759644	-0.176417229600441
0.0816	-1.34214238632427	0.124676487350199	-0.499329331837286	0.196053776358141	0.911073431311202	0.569459855971802	-1.08032176288899
0.0817	0.153975461877467	0.716889802263386	-6.23382436707905E-4	-2.01695387410692	2.40719127951294	0.00841566289615287	0.0417666232623118
0.0818	0.153975461877467	0.685720680425851	-0.53049845367482	-0.0221300765046089	2.0331618174625	1.06816580537238	-0.924476153701306
0.0819	-0.781098193248618	0.436367705725561	-0.281145478974533	0.819436213108865	-0.553875295052993	2.62662189724918	-0.986814397376378
0.082	-2.71358374717585	0.187014731025274	-0.312314600812067	2.34672318314813	1.44094850254932	0.133092150246296	-0.301093716950585
0.0821	-2.55773813798817	1.09091926431382	-0.966866159400326	0.663590603921184	1.2539337715241	1.06816580537238	1.50671534962651
0.0822	-1.62266448286209	-0.529875071238057	0.49808256696387	-0.770189000605477	0.817566065798593	0.694136343321946	1.38203886227636
0.0823	-2.33955428512542	0.187014731025274	1.05912676003952	-0.676681635092868	-0.086338467489953	0.756474586997018	0.0729357450998494
0.0824	-1.2798041426492	0.311691218375417	-0.125299869786852	0.28956114187075	0.94224255314874	-0.0227534589413846	0.259950476125065
0.0825	-1.24863502081166	0.685720680425851	-1.0292044030754	0.476575872895969	0.817566065798593	0.631798099646874	-0.425770204300728
0.0826	-0.968112924273834	0.623382436750776	0.653928176151551	0.383068507383359	-0.242184076677634	0.507121612296731	1.13268588757608
0.0827	-1.99669394491252	0.685720680425851	-0.0629616261117797	0.445406751058431	2.0331618174625	-1.11367272325515	-0.238755473275513
0.0828	-0.84343643692369	-1.09091926431371	-0.405821966324676	-0.42732866039258	3.9344782495522	0.0707539065712247	-1.73487332147725
0.0829	-0.344730487523112	-0.685720680425738	-0.374652844487142	0.414237629220894	1.47211762438685	-0.0539225807789189	-1.57902771228956
0.083	-1.43564975183687	1.40261048268918	0.934450272689376	-0.302652173042434	-0.709720904240674	-1.79939340368094	-0.519277569813338
0.0831	-1.21746589897412	-0.0623382436750169	1.90069304965299	0.164884654520607	0.225352750885409	-0.957827114067468	-1.67253507780217
0.0832	-0.407068731198184	5.49299625523495E-14	0.778604663501695	-1.33123319368113	2.75005161972583	0.133092150246296	1.10151676573854
0.0833	-0.251223122010503	1.27793399533904	0.466913445126335	0.320730263708288	0.0695071416977281	0.288937759433978	0.0729357450998494
0.0834	-0.531745218548328	0.374029462050489	0.560420810638942	0.757097969433793	-0.086338467489953	0.600628977809337	0.197612232449993
0.0835	-1.62266448286209	5.49299625523495E-14	0.778604663501695	1.59866425904727	1.09808816233642	1.22401141456006	-0.550446691650872
0.0836	-0.687590827736009	-0.74805892410081	-0.935697037562791	-0.73901987876794	1.22276464968656	0.475952490459193	0.104104866937384
0.0837	-0.656421705898471	1.49611784820179	-0.935697037562791	-1.67409353389402	0.848735187636131	0.351276003109049	-0.675123179001019
0.0838	-1.21746589897412	-0.28052209653777	0.872112029014304	1.09995830964669	0.879904309473668	-0.646135895692106	-0.924476153701306
0.0839	-1.46681887367441	-1.340272239014	0.49808256696387	0.164884654520607	-0.709720904240674	-0.801981504879787	-0.145248107762904
0.084	-0.84343643692369	5.49299625523495E-14	-0.53049845367482	0.570083238408575	0.911073431311202	-1.02016535774254	-0.986814397376378
0.0841	-2.43306165063803	1.46494872636425	0.0617148612383639	-0.489666904067652	-0.211014954840097	0.195430393921368	0.259950476125065
0.0842	-1.96552482307499	1.77663994473961	-0.624005819187429	-0.645512513255333	1.28510289336164	1.62920999844803	0.259950476125065
0.0843	-0.999282046111368	1.12208838615135	-1.18505001226308	-1.79877002124417	2.31368391400033	-0.0850917026164565	0.852163791038252
0.0844	-0.0330392691477501	5.49299625523495E-14	1.15263412555213	-0.957203731630692	1.2539337715241	-0.0539225807789189	-1.01798351921392
0.0845	-1.18629677713659	1.77663994473961	0.716266419826623	2.15970845212292	-0.179845833002562	-1.20718008876776	-1.95305717434
0.0846	-0.375899609360647	0.0311691218375924	-2.08895454555162	-1.20655670633098	0.474705725585696	-0.552628530179497	1.53788447146404
0.0847	-0.282392243848041	0.810397167775995	-0.499329331837286	-2.76501279820779	0.94224255314874	0.787643708834555	-0.176417229600441
0.0848	-2.1525395541002	0.685720680425851	0.311067835938654	0.320730263708288	1.34744113703671	0.756474586997018	0.446965207150283
0.0849	-1.12395853346151	0.0935073655126643	-0.156468991624389	0.507744994733503	0.59938221293584	-0.365613799154281	0.820994669200714
0.085	-0.469406974873256	0.187014731025274	0.716266419826623	-0.645512513255333	0.350029238235553	0.382445124946587	0.571641694500427
0.0851	-1.34214238632427	1.21559575166396	1.40198710025242	-0.0844683201796839	0.755227822123521	1.50453351109789	2.47295812659013
0.0852	-1.24863502081166	-0.623382436750666	-1.27855737777569	1.22463479699683	0.0383380198601906	0.974658439859771	0.633979938175499
0.0853	-2.09020131042513	-0.0311691218374794	-0.686344062862501	0.0402081671704629	1.31627201519917	-0.396782920991816	-0.612784935325947
0.0854	-2.74475286901339	0.374029462050489	0.903281150851838	0.28956114187075	0.755227822123521	-0.552628530179497	0.571641694500427
0.0855	-1.7161718483747	-0.623382436750666	-0.125299869786852	-0.894865487955621	0.537043969260768	-1.3318565761179	-0.02057162041276
0.0856	-1.43564975183687	-0.966242776963563	-2.40064576392699	1.03762006597162	0.0383380198601906	1.3486879019102	-1.45435122493942
0.0857	0.185144583715003	0.0311691218375924	-0.842189672050182	1.5363260153722	0.755227822123521	1.78505560763571	-0.675123179001019
0.0858	-1.06162028978644	-0.0311691218374794	1.30847973473981	-0.0844683201796839	0.848735187636131	-0.0227534589413846	1.22619325308869
0.0859	-2.09020131042513	0.374029462050489	0.155222226750973	0.164884654520607	1.6903014772496	-0.801981504879787	1.28853149676376
0.086	-0.313561365685575	0.311691218375417	0.248729592263583	-0.832527244280549	-0.273353198515168	-1.73705516000587	0.135273988774921
0.0861	-0.438237853035718	0.685720680425851	1.62017095311517	0.819436213108865	-0.086338467489953	0.444783368621659	0.758656425525643
0.0862	-1.03045116794891	0.342860340212951	1.68250919679024	1.03762006597162	-0.772059147915746	1.50453351109789	-1.20499825023913
0.0863	-0.282392243848041	-0.779228045938347	1.27731061290227	-1.92344650859431	-1.05258124445357	1.62920999844803	-1.2673364939142
0.0864	-0.251223122010503	-1.71430170106443	0.279898714101117	-0.832527244280549	1.22276464968656	-1.55004042898065	-0.425770204300728
0.0865	-1.52915711734948	-1.52728697003921	0.373406079613726	1.6298333808848	-0.117507589327487	-0.303275555479209	0.166443110612455
0.0866	-1.59149536102456	-0.155845609187626	0.653928176151551	-1.17538758449345	-3.20325065124356	-0.334444677316744	-0.269924595113047
0.0867	-1.87201745756238	-0.779228045938347	0.685097297989088	-0.583174269580262	-0.33569144219024	-0.2097681899666	-0.0517407422502943
0.0868	-2.46423077247557	-0.623382436750666	1.40198710025242	1.75450986823495	0.505874847423234	0.81881283067209	-0.550446691650872
0.0869	-0.905774680598762	0.467536827563098	0.996788516364447	2.53373791417335	0.786396943961059	1.62920999844803	-2.10890278352768
0.087	-0.531745218548328	-0.0935073655125512	0.186391348588511	1.9726937210977	1.53445586806192	0.444783368621659	0.446965207150283
0.0871	-2.30838516328789	-0.311691218375304	1.27731061290227	1.66100250272234	-0.0551693456524155	1.50453351109789	0.976840278388395
0.0872	-0.812267315086152	0.685720680425851	1.80718568414039	-0.396159538555043	-0.42919880770285	3.5928646742128	-0.924476153701306
0.0873	-1.21746589897412	1.71430170106454	0.903281150851838	0.694759725758718	0.412367481910625	2.09674682601107	-1.29850561575174
0.0874	-2.0590321885876	0.872735411451067	-0.436991088162214	1.69217162455987	-0.242184076677634	0.444783368621659	-0.519277569813338
0.0875	-1.46681887367441	1.05975014247628	1.58900183127763	-0.0532991983421464	0.318860116398015	0.0395847847336872	1.50671534962651
0.0876	-0.407068731198184	1.40261048268918	-0.966866159400326	-2.20396860513214	2.09550006113757	-0.0227534589413846	0.54047257266289
0.0877	-0.905774680598762	-1.340272239014	-0.374652844487142	-0.458497782230115	0.0695071416977281	-1.05133447958007	-0.550446691650872
0.0878	-0.313561365685575	-2.24417677230254	0.311067835938654	0.28956114187075	-0.678551782403137	-0.147429946291528	0.0417666232623118
0.0879	-0.157715756497894	0.654551558588314	0.466913445126335	0.632421482083647	0.848735187636131	1.16167317088499	1.22619325308869
0.088	-0.282392243848041	1.12208838615135	-1.4655721088009	0.320730263708288	1.78380884276221	0.25776863759644	0.665149060013033
0.0881	-0.500576096710794	0.903904533288601	-0.53049845367482	-0.73901987876794	0.0695071416977281	0.662967221484412	0.727487303688108
0.0882	-1.46681887367441	2.24417677230266	-0.935697037562791	0.570083238408575	0.848735187636131	-0.614966773854568	-1.14266000656406
0.0883	-1.62266448286209	-1.21559575166385	0.903281150851838	3.21945859459914	2.00199269562497	-0.895488870392393	-0.768630544513625
0.0884	-0.656421705898471	-0.0623382436750169	0.716266419826623	0.632421482083647	0.412367481910625	-0.459121164666891	-2.35825575822797
0.0885	-1.34214238632427	1.74547082290208	-0.0317925042742422	0.694759725758718	-0.0240002238148812	0.00841566289615287	-0.862137910026234
0.0886	-0.718759949573543	0.935073655126138	0.809773785339232	0.912943578621471	-0.0240002238148812	0.849981952509627	0.696318181850571
0.0887	0.496835802090363	-0.249352974700232	-1.12271176858801	-0.98837285346823	0.256521872722944	-0.365613799154281	0.0729357450998494
0.0888	-1.87201745756238	1.21559575166396	-0.405821966324676	0.601252360246112	1.37861025887425	0.164261272083834	-0.425770204300728
0.0889	-1.52915711734948	0.187014731025274	1.24614149106474	1.84801723374755	0.412367481910625	0.164261272083834	0.291119597962602
0.089	-0.500576096710794	0.841566289613529	-0.499329331837286	0.445406751058431	1.03574991866135	1.37985702374774	1.00800940022593
0.0891	-0.84343643692369	2.24417677230266	1.49549446576503	0.819436213108865	1.53445586806192	0.662967221484412	1.13268588757608
0.0892	-1.7161718483747	1.27793399533904	0.373406079613726	-1.92344650859431	-0.398029685865312	-0.459121164666891	-0.768630544513625
0.0893	-0.251223122010503	0.872735411451067	-1.49674123063844	0.133715532683069	-0.273353198515168	-0.77081238304225	-0.425770204300728
0.0894	-0.562914340385865	1.34027223901411	-0.686344062862501	0.102546410845535	0.1318453853728	-0.583797652017034	0.78982554736318
0.0895	-2.30838516328789	0.187014731025274	-0.686344062862501	1.87918635558509	1.97082357378743	0.569459855971802	1.91191393351448
0.0896	-1.93435570123745	-0.872735411450954	-0.717513184700039	2.19087757396045	-0.304522320352706	-0.77081238304225	1.13268588757608
0.0897	-0.469406974873256	-1.05975014247617	0.778604663501695	0.663590603921184	-0.211014954840097	-0.864319748554859	-0.737461422676091
0.0898	-1.2798041426492	-1.21559575166385	0.934450272689376	0.694759725758718	0.350029238235553	0.444783368621659	0.0105975014247776
0.0899	-0.656421705898471	-0.685720680425738	2.05653865884067	-0.240313929367362	0.537043969260768	0.694136343321946	0.322288719800137
0.09	-1.7161718483747	1.74547082290208	1.43315622208995	0.258392020033216	0.318860116398015	1.41102614558528	-0.363431960625657
0.0901	-1.90318657939992	0.28052209653788	0.155222226750973	0.102546410845535	-0.616213538728065	1.66037912028557	0.571641694500427
0.0902	-1.43564975183687	-0.779228045938347	0.311067835938654	0.133715532683069	0.287690994560481	-0.0850917026164565	0.446965207150283
0.0903	-1.18629677713659	-1.37144136085153	0.809773785339232	0.694759725758718	1.16042640601149	1.22401141456006	-0.207586351437975
0.0904	0.372159314740218	-1.24676487350139	0.279898714101117	-0.645512513255333	0.879904309473668	-0.490290286504425	0.197612232449993
0.0905	-0.313561365685575	0.187014731025274	-0.717513184700039	-1.3935714373562	0.848735187636131	0.101923028408762	0.914502034713324
0.0906	-0.500576096710794	-1.7766399447395	0.155222226750973	0.570083238408575	-0.211014954840097	-0.396782920991816	-1.32967473758927
0.0907	-0.625252584060937	-0.0623382436750169	-0.468160209999748	-0.146806563854756	0.100676263535266	1.03699668353484	-1.20499825023913
0.0908	-0.5940834622234	0.748058924100923	1.86952392781546	-0.333821294879971	-0.242184076677634	-0.240937311804138	-0.363431960625657
0.0909	-0.282392243848041	0.52987507123817	0.685097297989088	-1.20655670633098	0.412367481910625	0.912320196184699	-0.0829098640878318
0.091	-0.749929071411081	0.342860340212951	-1.52791035247598	1.1934656751593	-1.14608860996618	0.694136343321946	0.820994669200714
0.0911	-0.936943802436296	1.2467648735015	-1.21621913410062	0.881774456783937	-1.02141212261604	0.756474586997018	-1.01798351921392
0.0912	-0.562914340385865	-0.872735411450954	1.37081797841488	-1.58058616838141	0.443536603748162	1.13050404904745	-1.29850561575174
0.0913	0.434497558415292	1.46494872636425	0.934450272689376	-0.0221300765046089	0.568213091098306	1.37985702374774	0.259950476125065
0.0914	-0.188884878335431	1.46494872636425	-0.249976357136995	-1.14421846265591	-1.45777982834154	0.631798099646874	-0.0517407422502943
0.0915	-0.344730487523112	0.841566289613529	0.279898714101117	-0.0221300765046089	-0.0551693456524155	-0.147429946291528	1.10151676573854
0.0916	-0.375899609360647	-0.0935073655125512	0.435744323288798	1.16229655332176	4.49552244262786	0.288937759433978	-1.01798351921392
0.0917	-0.064208390985286	-1.65196345738936	-1.52791035247598	0.663590603921184	3.1552502036138	-0.240937311804138	-2.48293224557811
0.0918	-0.220054000172966	-1.37144136085153	0.0305457394008296	0.383068507383359	-0.179845833002562	0.164261272083834	-1.54785859045203
0.0919	0.153975461877467	0.654551558588314	2.05653865884067	1.09995830964669	0.225352750885409	0.0707539065712247	-0.394601082463194
0.092	-0.126546634660359	-0.872735411450954	-0.717513184700039	0.258392020033216	1.28510289336164	0.382445124946587	0.571641694500427
0.0921	0.0292989745273217	-0.342860340212842	-1.59024859615105	-0.396159538555043	-0.211014954840097	0.133092150246296	0.166443110612455
0.0922	-0.874605558761224	0.0935073655126643	-1.18505001226308	-0.614343391417796	-0.179845833002562	0.382445124946587	-0.0517407422502943
0.0923	-0.999282046111368	-0.374029462050379	0.435744323288798	-1.42474055919374	-0.927904757103427	1.31751878007267	0.259950476125065
0.0924	-0.5940834622234	0.311691218375417	1.52666358760256	0.663590603921184	-0.460367929540387	0.133092150246296	0.602810816337961
0.0925	-0.781098193248618	0.374029462050489	0.872112029014304	-0.240313929367362	-0.148676711165025	0.631798099646874	-0.425770204300728
0.0926	-0.656421705898471	0.342860340212951	1.02795763820199	2.19087757396045	-1.27076509731632	-0.0227534589413846	-1.29850561575174
0.0927	-1.62266448286209	5.49299625523495E-14	0.560420810638942	1.78567899007248	-0.616213538728065	0.725305465159483	-0.207586351437975
0.0928	-1.7161718483747	-0.561044193075595	-0.717513184700039	-0.42732866039258	-0.585044416890531	-0.303275555479209	-0.581615813488409
0.0929	0.0292989745273217	0.0311691218375924	1.2149723692272	-1.20655670633098	1.56562498989946	-0.708474139367178	-1.79721156515232
0.093	0.0292989745273217	2.89872833089091	2.6799210955914	1.44281864985959	0.537043969260768	0.320106881271512	-1.32967473758927
0.0931	-0.749929071411081	2.55586799067802	1.27731061290227	1.5363260153722	0.287690994560481	-0.178599068129066	-0.893307031863772
0.0932	-0.344730487523112	0.311691218375417	-6.23382436707905E-4	-0.489666904067652	-0.086338467489953	0.507121612296731	-1.2673364939142
0.0933	-1.2798041426492	0.218183852862808	-1.34089562145076	0.28956114187075	-0.522706173215459	0.881151074347165	-1.01798351921392
0.0934	-1.65383360469963	0.436367705725561	1.05912676003952	0.944112700459009	0.537043969260768	0.320106881271512	-0.456939326138266
0.0935	-2.18370867593774	0.0623382436751267	1.43315622208995	-0.614343391417796	0.505874847423234	1.87856297314832	-0.301093716950585
0.0936	-1.96552482307499	-0.0935073655125512	0.0617148612383639	0.8506053349464	-1.42661070650401	1.28634965823513	-0.176417229600441
0.0937	-0.687590827736009	1.65196345738947	0.74743554166416	0.788267091271328	-0.89673563526589	-0.708474139367178	0.0729357450998494
0.0938	-1.74734097021224	0.841566289613529	0.435744323288798	-0.302652173042434	0.692889578448449	0.382445124946587	-2.26474839271536
0.0939	-1.31097326448673	-0.155845609187626	0.685097297989088	-0.520836025905187	-0.460367929540387	0.81881283067209	-1.36084385942681
0.094	-0.999282046111368	0.903904533288601	-0.187638113461923	0.663590603921184	-0.491537051377921	-1.39419481979297	-0.176417229600441
0.0941	0.528004923927899	2.80522096537831	-0.094130747949314	-0.458497782230115	-0.834397391590818	-0.583797652017034	0.0729357450998494
0.0942	-1.18629677713659	1.2467648735015	0.124053104913436	0.507744994733503	-1.14608860996618	0.0395847847336872	0.665149060013033
0.0943	-2.02786306675006	-0.872735411450954	1.33964885657734	-1.20655670633098	0.0383380198601906	0.974658439859771	0.415796085312746
0.0944	-1.40448062999934	-0.966242776963563	2.21238426802836	-1.51824792470634	-0.927904757103427	-0.396782920991816	0.22878135428753
0.0945	0.153975461877467	0.249352974700345	0.622759054314013	-0.0532991983421464	0.848735187636131	0.507121612296731	-1.79721156515232
0.0946	-1.34214238632427	0.716889802263386	-1.40323386512583	0.912943578621471	1.87731620827482	-0.147429946291528	-1.04915264105145
0.0947	-0.999282046111368	0.935073655126138	-0.811020550212645	-0.552005147742724	1.6903014772496	1.50453351109789	-0.269924595113047
0.0948	0.933203507815869	1.05975014247628	0.49808256696387	-0.645512513255333	-0.211014954840097	1.81622472947325	-2.2959175145529
0.0949	0.153975461877467	1.5896252137144	1.12146500371459	0.0090390453329254	-0.148676711165025	0.943489318022236	-0.238755473275513
0.095	-1.77851009204977	0.436367705725561	0.685097297989088	0.445406751058431	-1.42661070650401	-0.833150626717321	-0.145248107762904
0.0951	-1.49798799551195	-0.249352974700232	0.186391348588511	0.28956114187075	-0.647382660565603	-1.98640813470616	0.602810816337961
0.0952	0.372159314740218	0.623382436750776	0.529251688801407	0.663590603921184	2.40719127951294	-0.677305017529643	0.0417666232623118
0.0953	0.808527020465724	1.02858102063875	0.74743554166416	0.881774456783937	1.16042640601149	2.4707762880615	-1.6101968341271
0.0954	-0.126546634660359	-0.155845609187626	0.279898714101117	0.570083238408575	-0.086338467489953	1.81622472947325	1.16385500941361
0.0955	-1.59149536102456	1.18442662982643	-1.83960157085134	0.227222898195678	0.00716889802265628	1.03699668353484	1.31970061860129
0.0956	-1.43564975183687	1.5896252137144	-0.187638113461923	0.757097969433793	2.15783830481265	-0.833150626717321	-1.11149088472652
0.0957	-0.0330392691477501	0.436367705725561	2.43056812089111	0.28956114187075	0.973411674986274	-0.957827114067468	-0.862137910026234
0.0958	-2.33955428512542	0.654551558588314	2.02536953700314	0.196053776358141	-0.709720904240674	1.28634965823513	-0.0829098640878318
0.0959	-1.34214238632427	2.11950028495251	0.778604663501695	0.133715532683069	-0.179845833002562	0.538290734134265	0.22878135428753
0.096	0.0604680963648576	0.903904533288601	1.49549446576503	0.8506053349464	1.19159552784903	-1.20718008876776	-0.4881084479758
0.0961	-0.00187014731021419	0.218183852862808	0.903281150851838	1.34931128434698	0.911073431311202	-0.957827114067468	-0.706292300838553
0.0962	-0.84343643692369	0.0623382436751267	0.0305457394008296	0.975281822296546	-0.0240002238148812	0.600628977809337	0.478134328987818
0.0963	-0.438237853035718	0.0935073655126643	1.02795763820199	1.34931128434698	0.225352750885409	0.351276003109049	1.60022271513912
0.0964	-1.09278941162398	0.841566289613529	1.2149723692272	0.476575872895969	0.163014507210337	0.00841566289615287	-1.39201298126435
0.0965	-1.40448062999934	1.71430170106454	-0.125299869786852	0.258392020033216	0.59938221293584	1.28634965823513	-0.830968788188697
0.0966	-0.749929071411081	-0.311691218375304	0.685097297989088	0.663590603921184	-0.179845833002562	2.12791594784861	-1.36084385942681
0.0967	-1.3733115081618	0.748058924100923	0.716266419826623	1.5363260153722	-0.522706173215459	0.725305465159483	-0.269924595113047
0.0968	-1.15512765529905	2.15066940679005	0.248729592263583	-0.458497782230115	1.47211762438685	0.382445124946587	0.446965207150283
0.0969	0.0604680963648576	-0.342860340212842	-0.935697037562791	-1.01954197530576	-1.08375036629111	1.19284229272252	1.4132079841139
0.097	-0.220054000172966	-1.90131643208965	0.685097297989088	-1.8299391430817	-0.0240002238148812	3.06298960297469	0.696318181850571
0.0971	-0.469406974873256	0.311691218375417	2.02536953700314	-1.3935714373562	1.28510289336164	0.382445124946587	-1.14266000656406
0.0972	-0.687590827736009	-0.311691218375304	-0.624005819187429	1.16229655332176	0.194183629047872	0.25776863759644	-2.01539541801507
0.0973	-0.562914340385865	-0.374029462050379	0.155222226750973	1.34931128434698	-0.553875295052993	0.226599515758906	-0.706292300838553
0.0974	-0.905774680598762	1.18442662982643	1.09029588187706	-0.42732866039258	-0.33569144219024	0.195430393921368	0.353457841637674
0.0975	-1.15512765529905	1.49611784820179	0.124053104913436	0.445406751058431	-0.834397391590818	0.0707539065712247	-1.14266000656406
0.0976	0.683850533115581	-1.55845609187675	-1.62141771798858	1.5363260153722	-0.211014954840097	1.87856297314832	-1.11149088472652
0.0977	1.58775506640413	-1.18442662982632	0.716266419826623	1.41164952802205	-0.242184076677634	2.25259243519875	-0.301093716950585
0.0978	-0.282392243848041	1.83897818841468	-0.561667575512357	0.507744994733503	0.163014507210337	0.164261272083834	-0.176417229600441
0.0979	-1.09278941162398	1.65196345738947	-1.87077069268887	-0.0532991983421464	2.56303688870062	1.50453351109789	-2.35825575822797
0.098	-1.24863502081166	-1.18442662982632	-0.218807235299461	0.383068507383359	1.50328674622439	-1.14484184509268	0.384626963475208
0.0981	0.683850533115581	-2.49352974700283	0.435744323288798	0.601252360246112	0.0695071416977281	1.41102614558528	1.25736237492622
0.0982	0.808527020465724	-1.24676487350139	0.155222226750973	-0.0532991983421464	-0.211014954840097	1.62920999844803	-0.4881084479758
0.0983	0.216313705552539	-0.0623382436750169	-0.686344062862501	-1.67409353389402	0.59938221293584	0.881151074347165	-2.42059400190304
0.0984	0.122806340039929	0.374029462050489	0.74743554166416	-2.82735104188286	-0.678551782403137	0.25776863759644	-1.39201298126435
0.0985	-0.313561365685575	-0.779228045938347	2.15004602435328	-0.115637442017218	-1.11491948812864	-0.490290286504425	0.291119597962602
0.0986	-0.687590827736009	1.05975014247628	1.65134007495271	-0.302652173042434	0.225352750885409	0.320106881271512	-0.394601082463194
0.0987	-0.500576096710794	-0.436367705725451	0.872112029014304	1.41164952802205	0.661720456610915	1.00582756169731	-0.675123179001019
0.0988	0.465666680252828	-1.71430170106443	-0.655174941024967	1.84801723374755	-1.55128719385415	0.974658439859771	-0.269924595113047
0.0989	1.71243155375427	-2.27534589414008	-0.998035281237863	-0.146806563854756	0.38119836007309	1.84739385131078	-0.02057162041276
0.099	0.0292989745273217	-0.342860340212842	0.622759054314013	0.476575872895969	0.443536603748162	1.62920999844803	0.135273988774921
0.0991	0.185144583715003	0.498705949400633	0.279898714101117	0.944112700459009	-0.398029685865312	1.53570263293542	-0.0829098640878318
0.0992	0.309821071065146	-0.685720680425738	0.155222226750973	1.50515689353466	-2.08116226509226	0.507121612296731	-0.550446691650872
0.0993	0.434497558415292	-0.841566289613419	0.0928839830759014	0.694759725758718	0.0695071416977281	-0.303275555479209	0.259950476125065
0.0994	0.465666680252828	-1.30910311717646	0.124053104913436	-0.209144807529828	1.47211762438685	1.03699668353484	-0.675123179001019
0.0995	1.27606384802877	-0.966242776963563	0.49808256696387	0.476575872895969	-0.398029685865312	1.03699668353484	0.696318181850571
0.0996	2.39815223418006	0.0623382436751267	0.186391348588511	0.0713772890079972	0.38119836007309	0.00841566289615287	-1.6101968341271
0.0997	2.05529189396717	-1.12208838615124	-0.468160209999748	1.47398777169712	1.56562498989946	-1.23834921060529	-2.45176312374058
0.0998	0.808527020465724	0.405198583888027	-0.499329331837286	0.258392020033216	2.00199269562497	0.694136343321946	-0.0829098640878318
0.0999	-0.313561365685575	1.96365467576483	0.622759054314013	-0.271483051204899	1.34744113703671	2.31493067887382	0.135273988774921
0.1	-1.59149536102456	1.27793399533904	0.965619394526913	0.694759725758718	-2.67337558000545	-0.833150626717321	-0.643954057163481
0.1001	-0.157715756497894	1.52728697003933	-0.187638113461923	0.445406751058431	0.817566065798593	-2.42277584043166	-0.332262838788119
0.1002	-0.188884878335431	-0.716889802263276	-0.156468991624389	0.383068507383359	0.537043969260768	-0.2097681899666	-0.799799666351162
0.1003	-0.625252584060937	0.0935073655126643	-0.624005819187429	1.00645094413408	-1.48894895017908	0.694136343321946	-1.42318210310188
0.1004	-0.625252584060937	0.342860340212951	-0.966866159400326	0.8506053349464	0.661720456610915	-0.521459408341962	-1.08032176288899
0.1005	-0.531745218548328	0.124676487350199	-0.561667575512357	-1.48707880286881	0.568213091098306	0.943489318022236	-1.57902771228956
0.1006	-1.68500272653716	0.52987507123817	-0.904527915725254	-0.146806563854756	0.94224255314874	0.133092150246296	0.0105975014247776
0.1007	-1.24863502081166	1.2467648735015	1.18380324738967	0.507744994733503	0.568213091098306	-0.334444677316744	1.22619325308869
0.1008	-0.313561365685575	1.09091926431382	-0.156468991624389	-0.333821294879971	-0.0240002238148812	-0.427952042829353	-0.550446691650872
0.1009	-1.99669394491252	1.05975014247628	0.49808256696387	-0.614343391417796	0.786396943961059	0.974658439859771	-0.830968788188697
0.101	-0.220054000172966	1.52728697003933	1.49549446576503	1.00645094413408	-0.366860564027778	0.943489318022236	0.0729357450998494
0.1011	-0.00187014731021419	1.43377960452672	-0.187638113461923	0.694759725758718	-0.086338467489953	-0.521459408341962	0.322288719800137
0.1012	-0.157715756497894	0.28052209653788	0.840942907176766	-0.801358122443011	0.505874847423234	0.133092150246296	-0.519277569813338
0.1013	0.0604680963648576	-0.218183852862698	-0.187638113461923	0.912943578621471	0.879904309473668	-1.83056252551848	0.602810816337961
0.1014	-2.33955428512542	-0.623382436750666	0.248729592263583	0.694759725758718	0.786396943961059	0.288937759433978	-0.737461422676091
0.1015	-1.62266448286209	-0.18701473102516	0.622759054314013	-0.583174269580262	0.911073431311202	0.974658439859771	-1.08032176288899
0.1016	-1.56032623918702	0.779228045938457	0.840942907176766	1.03762006597162	0.256521872722944	0.195430393921368	-1.36084385942681
0.1017	-1.21746589897412	-0.311691218375304	-0.811020550212645	1.28697304067191	0.848735187636131	0.00841566289615287	-1.11149088472652
0.1018	-1.52915711734948	-1.87014731025211	-1.12271176858801	1.06878918780915	-0.990243000778499	0.444783368621659	-0.550446691650872
0.1019	0.278651949227611	0.436367705725561	0.155222226750973	-0.583174269580262	-0.304522320352706	0.81881283067209	1.31970061860129
0.102	-1.09278941162398	1.5896252137144	0.872112029014304	-0.770189000605477	-0.616213538728065	0.881151074347165	-2.10890278352768
0.1021	-2.4018925288005	-1.27793399533893	0.560420810638942	-0.458497782230115	1.97082357378743	1.28634965823513	-3.32449853519159
0.1022	-1.56032623918702	0.99741189880121	-0.468160209999748	-0.146806563854756	0.443536603748162	0.226599515758906	0.0105975014247776
0.1023	-1.99669394491252	-0.218183852862698	-0.966866159400326	0.912943578621471	-0.491537051377921	1.3486879019102	1.070347643901
0.1024	-0.469406974873256	5.49299625523495E-14	1.5578327094401	1.28697304067191	-0.89673563526589	-0.552628530179497	-0.675123179001019
0.1025	0.590343167602971	0.872735411451067	2.86693582661661	-0.42732866039258	0.59938221293584	1.97207033866093	-0.706292300838553
0.1026	0.746188776790652	-0.561044193075595	1.43315622208995	-0.209144807529828	1.75263972092468	1.37985702374774	0.166443110612455
0.1027	-0.313561365685575	1.49611784820179	0.934450272689376	-0.73901987876794	1.44094850254932	-0.0227534589413846	-0.207586351437975
0.1028	-1.40448062999934	0.374029462050489	0.342236957776189	0.28956114187075	0.287690994560481	-0.147429946291528	0.166443110612455
0.1029	-0.562914340385865	0.467536827563098	1.2149723692272	1.06878918780915	0.474705725585696	-0.490290286504425	-0.238755473275513
0.103	-2.1525395541002	-0.529875071238057	1.09029588187706	-0.146806563854756	0.94224255314874	-0.0227534589413846	-0.737461422676091
0.1031	-2.30838516328789	0.966242776963676	0.840942907176766	-0.209144807529828	-0.491537051377921	0.694136343321946	-0.0517407422502943
0.1032	-1.09278941162398	1.71430170106454	2.58641373007879	0.632421482083647	-0.273353198515168	-0.739643261204715	-1.20499825023913
0.1033	-2.71358374717585	-0.0935073655125512	0.342236957776189	0.538914116571041	0.94224255314874	0.413614246784121	0.571641694500427
0.1034	-0.874605558761224	-1.68313257922689	1.02795763820199	-1.33123319368113	0.911073431311202	0.569459855971802	1.81840656800187
0.1035	0.0292989745273217	-1.58962521371428	0.311067835938654	-0.583174269580262	0.350029238235553	0.101923028408762	1.19502413125115
0.1036	-0.936943802436296	-0.654551558588204	-1.96427805820148	0.881774456783937	0.350029238235553	0.694136343321946	-0.893307031863772
0.1037	-1.46681887367441	-0.0935073655125512	0.311067835938654	0.757097969433793	-0.273353198515168	0.00841566289615287	-2.98163819497869
0.1038	0.746188776790652	1.37144136085164	0.124053104913436	0.383068507383359	1.596794111737	-1.30068745428036	-1.54785859045203
0.1039	-0.656421705898471	1.37144136085164	0.311067835938654	-0.73901987876794	-0.273353198515168	-1.64354779449326	1.94308305535201
0.104	-2.12137043226267	0.249352974700345	1.24614149106474	0.975281822296546	-0.33569144219024	-1.20718008876776	1.66256095881419
0.1041	-1.15512765529905	0.0623382436751267	1.24614149106474	0.320730263708288	-0.148676711165025	0.974658439859771	1.69373008065173
0.1042	-1.03045116794891	1.80780906657715	1.30847973473981	-0.364990416717509	-0.273353198515168	-0.396782920991816	-1.01798351921392
0.1043	-1.06162028978644	1.43377960452672	1.09029588187706	0.570083238408575	2.00199269562497	-1.6747169163308	0.509303450825355
0.1044	-1.09278941162398	0.187014731025274	0.840942907176766	-0.42732866039258	0.256521872722944	-0.739643261204715	0.727487303688108
0.1045	0.372159314740218	0.498705949400633	1.58900183127763	-1.95461563043185	0.100676263535266	-0.427952042829353	0.945671156550858
0.1046	-0.0953775128228219	2.43119150332787	1.80718568414039	0.819436213108865	-0.211014954840097	-0.0227534589413846	0.883332912875786
0.1047	-1.18629677713659	0.779228045938457	0.591589932476479	0.28956114187075	-0.616213538728065	-1.73705516000587	1.03917852206347
0.1048	-1.12395853346151	-0.342860340212842	0.622759054314013	1.25580391883437	-0.273353198515168	-2.32926847491905	-0.893307031863772
0.1049	-0.781098193248618	0.467536827563098	0.529251688801407	-0.614343391417796	-1.3331033409914	-1.55004042898065	-1.1738291284016
0.105	1.12021823884108	2.11950028495251	-0.904527915725254	-1.42474055919374	1.65913235541207	0.662967221484412	1.56905359330158
0.1051	0.870865264140796	-1.43377960452661	-2.24480015473931	1.28697304067191	1.16042640601149	0.974658439859771	-1.32967473758927
0.1052	-1.93435570123745	-1.52728697003921	0.685097297989088	1.59866425904727	-1.27076509731632	-1.51887130714312	-0.799799666351162
0.1053	-1.90318657939992	-0.561044193075595	0.49808256696387	0.0090390453329254	1.19159552784903	-2.36043759675659	0.197612232449993
0.1054	-1.43564975183687	-0.342860340212842	-1.18505001226308	0.445406751058431	2.3760221576754	-0.303275555479209	-2.10890278352768
0.1055	-0.999282046111368	0.218183852862808	1.65134007495271	-0.458497782230115	-0.304522320352706	0.631798099646874	-0.924476153701306
0.1056	-0.999282046111368	-0.685720680425738	1.30847973473981	-0.614343391417796	0.1318453853728	0.569459855971802	0.571641694500427
0.1057	-0.562914340385865	-1.74547082290197	0.591589932476479	2.00386284293524	-0.834397391590818	-1.05133447958007	0.976840278388395
0.1058	-0.936943802436296	0.155845609187736	-1.24738825593815	2.19087757396045	-0.772059147915746	-0.240937311804138	-1.6101968341271
0.1059	-0.905774680598762	-0.0935073655125512	-0.935697037562791	0.912943578621471	1.47211762438685	0.413614246784121	-0.269924595113047
0.106	-0.812267315086152	1.12208838615135	0.0928839830759014	1.38048040618451	0.318860116398015	0.538290734134265	1.16385500941361
0.1061	-1.21746589897412	1.30910311717657	0.186391348588511	1.41164952802205	-0.553875295052993	0.694136343321946	-1.82838068698985
0.1062	-1.03045116794891	0.467536827563098	1.09029588187706	-0.17797568569229	0.287690994560481	-0.427952042829353	-2.10890278352768
0.1063	-1.56032623918702	-1.37144136085153	-0.0317925042742422	-0.645512513255333	0.1318453853728	-1.17601096693022	0.914502034713324
0.1064	-0.220054000172966	-1.90131643208965	-2.43181488576452	-0.676681635092868	0.225352750885409	-0.490290286504425	0.914502034713324
0.1065	-0.625252584060937	-0.654551558588204	0.685097297989088	-0.333821294879971	-1.67596368120429	0.631798099646874	-1.51668946861449
0.1066	0.434497558415292	-0.467536827562985	-0.125299869786852	-0.73901987876794	-1.42661070650401	0.0707539065712247	-0.425770204300728
0.1067	-1.43564975183687	-0.561044193075595	-1.27855737777569	0.788267091271328	0.879904309473668	0.694136343321946	-0.425770204300728
0.1068	-1.68500272653716	-0.623382436750666	-0.842189672050182	0.351899385545822	1.03574991866135	-1.39419481979297	0.0729357450998494
0.1069	-0.874605558761224	-0.810397167775882	0.186391348588511	0.881774456783937	0.786396943961059	-1.23834921060529	-1.11149088472652
0.107	-1.15512765529905	-0.311691218375304	-0.374652844487142	0.601252360246112	0.00716889802265628	-1.51887130714312	-0.924476153701306
0.1071	-1.24863502081166	1.15325750798889	-1.06037352491294	-0.583174269580262	0.225352750885409	0.288937759433978	-0.332262838788119
0.1072	-0.220054000172966	0.249352974700345	0.591589932476479	-0.115637442017218	0.59938221293584	1.84739385131078	0.22878135428753
0.1073	0.465666680252828	-0.436367705725451	0.74743554166416	2.50256879233581	0.287690994560481	1.19284229272252	0.758656425525643
0.1074	-0.0330392691477501	-0.935073655126029	-0.281145478974533	2.03503196477277	-0.117507589327487	0.195430393921368	-0.924476153701306
0.1075	0.683850533115581	-0.966242776963563	0.311067835938654	-0.146806563854756	0.0695071416977281	-1.02016535774254	1.22619325308869
0.1076	0.777357898628188	0.374029462050489	-0.249976357136995	0.227222898195678	0.94224255314874	0.226599515758906	-0.176417229600441
0.1077	-0.00187014731021419	0.935073655126138	-0.717513184700039	0.881774456783937	0.474705725585696	-1.42536394163051	-1.85954980882739
0.1078	-0.00187014731021419	1.46494872636425	-1.18505001226308	0.975281822296546	0.879904309473668	-2.39160671859413	-0.145248107762904
0.1079	-0.5940834622234	1.71430170106454	-0.686344062862501	0.819436213108865	0.412367481910625	-1.14484184509268	0.446965207150283
0.108	0.153975461877467	-0.654551558588204	0.778604663501695	0.8506053349464	-1.42661070650401	-0.2097681899666	1.35086974043883
0.1081	-0.968112924273834	-1.15325750798878	-0.374652844487142	2.25321581763552	-0.585044416890531	-0.2097681899666	0.478134328987818
0.1082	-0.220054000172966	1.27793399533904	-1.65258683982612	0.28956114187075	1.16042640601149	2.15908506968614	-1.98422629617753
0.1083	0.278651949227611	0.28052209653788	-1.09154264675047	-0.0532991983421464	0.786396943961059	-2.17342286573137	-0.332262838788119
0.1084	0.340990192902682	-0.779228045938347	1.86952392781546	-0.302652173042434	0.0695071416977281	-1.73705516000587	-0.332262838788119
0.1085	-0.0953775128228219	-1.05975014247617	2.02536953700314	1.1934656751593	-0.148676711165025	-0.0227534589413846	-0.02057162041276
0.1086	1.33840209170384	0.249352974700345	0.0617148612383639	0.601252360246112	-0.148676711165025	-0.116260824453991	0.259950476125065
0.1087	0.964372629653405	0.623382436750776	-1.65258683982612	-0.676681635092868	-0.148676711165025	-0.739643261204715	-1.1738291284016
0.1088	-0.126546634660359	0.99741189880121	-1.93310893636395	0.133715532683069	-0.522706173215459	-1.08250360141761	-1.01798351921392
0.1089	-1.52915711734948	0.52987507123817	0.0928839830759014	-0.396159538555043	0.318860116398015	-0.677305017529643	1.84957568983941
0.109	-1.56032623918702	-0.374029462050379	0.685097297989088	-0.115637442017218	-0.460367929540387	-1.30068745428036	0.883332912875786
0.1091	-1.12395853346151	0.716889802263386	-0.904527915725254	1.06878918780915	-1.42661070650401	0.413614246784121	-1.39201298126435
0.1092	-1.49798799551195	0.654551558588314	-0.842189672050182	1.09995830964669	0.318860116398015	0.694136343321946	-0.269924595113047
0.1093	-0.999282046111368	-0.9974118988011	-0.249976357136995	-1.76760089940663	-1.05258124445357	1.03699668353484	0.166443110612455
0.1094	-0.126546634660359	-0.342860340212842	-0.436991088162214	-1.67409353389402	0.568213091098306	-0.365613799154281	0.54047257266289
0.1095	-0.999282046111368	-1.02858102063863	-0.343483722649604	-0.614343391417796	1.90848533011236	-2.26693023124398	0.945671156550858
0.1096	-1.40448062999934	-0.716889802263276	-0.561667575512357	-0.801358122443011	0.256521872722944	-1.55004042898065	-1.20499825023913
0.1097	-1.03045116794891	0.28052209653788	-1.30972649961322	1.13112743148422	0.0383380198601906	-1.61237867265572	-1.01798351921392
0.1098	-0.999282046111368	1.43377960452672	1.15263412555213	-0.458497782230115	0.661720456610915	-1.17601096693022	-0.706292300838553
0.1099	-2.18370867593774	1.2467648735015	1.93186217149053	-0.364990416717509	-0.990243000778499	-1.02016535774254	1.7560683243268
0.11	-1.49798799551195	-0.561044193075595	0.934450272689376	-1.33123319368113	0.879904309473668	-0.2097681899666	0.696318181850571
0.1101	-1.43564975183687	-0.935073655126029	0.217560470426045	0.258392020033216	0.163014507210337	-1.70588603816833	-1.29850561575174
0.1102	-0.0330392691477501	-0.841566289613419	-6.23382436707905E-4	2.7519217670361	1.65913235541207	-0.926657992229931	0.197612232449993
0.1103	0.247482827390075	0.28052209653788	-0.686344062862501	0.819436213108865	1.6903014772496	1.31751878007267	0.197612232449993
0.1104	-2.62007638166325	-0.436367705725451	-0.218807235299461	-0.98837285346823	0.724058700285987	-1.45653306346805	0.135273988774921
0.1105	-3.33696618392658	-0.654551558588204	0.49808256696387	-1.79877002124417	-0.0551693456524155	1.44219526742281	-1.2673364939142
0.1106	-2.21487779777528	0.187014731025274	0.996788516364447	0.570083238408575	0.911073431311202	0.600628977809337	-2.57643961109072
0.1107	-1.46681887367441	-0.18701473102516	1.27731061290227	2.06620108661031	0.755227822123521	0.662967221484412	-0.550446691650872
0.1108	-2.24604691961281	-0.155845609187626	0.809773785339232	1.00645094413408	0.38119836007309	1.47336438926035	-0.737461422676091
0.1109	-1.34214238632427	0.779228045938457	0.124053104913436	0.507744994733503	1.22276464968656	0.25776863759644	-0.114078985925369
0.111	-0.562914340385865	1.87014731025222	-0.842189672050182	0.507744994733503	-0.491537051377921	1.03699668353484	0.353457841637674
0.1111	-2.80709111268846	0.187014731025274	-0.499329331837286	-1.73643177756909	-0.086338467489953	0.382445124946587	0.509303450825355
0.1112	-2.65124550350078	-1.49611784820168	0.778604663501695	0.102546410845535	0.879904309473668	0.226599515758906	0.54047257266289
0.1113	-2.02786306675006	-3.14808130559109	0.74743554166416	1.5363260153722	0.911073431311202	-0.240937311804138	-0.238755473275513
0.1114	-1.96552482307499	-1.24676487350139	0.560420810638942	0.320730263708288	-0.117507589327487	-0.957827114067468	-0.238755473275513
0.1115	-1.43564975183687	-0.498705949400523	0.0617148612383639	-0.17797568569229	0.287690994560481	0.382445124946587	-0.145248107762904
0.1116	-2.24604691961281	-0.311691218375304	1.43315622208995	-0.707850756930405	1.72147059908714	-0.614966773854568	-1.79721156515232
0.1117	-0.282392243848041	0.28052209653788	1.93186217149053	0.102546410845535	0.911073431311202	-0.2097681899666	-1.70370419963971
0.1118	-1.74734097021224	1.27793399533904	-0.187638113461923	1.66100250272234	-0.242184076677634	1.53570263293542	-0.4881084479758
0.1119	-1.15512765529905	-0.529875071238057	0.248729592263583	1.75450986823495	1.34744113703671	0.943489318022236	-0.0517407422502943
0.112	0.403328436577756	-1.68313257922689	0.49808256696387	0.227222898195678	0.786396943961059	0.81881283067209	0.415796085312746
0.1121	-0.84343643692369	-1.02858102063863	-0.312314600812067	0.0713772890079972	1.81497796459975	0.320106881271512	-0.830968788188697
0.1122	0.0292989745273217	-0.0623382436750169	0.934450272689376	0.258392020033216	1.50328674622439	-0.2097681899666	0.820994669200714
0.1123	-2.65124550350078	0.872735411451067	0.0305457394008296	-0.489666904067652	0.00716889802265628	0.569459855971802	1.28853149676376
0.1124	-1.65383360469963	0.0311691218375924	1.18380324738967	0.133715532683069	-0.616213538728065	1.13050404904745	-0.643954057163481
0.1125	-0.874605558761224	-0.498705949400523	-0.0317925042742422	0.8506053349464	-0.398029685865312	0.164261272083834	0.0729357450998494
0.1126	-1.34214238632427	-0.592213314913129	-0.873358793887716	0.975281822296546	-0.585044416890531	0.0395847847336872	-0.301093716950585
0.1127	-0.625252584060937	0.0311691218375924	1.27731061290227	-0.458497782230115	0.287690994560481	0.475952490459193	-0.0829098640878318
0.1128	-1.59149536102456	-0.124676487350089	-1.12271176858801	0.694759725758718	-1.92531665590458	0.351276003109049	0.758656425525643
0.1129	-1.96552482307499	0.716889802263386	-1.40323386512583	0.133715532683069	-1.23959597547879	2.19025419152368	-0.550446691650872
0.113	-0.905774680598762	-0.966242776963563	0.124053104913436	-0.894865487955621	-0.803228269753284	-0.739643261204715	-0.675123179001019
0.1131	0.216313705552539	-0.716889802263276	0.560420810638942	-0.0221300765046089	0.724058700285987	-0.801981504879787	-0.02057162041276
0.1132	-0.344730487523112	-0.28052209653777	-0.499329331837286	-0.0221300765046089	1.9396544519499	0.787643708834555	0.353457841637674
0.1133	-1.21746589897412	-0.467536827562985	-0.499329331837286	-2.07929211778199	0.0695071416977281	-0.801981504879787	0.353457841637674
0.1134	-1.40448062999934	0.187014731025274	0.155222226750973	-0.115637442017218	-1.30193421915386	0.288937759433978	0.322288719800137
0.1135	-2.99410584371368	1.18442662982643	1.65134007495271	-0.520836025905187	-1.3331033409914	0.81881283067209	-0.737461422676091
0.1136	0.247482827390075	-0.810397167775882	1.30847973473981	0.196053776358141	-0.366860564027778	0.881151074347165	-1.29850561575174
0.1137	1.80593891926688	-1.49611784820168	0.965619394526913	0.258392020033216	0.1318453853728	-1.51887130714312	1.03917852206347
0.1138	-0.0953775128228219	-0.966242776963563	-0.405821966324676	0.164884654520607	-0.990243000778499	0.943489318022236	1.22619325308869
0.1139	-2.24604691961281	-1.02858102063863	0.996788516364447	-1.48707880286881	-0.522706173215459	-0.334444677316744	-0.706292300838553
0.114	-3.2746279402515	-0.28052209653777	0.373406079613726	-1.20655670633098	-1.17725773180371	-0.895488870392393	-0.768630544513625
0.1141	-0.500576096710794	0.810397167775995	-0.436991088162214	1.50515689353466	-1.11491948812864	0.881151074347165	-0.425770204300728
0.1142	-1.06162028978644	-0.249352974700232	0.342236957776189	-0.302652173042434	0.879904309473668	-0.895488870392393	-1.92188805250246
0.1143	0.434497558415292	-0.966242776963563	-0.281145478974533	0.164884654520607	-0.740890026078212	-0.0850917026164565	-0.207586351437975
0.1144	-1.15512765529905	-1.05975014247617	0.0305457394008296	1.28697304067191	-1.64479455936676	-0.739643261204715	0.633979938175499
0.1145	-1.65383360469963	-0.529875071238057	0.809773785339232	-1.51824792470634	0.1318453853728	-0.646135895692106	-0.238755473275513
0.1146	-0.656421705898471	-1.340272239014	0.716266419826623	-1.20655670633098	1.34744113703671	-0.303275555479209	-1.82838068698985
0.1147	-0.531745218548328	-1.52728697003921	-0.748682306537573	-0.240313929367362	0.350029238235553	0.725305465159483	-1.1738291284016
0.1148	-1.40448062999934	0.218183852862808	0.248729592263583	1.22463479699683	0.848735187636131	-0.895488870392393	-1.67253507780217
0.1149	-0.905774680598762	0.405198583888027	-1.24738825593815	-0.583174269580262	-0.927904757103427	-0.988996235905003	-0.425770204300728
0.115	0.808527020465724	-1.27793399533893	-0.904527915725254	0.0090390453329254	-0.460367929540387	-1.08250360141761	0.291119597962602
0.1151	-0.968112924273834	-0.966242776963563	0.311067835938654	0.351899385545822	0.0383380198601906	1.53570263293542	-1.73487332147725
0.1152	-1.09278941162398	-0.405198583887913	0.529251688801407	0.383068507383359	-0.086338467489953	0.881151074347165	-0.643954057163481
0.1153	-1.2798041426492	-0.374029462050379	1.40198710025242	-0.240313929367362	0.287690994560481	0.507121612296731	-0.675123179001019
0.1154	-1.31097326448673	-0.218183852862698	1.9942004151656	0.975281822296546	-0.491537051377921	-0.303275555479209	-0.363431960625657
0.1155	-1.93435570123745	0.52987507123817	-0.561667575512357	2.84542913254871	0.256521872722944	-0.646135895692106	0.914502034713324
0.1156	-0.905774680598762	1.18442662982643	-0.499329331837286	1.94152459926016	1.00458079682381	0.226599515758906	0.571641694500427
0.1157	-1.18629677713659	0.0935073655126643	1.05912676003952	0.632421482083647	-0.304522320352706	-0.801981504879787	-0.176417229600441
0.1158	0.964372629653405	-0.249352974700232	-0.966866159400326	0.601252360246112	-0.89673563526589	1.44219526742281	1.31970061860129
0.1159	0.0604680963648576	-0.311691218375304	-0.686344062862501	1.59866425904727	-0.553875295052993	0.725305465159483	0.478134328987818
0.116	-0.500576096710794	0.0311691218375924	-1.52791035247598	1.50515689353466	-0.616213538728065	-0.0227534589413846	-0.425770204300728
0.1161	-1.65383360469963	-0.654551558588204	0.186391348588511	1.16229655332176	0.256521872722944	-1.17601096693022	0.758656425525643
0.1162	0.185144583715003	0.155845609187736	0.903281150851838	2.34672318314813	-0.0551693456524155	-0.0227534589413846	-0.0517407422502943
0.1163	-1.03045116794891	0.155845609187736	1.24614149106474	1.34931128434698	-0.0240002238148812	1.22401141456006	-1.32967473758927
0.1164	-0.874605558761224	1.34027223901411	0.965619394526913	1.25580391883437	1.12925728417396	0.101923028408762	-0.394601082463194
0.1165	-0.812267315086152	1.71430170106454	0.248729592263583	1.56749513720973	-0.086338467489953	-1.79939340368094	-0.924476153701306
0.1166	-1.34214238632427	0.623382436750776	0.373406079613726	1.56749513720973	-1.27076509731632	-0.0539225807789189	1.00800940022593
0.1167	0.652681411278043	1.43377960452672	0.279898714101117	1.03762006597162	-1.42661070650401	0.0707539065712247	0.0729357450998494
0.1168	-0.999282046111368	1.55845609187686	0.311067835938654	0.102546410845535	-0.086338467489953	2.34609980071136	0.384626963475208
0.1169	-2.30838516328789	-2.15066940678993	-6.23382436707905E-4	-0.115637442017218	0.163014507210337	0.133092150246296	-0.550446691650872
0.117	0.122806340039929	-0.498705949400523	-0.873358793887716	-0.645512513255333	-0.616213538728065	0.631798099646874	-0.456939326138266
0.1171	-0.562914340385865	1.02858102063875	-0.686344062862501	-1.30006407184359	-0.990243000778499	2.93831311562455	-0.924476153701306
0.1172	-0.936943802436296	1.683132579227	-0.624005819187429	1.56749513720973	-0.803228269753284	1.75388648579817	-0.456939326138266
0.1173	-1.34214238632427	5.49299625523495E-14	-0.53049845367482	-0.832527244280549	2.06433093930004	0.569459855971802	1.13268588757608
0.1174	-0.781098193248618	-1.71430170106443	-0.935697037562791	1.1934656751593	0.692889578448449	-0.0850917026164565	-0.706292300838553
0.1175	-3.77333388965208	-0.903904533288491	0.124053104913436	2.34672318314813	-0.366860564027778	-0.988996235905003	-0.550446691650872
0.1176	-0.625252584060937	-0.0311691218374794	-0.624005819187429	-0.458497782230115	0.630551334773378	-1.95523901286862	0.0729357450998494
0.1177	-0.344730487523112	-0.467536827562985	0.685097297989088	-0.645512513255333	1.44094850254932	0.226599515758906	0.353457841637674
0.1178	-0.84343643692369	0.99741189880121	0.872112029014304	0.8506053349464	0.0383380198601906	1.6915482421231	1.72489920248926
0.1179	-0.656421705898471	0.155845609187736	-0.873358793887716	1.31814216250944	-0.678551782403137	0.288937759433978	-0.612784935325947
0.118	-0.687590827736009	-1.37144136085153	-0.966866159400326	-0.0844683201796839	-0.117507589327487	-0.334444677316744	0.166443110612455
0.1181	0.278651949227611	-0.779228045938347	-1.40323386512583	-1.0507110971433	1.81497796459975	0.943489318022236	0.353457841637674
0.1182	-0.5940834622234	1.5896252137144	-0.405821966324676	-0.926034609793158	0.879904309473668	1.47336438926035	-0.581615813488409
0.1183	-1.90318657939992	0.311691218375417	1.12146500371459	-0.17797568569229	-0.086338467489953	-0.0850917026164565	-1.23616737207667
0.1184	-0.0953775128228219	0.249352974700345	1.74484744046532	-0.520836025905187	1.22276464968656	0.351276003109049	-1.73487332147725
0.1185	-1.06162028978644	0.810397167775995	0.934450272689376	-0.520836025905187	0.661720456610915	0.881151074347165	-2.70111609844086
0.1186	-1.7161718483747	1.34027223901411	0.0928839830759014	-0.0844683201796839	0.724058700285987	1.00582756169731	-0.768630544513625
0.1187	-2.43306165063803	-1.21559575166385	-0.0629616261117797	-0.333821294879971	0.755227822123521	1.31751878007267	0.602810816337961
0.1188	-0.282392243848041	-1.21559575166385	0.0305457394008296	-0.302652173042434	0.692889578448449	0.507121612296731	-1.54785859045203
0.1189	-1.2798041426492	5.49299625523495E-14	0.996788516364447	0.570083238408575	-0.553875295052993	-0.77081238304225	0.104104866937384
0.119	-2.09020131042513	0.467536827563098	-0.592836697349892	0.507744994733503	-0.553875295052993	1.16167317088499	1.31970061860129
0.1191	-1.40448062999934	-0.218183852862698	-0.125299869786852	-0.302652173042434	-1.92531665590458	0.0707539065712247	0.22878135428753
0.1192	-1.74734097021224	0.155845609187736	0.49808256696387	-0.0221300765046089	0.630551334773378	0.25776863759644	2.16126690821477
0.1193	-1.31097326448673	0.841566289613529	0.466913445126335	0.570083238408575	0.692889578448449	1.2551805363976	0.0105975014247776
0.1194	-1.80967921388731	-0.0311691218374794	-0.125299869786852	0.663590603921184	2.15783830481265	1.41102614558528	0.104104866937384
0.1195	-0.126546634660359	1.40261048268918	1.27731061290227	0.258392020033216	0.786396943961059	-0.521459408341962	0.665149060013033
0.1196	1.24489472619123	1.99482379760237	1.83835480597792	0.476575872895969	-0.803228269753284	-0.614966773854568	0.22878135428753
0.1197	-0.84343643692369	0.654551558588314	1.02795763820199	0.102546410845535	0.755227822123521	-0.0850917026164565	-0.893307031863772
0.1198	-0.126546634660359	0.155845609187736	-0.436991088162214	1.06878918780915	1.56562498989946	1.00582756169731	-0.924476153701306
0.1199	-0.905774680598762	1.02858102063875	-6.23382436707905E-4	0.28956114187075	0.817566065798593	1.22401141456006	-0.519277569813338
0.12	0.278651949227611	0.436367705725561	1.77601656230285	-0.0844683201796839	-0.772059147915746	1.09933492720991	-0.114078985925369
0.1201	-1.96552482307499	0.52987507123817	3.39681089785473	1.78567899007248	0.00716889802265628	0.0707539065712247	-1.08032176288899
0.1202	-1.46681887367441	-1.340272239014	0.591589932476479	0.788267091271328	1.9396544519499	-0.334444677316744	0.78982554736318
0.1203	-1.59149536102456	-1.52728697003921	-0.218807235299461	-1.61175529021895	1.9396544519499	-0.739643261204715	0.945671156550858
0.1204	-1.31097326448673	-0.623382436750666	-0.436991088162214	-1.58058616838141	1.44094850254932	0.0395847847336872	0.914502034713324
0.1205	-1.31097326448673	-0.0935073655125512	-0.094130747949314	0.351899385545822	0.00716889802265628	1.2551805363976	-0.519277569813338
0.1206	-0.469406974873256	-0.966242776963563	0.74743554166416	2.68958352336103	-1.02141212261604	1.09933492720991	-0.830968788188697
0.1207	-0.905774680598762	0.716889802263386	-0.156468991624389	0.445406751058431	-0.865566513428355	-1.05133447958007	0.135273988774921
0.1208	-1.7161718483747	1.09091926431382	-1.12271176858801	-0.832527244280549	-0.398029685865312	-0.895488870392393	2.00542129902709
0.1209	-2.1525395541002	-1.87014731025211	1.27731061290227	-0.42732866039258	0.163014507210337	0.974658439859771	-0.238755473275513
0.121	-0.064208390985286	-1.30910311717646	1.74484744046532	-0.42732866039258	0.00716889802265628	-0.178599068129066	1.070347643901
0.1211	-0.375899609360647	0.935073655126138	0.279898714101117	-1.73643177756909	1.72147059908714	-0.303275555479209	-0.643954057163481
0.1212	-0.282392243848041	2.80522096537831	0.155222226750973	0.663590603921184	0.786396943961059	0.0395847847336872	-0.799799666351162
0.1213	0.683850533115581	1.62079433555193	1.52666358760256	0.0713772890079972	1.09808816233642	0.756474586997018	1.13268588757608
0.1214	-0.936943802436296	-0.342860340212842	0.186391348588511	-2.85852016372039	0.755227822123521	1.16167317088499	-0.114078985925369
0.1215	-1.06162028978644	0.218183852862808	-0.0629616261117797	-0.552005147742724	1.06691904049888	-0.833150626717321	-0.924476153701306
0.1216	-2.27721604145035	0.374029462050489	-0.592836697349892	0.351899385545822	0.630551334773378	-1.11367272325515	0.104104866937384
0.1217	-1.77851009204977	-0.561044193075595	0.404575201451264	-1.14421846265591	0.225352750885409	0.756474586997018	0.633979938175499
0.1218	-0.936943802436296	-0.249352974700232	0.840942907176766	-0.489666904067652	0.38119836007309	0.849981952509627	0.166443110612455
0.1219	-1.52915711734948	-1.30910311717646	1.65134007495271	0.975281822296546	0.00716889802265628	-0.116260824453991	0.22878135428753
0.122	-3.05644408738875	-1.15325750798878	-1.09154264675047	-0.333821294879971	0.100676263535266	0.725305465159483	-0.145248107762904
0.1221	-2.0590321885876	-0.654551558588204	-1.15388089042554	-0.676681635092868	-0.740890026078212	0.569459855971802	-0.737461422676091
0.1222	-2.12137043226267	0.342860340212951	0.529251688801407	-0.146806563854756	0.786396943961059	-0.77081238304225	-0.238755473275513
0.1223	-2.4953998943131	-0.9974118988011	-0.717513184700039	-1.33123319368113	-0.117507589327487	-1.70588603816833	0.166443110612455
0.1224	-3.02527496555122	-0.0623382436750169	-0.094130747949314	1.31814216250944	-0.709720904240674	0.164261272083834	0.259950476125065
0.1225	-2.18370867593774	0.654551558588314	0.622759054314013	0.102546410845535	-1.14608860996618	-0.739643261204715	0.509303450825355
0.1226	-1.2798041426492	-1.68313257922689	-0.374652844487142	-0.801358122443011	0.00716889802265628	0.101923028408762	-1.1738291284016
0.1227	-0.718759949573543	-1.340272239014	-0.374652844487142	-0.458497782230115	0.94224255314874	-0.396782920991816	-0.986814397376378
0.1228	-1.34214238632427	0.716889802263386	-1.18505001226308	-1.3935714373562	-1.7694710467169	-0.895488870392393	0.0105975014247776
0.1229	-1.31097326448673	0.155845609187736	-1.21621913410062	-0.770189000605477	1.28510289336164	0.351276003109049	-0.924476153701306
0.123	-1.68500272653716	1.12208838615135	0.74743554166416	1.09995830964669	0.755227822123521	2.09674682601107	1.69373008065173
0.1231	-2.21487779777528	-0.0935073655125512	0.622759054314013	0.944112700459009	0.0695071416977281	0.507121612296731	1.00800940022593
0.1232	-0.781098193248618	-0.966242776963563	-0.561667575512357	0.351899385545822	0.163014507210337	0.164261272083834	-0.830968788188697
0.1233	-0.749929071411081	-0.654551558588204	1.37081797841488	0.0402081671704629	1.16042640601149	1.84739385131078	-0.301093716950585
0.1234	-2.0590321885876	0.748058924100923	0.0928839830759014	0.507744994733503	0.318860116398015	0.25776863759644	0.353457841637674
0.1235	-0.874605558761224	0.498705949400633	-0.873358793887716	0.102546410845535	-0.0551693456524155	0.164261272083834	0.135273988774921
0.1236	-2.21487779777528	-0.0935073655125512	0.186391348588511	-0.73901987876794	-0.211014954840097	1.62920999844803	-0.0517407422502943
0.1237	-1.40448062999934	0.249352974700345	-0.966866159400326	-0.333821294879971	-1.48894895017908	-0.334444677316744	-2.51410136741565
0.1238	-0.313561365685575	0.966242776963676	0.279898714101117	-0.333821294879971	2.06433093930004	0.226599515758906	-1.92188805250246
0.1239	-1.21746589897412	1.65196345738947	1.93186217149053	-0.42732866039258	1.90848533011236	0.00841566289615287	0.166443110612455
0.124	-0.812267315086152	0.374029462050489	1.05912676003952	-0.801358122443011	0.412367481910625	-0.614966773854568	-0.0829098640878318
0.1241	-0.407068731198184	0.903904533288601	-1.52791035247598	-0.957203731630692	-1.27076509731632	0.195430393921368	-0.176417229600441
0.1242	0.216313705552539	2.30651501597773	0.778604663501695	-0.489666904067652	-0.803228269753284	1.47336438926035	1.00800940022593
0.1243	-0.781098193248618	1.40261048268918	2.49290636456618	0.383068507383359	0.0383380198601906	0.756474586997018	0.197612232449993
0.1244	-2.21487779777528	-0.561044193075595	0.996788516364447	-0.302652173042434	0.94224255314874	0.320106881271512	-0.799799666351162
0.1245	-2.18370867593774	-1.27793399533893	0.186391348588511	-0.583174269580262	0.630551334773378	0.0395847847336872	-0.269924595113047
0.1246	-2.4018925288005	1.02858102063875	-0.499329331837286	-0.17797568569229	0.0695071416977281	1.94090121682339	2.06775954270216
0.1247	-1.40448062999934	1.2467648735015	-0.405821966324676	-0.770189000605477	1.31627201519917	0.538290734134265	-0.675123179001019
0.1248	-2.46423077247557	0.218183852862808	-1.4655721088009	-0.333821294879971	0.100676263535266	-1.30068745428036	-1.23616737207667
0.1249	-1.99669394491252	0.374029462050489	-0.686344062862501	-0.17797568569229	-1.70713280304183	-0.427952042829353	1.31970061860129
0.125	-1.18629677713659	0.654551558588314	-0.405821966324676	-0.645512513255333	-1.05258124445357	0.912320196184699	1.88074481167694
0.1251	-1.21746589897412	0.99741189880121	-0.592836697349892	0.881774456783937	0.256521872722944	-0.2097681899666	0.665149060013033
0.1252	-2.93176760003861	-0.685720680425738	1.58900183127763	0.819436213108865	0.786396943961059	0.787643708834555	0.478134328987818
0.1253	-1.3733115081618	-1.02858102063863	1.49549446576503	-0.209144807529828	0.911073431311202	2.8136366282744	0.259950476125065
0.1254	-0.625252584060937	-0.9974118988011	-0.998035281237863	0.258392020033216	-0.33569144219024	1.13050404904745	0.0105975014247776
0.1255	-0.999282046111368	-0.124676487350089	-0.624005819187429	0.476575872895969	0.537043969260768	0.631798099646874	-1.08032176288899
0.1256	-3.52398091495179	-0.0935073655125512	0.186391348588511	-0.489666904067652	0.505874847423234	0.631798099646874	1.66256095881419
0.1257	-2.58890725982571	0.903904533288601	-0.405821966324676	-0.271483051204899	0.412367481910625	0.351276003109049	1.28853149676376
0.1258	-0.905774680598762	0.935073655126138	0.49808256696387	-0.520836025905187	1.53445586806192	0.195430393921368	0.135273988774921
0.1259	-0.749929071411081	-0.0623382436750169	1.43315622208995	-0.676681635092868	0.0383380198601906	-0.0539225807789189	-0.612784935325947
0.126	-2.74475286901339	-0.966242776963563	1.12146500371459	0.196053776358141	-1.7694710467169	-0.864319748554859	0.509303450825355
0.1261	-2.4018925288005	-0.0311691218374794	0.809773785339232	-0.645512513255333	0.287690994560481	-0.116260824453991	-1.1738291284016
0.1262	-1.74734097021224	0.561044193075704	-6.23382436707905E-4	-0.614343391417796	2.93706635075105	1.16167317088499	-1.32967473758927
0.1263	-1.77851009204977	5.49299625523495E-14	-1.74609420533873	-0.863696366118086	-0.366860564027778	1.41102614558528	-0.986814397376378
0.1264	-1.99669394491252	-1.18442662982632	-0.405821966324676	0.507744994733503	0.0695071416977281	0.101923028408762	0.820994669200714
0.1265	-1.40448062999934	5.49299625523495E-14	-6.23382436707905E-4	-1.36240231551866	-1.42661070650401	-1.02016535774254	0.384626963475208
0.1266	-2.80709111268846	-1.12208838615124	1.12146500371459	-0.583174269580262	-0.0240002238148812	0.195430393921368	-1.04915264105145
0.1267	-2.21487779777528	-0.9974118988011	-0.249976357136995	0.351899385545822	1.56562498989946	0.974658439859771	-1.01798351921392
0.1268	-2.65124550350078	0.124676487350199	0.248729592263583	-0.832527244280549	-0.242184076677634	1.37985702374774	0.976840278388395
0.1269	-1.90318657939992	0.779228045938457	-0.655174941024967	-0.614343391417796	-1.67596368120429	-1.05133447958007	0.945671156550858
0.127	-0.344730487523112	0.623382436750776	0.342236957776189	0.320730263708288	-0.0240002238148812	1.53570263293542	-0.238755473275513
0.1271	-1.59149536102456	0.0623382436751267	0.311067835938654	-0.42732866039258	0.225352750885409	2.28376155703629	-0.301093716950585
0.1272	-2.27721604145035	-1.12208838615124	1.24614149106474	-0.489666904067652	0.505874847423234	2.75129838459933	-0.145248107762904
0.1273	-0.500576096710794	1.18442662982643	1.74484744046532	1.38048040618451	1.47211762438685	0.164261272083834	-0.02057162041276
0.1274	-2.77592199085093	-0.716889802263276	-6.23382436707905E-4	-0.0221300765046089	2.15783830481265	-0.552628530179497	1.03917852206347
0.1275	-2.1525395541002	0.342860340212951	1.71367831862778	0.632421482083647	0.973411674986274	-0.708474139367178	0.197612232449993
0.1276	-2.99410584371368	0.748058924100923	2.27472251170343	1.91035547742263	0.879904309473668	0.943489318022236	0.353457841637674
0.1277	-1.93435570123745	0.249352974700345	-2.12012366738916	-0.0221300765046089	-0.148676711165025	0.320106881271512	-0.456939326138266
0.1278	-1.12395853346151	1.46494872636425	-0.592836697349892	-0.614343391417796	-1.64479455936676	-0.0539225807789189	0.602810816337961
0.1279	-2.09020131042513	0.374029462050489	0.653928176151551	1.00645094413408	-1.17725773180371	0.787643708834555	-0.332262838788119
0.128	-4.02268686435237	-1.80780906657704	0.653928176151551	-0.146806563854756	0.00716889802265628	0.662967221484412	-0.114078985925369
0.1281	-2.18370867593774	-0.124676487350089	0.903281150851838	-1.33123319368113	0.879904309473668	-0.801981504879787	1.16385500941361
0.1282	0.0604680963648576	-0.498705949400523	-0.561667575512357	0.507744994733503	0.817566065798593	-1.23834921060529	0.166443110612455
0.1283	-2.33955428512542	1.15325750798889	-0.77985142837511	-1.3935714373562	-0.647382660565603	-0.303275555479209	-0.706292300838553
0.1284	-2.46423077247557	0.716889802263386	-0.218807235299461	-0.552005147742724	1.596794111737	0.0395847847336872	-0.768630544513625
0.1285	-2.24604691961281	0.903904533288601	-1.15388089042554	0.476575872895969	1.22276464968656	-1.48770218530558	-0.893307031863772
0.1286	-0.282392243848041	0.28052209653788	-1.34089562145076	-1.08188021898084	1.03574991866135	2.09674682601107	0.353457841637674
0.1287	-1.3733115081618	1.62079433555193	-1.52791035247598	-1.8299391430817	-0.616213538728065	1.22401141456006	-0.830968788188697
0.1288	-2.18370867593774	5.49299625523495E-14	0.778604663501695	-1.08188021898084	-0.42919880770285	-0.0227534589413846	-0.924476153701306
0.1289	-2.18370867593774	0.654551558588314	1.62017095311517	-0.801358122443011	-0.179845833002562	0.351276003109049	0.571641694500427
0.129	-2.58890725982571	-0.685720680425738	0.529251688801407	-0.0844683201796839	-0.865566513428355	-1.89290076919355	0.353457841637674
0.1291	-1.03045116794891	-1.65196345738936	-0.125299869786852	1.47398777169712	-1.64479455936676	-1.11367272325515	1.69373008065173
0.1292	-1.90318657939992	-0.529875071238057	-2.1512927892267	0.757097969433793	-0.772059147915746	-1.20718008876776	3.25218617252853
0.1293	-1.7161718483747	0.748058924100923	0.0617148612383639	-2.5156598235075	-0.398029685865312	0.849981952509627	0.353457841637674
0.1294	0.777357898628188	1.18442662982643	-0.405821966324676	-2.45332157983243	0.412367481910625	0.756474586997018	1.10151676573854
0.1295	-0.531745218548328	-0.467536827562985	-2.86818259149003	-0.115637442017218	1.19159552784903	0.133092150246296	1.94308305535201
0.1296	0.309821071065146	1.2467648735015	-0.873358793887716	-0.0844683201796839	-1.08375036629111	-2.07991550021877	1.97425217718955
0.1297	1.27606384802877	-0.18701473102516	0.809773785339232	-0.894865487955621	-1.86297841222951	-1.83056252551848	1.72489920248926
0.1298	-0.126546634660359	-0.716889802263276	0.186391348588511	-1.58058616838141	0.59938221293584	0.0707539065712247	-0.0517407422502943
0.1299	-0.562914340385865	-1.52728697003921	0.124053104913436	-1.17538758449345	1.596794111737	0.81881283067209	0.104104866937384
0.13	-0.687590827736009	0.903904533288601	-1.24738825593815	-0.645512513255333	0.0383380198601906	0.569459855971802	0.322288719800137
0.1301	-1.87201745756238	1.77663994473961	-0.998035281237863	-0.645512513255333	0.0695071416977281	0.00841566289615287	0.633979938175499
0.1302	-0.407068731198184	-0.155845609187626	-1.74609420533873	1.34931128434698	0.0383380198601906	-1.51887130714312	-0.02057162041276
0.1303	-1.03045116794891	-0.436367705725451	0.404575201451264	0.0090390453329254	1.34744113703671	-0.490290286504425	-1.14266000656406
0.1304	-1.59149536102456	-0.592213314913129	-0.717513184700039	-0.801358122443011	-0.148676711165025	-0.240937311804138	0.322288719800137
0.1305	-0.562914340385865	2.15066940679005	-0.125299869786852	-0.707850756930405	-0.304522320352706	1.75388648579817	-0.768630544513625
0.1306	-0.5940834622234	0.748058924100923	1.09029588187706	-0.583174269580262	0.0383380198601906	-0.0539225807789189	0.291119597962602
0.1307	-0.687590827736009	2.0259929194399	0.685097297989088	-0.364990416717509	-1.23959597547879	0.133092150246296	-0.114078985925369
0.1308	-1.34214238632427	-0.249352974700232	-1.12271176858801	1.25580391883437	-0.117507589327487	-0.334444677316744	-0.737461422676091
0.1309	-1.34214238632427	-0.374029462050379	0.248729592263583	0.601252360246112	-0.865566513428355	-0.459121164666891	-0.394601082463194
0.131	-1.31097326448673	0.685720680425851	0.466913445126335	0.414237629220894	-0.460367929540387	-0.427952042829353	-2.01539541801507
0.1311	-1.80967921388731	-0.74805892410081	0.716266419826623	1.81684811191002	0.724058700285987	-1.08250360141761	-0.986814397376378
0.1312	-2.52656901615064	-1.340272239014	-0.842189672050182	0.757097969433793	0.755227822123521	0.101923028408762	1.35086974043883
0.1313	-1.84084833572485	-0.9974118988011	1.12146500371459	-1.0507110971433	0.848735187636131	1.78505560763571	-1.48552034677696
0.1314	-2.30838516328789	-0.810397167775882	1.12146500371459	-1.33123319368113	2.3760221576754	0.382445124946587	-0.581615813488409
0.1315	0.247482827390075	-0.966242776963563	-6.23382436707905E-4	0.414237629220894	1.47211762438685	1.22401141456006	0.322288719800137
0.1316	0.0292989745273217	-0.74805892410081	1.18380324738967	0.819436213108865	-0.148676711165025	0.195430393921368	-0.706292300838553
0.1317	-1.34214238632427	-0.529875071238057	0.186391348588511	-0.520836025905187	0.973411674986274	-1.83056252551848	-2.32708663639043
0.1318	0.185144583715003	2.64937535619062	-0.717513184700039	0.663590603921184	1.34744113703671	-1.26951833244283	-0.519277569813338
0.1319	0.122806340039929	3.05457394007859	-0.499329331837286	-0.209144807529828	1.09808816233642	0.81881283067209	0.384626963475208
0.132	0.216313705552539	1.52728697003933	0.342236957776189	-0.458497782230115	-0.211014954840097	1.53570263293542	0.415796085312746
0.1321	-0.905774680598762	-0.311691218375304	1.40198710025242	-0.458497782230115	-0.709720904240674	-1.26951833244283	0.571641694500427
0.1322	-1.49798799551195	0.592213314913242	-0.218807235299461	0.0713772890079972	0.38119836007309	0.288937759433978	-0.643954057163481
0.1323	-2.30838516328789	1.05975014247628	-0.966866159400326	1.09995830964669	0.474705725585696	0.444783368621659	1.16385500941361
0.1324	-0.500576096710794	1.27793399533904	0.591589932476479	1.00645094413408	0.00716889802265628	0.00841566289615287	-0.768630544513625
0.1325	-0.438237853035718	0.52987507123817	-1.15388089042554	0.0713772890079972	1.12925728417396	0.507121612296731	-1.39201298126435
0.1326	-2.58890725982571	-0.498705949400523	-0.655174941024967	-0.520836025905187	0.848735187636131	-1.14484184509268	-0.02057162041276
0.1327	-1.18629677713659	2.0259929194399	0.778604663501695	1.66100250272234	0.692889578448449	1.16167317088499	0.322288719800137
0.1328	-0.0330392691477501	0.467536827563098	2.27472251170343	1.94152459926016	-0.0240002238148812	-0.272106433641672	0.945671156550858
0.1329	-0.625252584060937	0.436367705725561	0.342236957776189	-0.98837285346823	0.00716889802265628	-0.77081238304225	-0.519277569813338
0.133	-2.02786306675006	0.0935073655126643	-1.06037352491294	-1.89227738675678	-0.211014954840097	0.00841566289615287	0.197612232449993
0.1331	-1.12395853346151	0.592213314913242	-0.0317925042742422	-1.79877002124417	1.00458079682381	-0.365613799154281	0.633979938175499
0.1332	0.559174045765435	0.592213314913242	-0.0629616261117797	-0.458497782230115	-0.959073878940965	0.101923028408762	-0.238755473275513
0.1333	-1.99669394491252	0.249352974700345	0.404575201451264	0.258392020033216	-0.834397391590818	-0.521459408341962	1.94308305535201
0.1334	-2.55773813798817	-0.311691218375304	1.58900183127763	0.414237629220894	0.163014507210337	-0.365613799154281	-0.301093716950585
0.1335	-0.469406974873256	0.374029462050489	-0.218807235299461	0.258392020033216	0.00716889802265628	0.787643708834555	-0.269924595113047
0.1336	-1.62266448286209	0.187014731025274	-0.0317925042742422	0.757097969433793	-0.273353198515168	0.787643708834555	0.976840278388395
0.1337	-1.24863502081166	1.27793399533904	0.279898714101117	-0.520836025905187	-0.865566513428355	-0.2097681899666	0.259950476125065
0.1338	-0.220054000172966	0.716889802263386	-0.561667575512357	-2.67150543269518	-0.366860564027778	-0.459121164666891	-2.01539541801507
0.1339	-0.407068731198184	-0.436367705725451	0.653928176151551	-1.01954197530576	0.350029238235553	1.47336438926035	-0.425770204300728
0.134	0.247482827390075	1.83897818841468	0.248729592263583	1.00645094413408	-0.086338467489953	0.569459855971802	2.16126690821477
0.1341	-1.34214238632427	-0.779228045938347	-0.966866159400326	2.93893649806132	-2.23700787427995	-0.459121164666891	-1.20499825023913
0.1342	-0.905774680598762	-0.311691218375304	0.809773785339232	-0.0221300765046089	-0.803228269753284	0.0395847847336872	-0.924476153701306
0.1343	-0.344730487523112	0.872735411451067	0.872112029014304	-2.11046123961953	-1.05258124445357	-1.79939340368094	-0.862137910026234
0.1344	-0.407068731198184	1.27793399533904	0.279898714101117	-0.770189000605477	0.505874847423234	-0.739643261204715	-0.394601082463194
0.1345	-3.24345881841397	-0.561044193075595	0.435744323288798	0.538914116571041	1.6903014772496	-0.459121164666891	0.197612232449993
0.1346	-2.09020131042513	-0.218183852862698	0.591589932476479	-0.302652173042434	1.47211762438685	0.133092150246296	0.696318181850571
0.1347	-0.0953775128228219	-0.685720680425738	0.872112029014304	-1.51824792470634	-0.927904757103427	-0.677305017529643	-0.207586351437975
0.1348	0.153975461877467	0.966242776963676	-0.686344062862501	-1.11304934081837	-1.45777982834154	-1.23834921060529	-1.39201298126435
0.1349	-0.656421705898471	0.716889802263386	-0.499329331837286	-1.8299391430817	-0.491537051377921	1.62920999844803	0.914502034713324
0.135	-1.40448062999934	-1.05975014247617	1.12146500371459	-1.42474055919374	-0.834397391590818	-0.240937311804138	0.166443110612455
0.1351	-1.06162028978644	-0.810397167775882	-1.06037352491294	0.944112700459009	0.692889578448449	-0.614966773854568	-1.01798351921392
0.1352	0.185144583715003	-0.342860340212842	0.529251688801407	-0.863696366118086	2.18900742665018	-0.147429946291528	0.852163791038252
0.1353	-2.55773813798817	-0.405198583887913	-0.468160209999748	0.445406751058431	1.16042640601149	-0.178599068129066	0.883332912875786
0.1354	-1.21746589897412	2.30651501597773	0.248729592263583	-0.271483051204899	0.194183629047872	0.475952490459193	0.197612232449993
0.1355	0.185144583715003	1.55845609187686	-1.0292044030754	1.00645094413408	-0.242184076677634	-0.365613799154281	0.384626963475208
0.1356	-0.500576096710794	0.374029462050489	-1.18505001226308	0.28956114187075	-0.865566513428355	-0.0227534589413846	-0.269924595113047
0.1357	-2.71358374717585	-1.90131643208965	-0.156468991624389	-0.73901987876794	1.09808816233642	-0.895488870392393	0.633979938175499
0.1358	-2.37072340696296	-1.62079433555182	-0.53049845367482	-0.832527244280549	1.97082357378743	0.943489318022236	1.81840656800187
0.1359	-0.749929071411081	-0.685720680425738	0.186391348588511	1.81684811191002	-0.0551693456524155	-0.427952042829353	-0.269924595113047
0.136	-1.65383360469963	-1.71430170106443	-0.655174941024967	1.28697304067191	-1.11491948812864	-1.92406989103109	-0.456939326138266
0.1361	-0.905774680598762	0.99741189880121	-0.468160209999748	-0.209144807529828	0.59938221293584	-1.73705516000587	0.54047257266289
0.1362	0.278651949227611	1.37144136085164	-0.748682306537573	-0.0844683201796839	1.22276464968656	1.22401141456006	0.259950476125065
0.1363	-0.282392243848041	1.5896252137144	-0.686344062862501	0.570083238408575	1.16042640601149	1.81622472947325	0.633979938175499
0.1364	0.122806340039929	1.55845609187686	-0.218807235299461	1.13112743148422	0.568213091098306	-0.334444677316744	0.78982554736318
0.1365	-1.06162028978644	2.15066940679005	-1.52791035247598	0.538914116571041	0.911073431311202	0.226599515758906	0.883332912875786
0.1366	-1.31097326448673	-0.716889802263276	-0.873358793887716	-0.302652173042434	1.84614708643729	0.101923028408762	-0.145248107762904
0.1367	-1.93435570123745	-2.08833116311486	1.58900183127763	-1.23772582816852	1.75263972092468	-1.11367272325515	-0.862137910026234
0.1368	-2.4018925288005	-0.249352974700232	0.373406079613726	-0.832527244280549	-0.927904757103427	-0.583797652017034	0.571641694500427
0.1369	-0.375899609360647	0.249352974700345	-0.0629616261117797	0.0713772890079972	0.163014507210337	1.37985702374774	1.00800940022593
0.137	-0.126546634660359	0.810397167775995	0.248729592263583	-2.48449070166996	0.879904309473668	1.28634965823513	1.31970061860129
0.1371	-0.718759949573543	-0.342860340212842	1.05912676003952	-1.23772582816852	0.537043969260768	1.3486879019102	0.0417666232623118
0.1372	-1.18629677713659	-0.9974118988011	-0.094130747949314	-0.17797568569229	0.0383380198601906	2.50194540989904	0.322288719800137
0.1373	-0.812267315086152	-0.0623382436750169	-0.468160209999748	-0.458497782230115	-1.95648577774212	0.725305465159483	0.665149060013033
0.1374	-1.46681887367441	1.71430170106454	0.872112029014304	-1.51824792470634	-0.585044416890531	0.320106881271512	0.135273988774921
0.1375	-2.46423077247557	0.966242776963676	-0.156468991624389	-1.08188021898084	1.16042640601149	-1.55004042898065	-0.0517407422502943
0.1376	-0.126546634660359	1.62079433555193	2.21238426802836	1.1934656751593	0.287690994560481	-1.51887130714312	0.758656425525643
0.1377	-0.718759949573543	-1.58962521371428	0.778604663501695	0.757097969433793	-0.585044416890531	-1.51887130714312	0.758656425525643
0.1378	0.278651949227611	-1.55845609187675	-1.27855737777569	-0.583174269580262	-0.553875295052993	-1.05133447958007	-0.114078985925369
0.1379	-0.220054000172966	-0.218183852862698	-0.499329331837286	0.507744994733503	-0.086338467489953	1.6915482421231	0.945671156550858
0.138	-1.56032623918702	-0.249352974700232	-0.904527915725254	-0.676681635092868	-0.117507589327487	2.87597487194947	1.78723744616434
0.1381	-2.21487779777528	1.65196345738947	-0.249976357136995	-2.60916718902011	0.692889578448449	0.756474586997018	0.135273988774921
0.1382	-1.59149536102456	0.99741189880121	-0.218807235299461	-2.73384367637025	1.00458079682381	-0.739643261204715	0.259950476125065
0.1383	-2.30838516328789	-0.249352974700232	-0.904527915725254	-0.271483051204899	-0.678551782403137	-1.23834921060529	-0.0517407422502943
0.1384	-1.40448062999934	-0.28052209653777	0.716266419826623	-2.57799806718257	1.31627201519917	-0.957827114067468	0.758656425525643
0.1385	-1.49798799551195	0.810397167775995	0.840942907176766	-0.583174269580262	0.537043969260768	1.53570263293542	1.72489920248926
0.1386	-0.84343643692369	0.623382436750776	-0.904527915725254	-1.17538758449345	-0.522706173215459	0.694136343321946	-2.14007190536521
0.1387	-1.68500272653716	-1.43377960452661	0.840942907176766	-0.801358122443011	-1.36427246282893	0.756474586997018	-3.10631468232883
0.1388	-3.1811205747389	-0.872735411450954	-0.343483722649604	1.34931128434698	1.47211762438685	0.943489318022236	-0.332262838788119
0.1389	-1.93435570123745	0.467536827563098	-0.655174941024967	1.50515689353466	0.724058700285987	0.600628977809337	0.197612232449993
0.139	-1.24863502081166	0.155845609187736	0.965619394526913	-0.0221300765046089	0.661720456610915	-0.0850917026164565	0.727487303688108
0.1391	-0.625252584060937	-0.685720680425738	1.90069304965299	0.164884654520607	1.2539337715241	0.25776863759644	1.35086974043883
0.1392	-0.718759949573543	-0.0311691218374794	1.27731061290227	-1.42474055919374	-1.23959597547879	0.694136343321946	0.22878135428753
0.1393	-0.936943802436296	1.55845609187686	1.40198710025242	-0.520836025905187	1.34744113703671	2.4707762880615	0.22878135428753
0.1394	-1.06162028978644	1.05975014247628	0.778604663501695	0.28956114187075	1.34744113703671	-0.646135895692106	-0.238755473275513
0.1395	-0.188884878335431	-1.40261048268907	1.2149723692272	0.8506053349464	-0.491537051377921	-4.47993788170905	1.31970061860129
0.1396	-1.68500272653716	-0.966242776963563	0.435744323288798	0.819436213108865	-0.304522320352706	-0.926657992229931	1.00800940022593
0.1397	1.15138736067862	0.405198583888027	1.90069304965299	0.164884654520607	1.78380884276221	0.81881283067209	-0.301093716950585
0.1398	1.49424770089152	1.02858102063875	0.124053104913436	-2.26630684880721	-0.803228269753284	1.81622472947325	-0.893307031863772
0.1399	-0.126546634660359	1.71430170106454	-2.64999873862727	-0.645512513255333	-0.179845833002562	-0.459121164666891	1.25736237492622
0.14	0.185144583715003	0.311691218375417	-0.156468991624389	-0.0532991983421464	1.40977938071178	-1.3318565761179	2.25477427372738
0.1401	-1.65383360469963	-1.93248555392718	-6.23382436707905E-4	-0.583174269580262	0.505874847423234	0.00841566289615287	-1.23616737207667
0.1402	-2.55773813798817	-1.12208838615124	-0.281145478974533	0.538914116571041	-0.179845833002562	0.382445124946587	-1.85954980882739
0.1403	-0.188884878335431	-0.218183852862698	0.653928176151551	0.881774456783937	1.09808816233642	-0.2097681899666	0.820994669200714
0.1404	-0.188884878335431	0.623382436750776	1.09029588187706	2.03503196477277	-0.398029685865312	-1.7682242818434	0.509303450825355
0.1405	-0.251223122010503	-0.841566289613419	-0.0629616261117797	0.694759725758718	-0.491537051377921	-0.957827114067468	0.571641694500427
0.1406	-0.344730487523112	1.80780906657715	-1.49674123063844	0.196053776358141	-0.803228269753284	0.226599515758906	-0.737461422676091
0.1407	-1.40448062999934	1.15325750798889	-1.15388089042554	0.28956114187075	1.09808816233642	-0.988996235905003	0.696318181850571
0.1408	-0.936943802436296	-1.18442662982632	0.0305457394008296	0.414237629220894	0.692889578448449	0.507121612296731	2.37945076107752
0.1409	-1.09278941162398	0.623382436750776	1.77601656230285	0.570083238408575	-0.647382660565603	-1.98640813470616	0.446965207150283
0.141	-0.375899609360647	-1.43377960452661	0.996788516364447	-0.614343391417796	1.00458079682381	-0.895488870392393	-0.02057162041276
0.1411	-1.40448062999934	-2.52469886884037	-0.592836697349892	-0.73901987876794	4.21500034609003	0.351276003109049	-0.145248107762904
0.1412	-1.03045116794891	-0.311691218375304	-0.842189672050182	-0.583174269580262	0.0383380198601906	-1.23834921060529	-0.238755473275513
0.1413	-0.687590827736009	-0.498705949400523	-0.0317925042742422	-1.11304934081837	0.350029238235553	-0.303275555479209	0.883332912875786
0.1414	-2.09020131042513	-1.40261048268907	1.12146500371459	-0.926034609793158	0.786396943961059	-0.957827114067468	1.44437710595144
0.1415	-3.33696618392658	1.27793399533904	-1.37206474328829	-0.302652173042434	0.474705725585696	-1.23834921060529	-0.924476153701306
0.1416	-0.687590827736009	0.155845609187736	-0.405821966324676	-0.209144807529828	0.817566065798593	-1.70588603816833	-0.0829098640878318
0.1417	-0.00187014731021419	-0.779228045938347	1.52666358760256	0.881774456783937	1.2539337715241	-1.17601096693022	0.104104866937384
0.1418	-2.77592199085093	0.124676487350199	0.373406079613726	-0.957203731630692	0.786396943961059	0.101923028408762	-0.924476153701306
0.1419	-1.84084833572485	0.311691218375417	-0.218807235299461	-0.957203731630692	-0.211014954840097	-0.334444677316744	-0.955645275538843
0.142	-0.905774680598762	-0.155845609187626	-1.09154264675047	0.507744994733503	-0.959073878940965	0.0395847847336872	-0.02057162041276
0.1421	0.309821071065146	0.0623382436751267	-0.312314600812067	2.62724527968596	-0.33569144219024	0.288937759433978	-0.581615813488409
0.1422	-1.77851009204977	1.55845609187686	0.248729592263583	1.5363260153722	1.00458079682381	1.31751878007267	0.914502034713324
0.1423	-1.96552482307499	-0.592213314913129	0.965619394526913	-1.61175529021895	1.34744113703671	0.600628977809337	1.22619325308869
0.1424	-0.251223122010503	0.623382436750776	-0.499329331837286	0.757097969433793	0.537043969260768	-1.6747169163308	0.883332912875786
0.1425	-1.12395853346151	-0.374029462050379	0.716266419826623	0.196053776358141	-0.273353198515168	-1.45653306346805	1.56905359330158
0.1426	-2.58890725982571	-0.467536827562985	0.560420810638942	-0.302652173042434	2.25134567032525	1.16167317088499	-0.612784935325947
0.1427	-2.18370867593774	-0.18701473102516	-1.12271176858801	-0.645512513255333	0.350029238235553	2.28376155703629	0.602810816337961
0.1428	-0.5940834622234	1.18442662982643	-1.43440298696337	0.0090390453329254	-0.0551693456524155	-0.0539225807789189	0.602810816337961
0.1429	-0.375899609360647	-1.24676487350139	0.155222226750973	0.0402081671704629	-1.42661070650401	0.00841566289615287	-0.114078985925369
0.143	-0.531745218548328	-0.716889802263276	-0.281145478974533	1.06878918780915	0.00716889802265628	0.912320196184699	0.353457841637674
0.1431	-1.34214238632427	1.18442662982643	0.529251688801407	1.22463479699683	-0.117507589327487	-1.30068745428036	-0.363431960625657
0.1432	-1.15512765529905	-1.43377960452661	0.903281150851838	1.75450986823495	0.194183629047872	-1.17601096693022	0.602810816337961
0.1433	-0.00187014731021419	-1.58962521371428	0.809773785339232	1.1934656751593	-0.398029685865312	0.631798099646874	0.602810816337961
0.1434	-0.375899609360647	1.15325750798889	0.404575201451264	0.196053776358141	0.59938221293584	0.538290734134265	-0.924476153701306
0.1435	-1.87201745756238	-1.18442662982632	-0.998035281237863	-1.76760089940663	1.06691904049888	-0.334444677316744	1.13268588757608
0.1436	-1.59149536102456	0.0623382436751267	-1.27855737777569	-0.209144807529828	0.630551334773378	0.320106881271512	0.696318181850571
0.1437	-0.749929071411081	-0.592213314913129	-0.717513184700039	0.258392020033216	1.596794111737	-0.864319748554859	-0.706292300838553
0.1438	-1.90318657939992	-0.9974118988011	-0.0317925042742422	0.663590603921184	0.443536603748162	-0.147429946291528	-0.519277569813338
0.1439	-1.09278941162398	-0.810397167775882	0.279898714101117	0.632421482083647	-0.086338467489953	0.725305465159483	-0.269924595113047
0.144	-2.4018925288005	0.903904533288601	-0.468160209999748	-0.801358122443011	-0.398029685865312	-1.08250360141761	-0.176417229600441
0.1441	-1.93435570123745	0.342860340212951	-2.24480015473931	-0.894865487955621	0.879904309473668	-1.30068745428036	0.22878135428753
0.1442	0.995541751490941	0.716889802263386	-0.53049845367482	0.788267091271328	0.848735187636131	0.288937759433978	1.25736237492622
0.1443	-0.064208390985286	1.18442662982643	0.903281150851838	1.44281864985959	-1.02141212261604	0.725305465159483	0.415796085312746
0.1444	-0.0953775128228219	-0.28052209653777	0.778604663501695	2.25321581763552	-2.61103733633038	-0.646135895692106	-0.332262838788119
0.1445	-1.87201745756238	-1.68313257922689	0.965619394526913	-0.770189000605477	-0.273353198515168	0.787643708834555	-0.145248107762904
0.1446	-1.59149536102456	-1.05975014247617	0.716266419826623	-1.01954197530576	-0.086338467489953	1.31751878007267	-0.550446691650872
0.1447	-0.968112924273834	-0.966242776963563	0.0305457394008296	0.944112700459009	-1.30193421915386	-0.864319748554859	-0.581615813488409
0.1448	-2.09020131042513	-0.311691218375304	-0.312314600812067	0.320730263708288	0.911073431311202	-0.895488870392393	1.94308305535201
0.1449	-0.157715756497894	0.623382436750776	-0.374652844487142	-0.894865487955621	-1.48894895017908	0.694136343321946	1.13268588757608
0.145	-1.84084833572485	1.05975014247628	0.0305457394008296	0.601252360246112	-0.865566513428355	2.00323946049846	0.665149060013033
0.1451	-1.80967921388731	0.124676487350199	-0.374652844487142	0.414237629220894	-0.273353198515168	0.0707539065712247	-0.145248107762904
0.1452	-0.749929071411081	-0.966242776963563	1.12146500371459	-0.0221300765046089	-1.20842685364125	-1.7682242818434	2.56646549210274
0.1453	0.964372629653405	0.436367705725561	1.37081797841488	0.0090390453329254	0.0695071416977281	0.0707539065712247	0.914502034713324
0.1454	-0.812267315086152	5.49299625523495E-14	0.778604663501695	0.507744994733503	0.256521872722944	0.974658439859771	0.633979938175499
0.1455	-2.86942935636353	-0.841566289613419	-0.592836697349892	0.507744994733503	-0.242184076677634	-0.396782920991816	0.945671156550858
0.1456	-3.49281179311426	0.155845609187736	-0.343483722649604	0.570083238408575	-1.36427246282893	0.787643708834555	1.38203886227636
0.1457	-1.43564975183687	-0.74805892410081	0.155222226750973	0.694759725758718	-1.3331033409914	0.288937759433978	1.35086974043883
0.1458	-2.55773813798817	0.28052209653788	0.0617148612383639	-0.271483051204899	-0.803228269753284	-0.708474139367178	-2.35825575822797
0.1459	-0.531745218548328	-0.966242776963563	-0.77985142837511	-1.08188021898084	0.59938221293584	1.53570263293542	-0.0829098640878318
0.146	-0.438237853035718	-1.55845609187675	-0.249976357136995	0.632421482083647	-0.0240002238148812	-0.2097681899666	0.322288719800137
0.1461	-1.96552482307499	-1.96365467576472	0.622759054314013	0.383068507383359	-1.95648577774212	-0.365613799154281	1.44437710595144
0.1462	-0.157715756497894	-1.09091926431371	-1.21621913410062	0.538914116571041	-0.33569144219024	1.44219526742281	1.47554622778897
0.1463	-1.68500272653716	-0.18701473102516	-0.561667575512357	0.320730263708288	-1.02141212261604	0.351276003109049	0.696318181850571
0.1464	-1.3733115081618	-2.24417677230254	-0.156468991624389	0.196053776358141	0.630551334773378	0.164261272083834	-0.145248107762904
0.1465	-0.905774680598762	-0.405198583887913	1.86952392781546	-0.333821294879971	0.38119836007309	-0.988996235905003	0.415796085312746
0.1466	-2.77592199085093	1.43377960452672	-1.21621913410062	-0.396159538555043	0.412367481910625	-1.02016535774254	0.353457841637674
0.1467	-2.0590321885876	0.467536827563098	-0.655174941024967	1.06878918780915	1.09808816233642	-0.739643261204715	0.758656425525643
0.1468	0.247482827390075	-1.37144136085153	1.12146500371459	-1.0507110971433	-0.273353198515168	-0.147429946291528	0.0417666232623118
0.1469	0.185144583715003	-0.124676487350089	-0.249976357136995	-0.926034609793158	-0.616213538728065	0.569459855971802	-0.363431960625657
0.147	-1.65383360469963	0.561044193075704	-1.30972649961322	0.414237629220894	-0.42919880770285	0.787643708834555	0.166443110612455
0.1471	-1.24863502081166	0.0623382436751267	1.02795763820199	-0.552005147742724	-0.585044416890531	0.694136343321946	0.166443110612455
0.1472	-1.24863502081166	1.71430170106454	2.15004602435328	0.227222898195678	0.537043969260768	-0.147429946291528	0.135273988774921
0.1473	-1.77851009204977	-0.124676487350089	1.46432534392749	1.22463479699683	0.973411674986274	0.133092150246296	-1.01798351921392
0.1474	-1.93435570123745	-0.467536827562985	1.49549446576503	0.258392020033216	1.34744113703671	-0.427952042829353	0.727487303688108
0.1475	1.52541682272905	0.716889802263386	0.685097297989088	-0.364990416717509	1.00458079682381	-0.864319748554859	1.13268588757608
0.1476	-0.968112924273834	0.436367705725561	1.5578327094401	-0.240313929367362	-0.927904757103427	-0.427952042829353	0.727487303688108
0.1477	-1.77851009204977	0.467536827563098	1.37081797841488	-0.0532991983421464	0.38119836007309	-1.05133447958007	-0.394601082463194
0.1478	-0.531745218548328	-0.74805892410081	1.2149723692272	1.1934656751593	2.43836040135047	0.600628977809337	0.384626963475208
0.1479	-1.31097326448673	-0.18701473102516	-0.125299869786852	-0.0532991983421464	-0.709720904240674	-2.23576110940645	0.446965207150283
0.148	-0.064208390985286	0.28052209653788	-0.249976357136995	1.25580391883437	-2.39285348346762	-1.89290076919355	-0.145248107762904
0.1481	0.185144583715003	-0.592213314913129	0.74743554166416	1.41164952802205	-1.14608860996618	-1.30068745428036	0.291119597962602
0.1482	-1.84084833572485	0.155845609187736	0.373406079613726	0.196053776358141	0.848735187636131	-0.926657992229931	0.571641694500427
0.1483	-0.718759949573543	-0.841566289613419	0.872112029014304	-0.645512513255333	0.00716889802265628	-0.521459408341962	0.446965207150283
0.1484	-0.562914340385865	-0.966242776963563	-0.686344062862501	0.944112700459009	0.163014507210337	-0.521459408341962	-0.269924595113047
0.1485	-0.00187014731021419	-1.43377960452661	-1.18505001226308	2.62724527968596	0.505874847423234	-1.86173164735601	-0.02057162041276
0.1486	-1.49798799551195	-1.21559575166385	-0.842189672050182	-0.333821294879971	0.692889578448449	-1.02016535774254	-1.11149088472652
0.1487	-2.33955428512542	-0.218183852862698	-1.37206474328829	-2.60916718902011	-0.927904757103427	-0.521459408341962	-0.519277569813338
0.1488	-0.251223122010503	1.43377960452672	-0.0317925042742422	0.227222898195678	1.9396544519499	-0.2097681899666	1.25736237492622
0.1489	1.27606384802877	-0.529875071238057	-0.717513184700039	0.757097969433793	0.443536603748162	-1.26951833244283	0.727487303688108
0.149	1.05787999516601	-0.0935073655125512	0.466913445126335	-0.832527244280549	0.848735187636131	-1.36302569795544	0.758656425525643
0.1491	-0.251223122010503	0.498705949400633	-0.53049845367482	0.788267091271328	-0.772059147915746	-0.552628530179497	0.696318181850571
0.1492	-1.24863502081166	-0.498705949400523	-0.436991088162214	0.133715532683069	1.19159552784903	0.81881283067209	2.47295812659013
0.1493	-1.96552482307499	0.99741189880121	-0.624005819187429	-0.364990416717509	-0.522706173215459	-0.677305017529643	1.91191393351448
0.1494	0.715019654953116	-0.467536827562985	0.0928839830759014	-0.240313929367362	-1.45777982834154	0.288937759433978	-0.862137910026234
0.1495	1.18255648251616	-0.561044193075595	-0.873358793887716	-1.14421846265591	2.84355898523844	0.600628977809337	0.820994669200714
0.1496	-0.220054000172966	-0.342860340212842	0.248729592263583	0.632421482083647	2.06433093930004	-1.20718008876776	0.696318181850571
0.1497	-0.438237853035718	0.748058924100923	-0.53049845367482	-0.396159538555043	1.16042640601149	1.06816580537238	-0.955645275538843
0.1498	-1.24863502081166	1.71430170106454	-0.873358793887716	1.25580391883437	-1.39544158466647	-0.365613799154281	-0.301093716950585
0.1499	0.0292989745273217	-0.0311691218374794	-0.281145478974533	1.03762006597162	0.38119836007309	-1.79939340368094	0.945671156550858
0.15	-0.656421705898471	-2.02599291943979	-0.904527915725254	0.320730263708288	0.505874847423234	-0.116260824453991	0.696318181850571
0.1501	-2.18370867593774	0.342860340212951	-0.218807235299461	-0.863696366118086	-0.086338467489953	0.0395847847336872	0.22878135428753
0.1502	-0.687590827736009	-0.561044193075595	0.435744323288798	1.47398777169712	0.350029238235553	-0.116260824453991	-1.20499825023913
0.1503	-1.12395853346151	-0.74805892410081	0.466913445126335	1.81684811191002	-0.678551782403137	-0.427952042829353	-0.207586351437975
0.1504	-2.52656901615064	0.841566289613529	-0.374652844487142	-0.676681635092868	-0.398029685865312	0.444783368621659	1.03917852206347
0.1505	-1.62266448286209	0.342860340212951	0.903281150851838	-1.17538758449345	-1.92531665590458	1.37985702374774	1.60022271513912
0.1506	-0.84343643692369	-1.93248555392718	-0.0629616261117797	-0.396159538555043	-1.30193421915386	-0.77081238304225	0.758656425525643
0.1507	-1.49798799551195	-1.87014731025211	-1.12271176858801	0.570083238408575	0.443536603748162	0.351276003109049	1.44437710595144
0.1508	-1.2798041426492	2.05716204127744	-0.094130747949314	0.819436213108865	0.0695071416977281	0.25776863759644	-0.550446691650872
0.1509	0.372159314740218	-0.872735411450954	0.124053104913436	0.912943578621471	-0.460367929540387	0.320106881271512	-1.39201298126435
0.151	-1.34214238632427	-0.810397167775882	-1.52791035247598	0.788267091271328	0.38119836007309	-0.926657992229931	0.22878135428753
0.1511	-1.90318657939992	0.779228045938457	-0.0629616261117797	-0.489666904067652	-0.242184076677634	0.507121612296731	-0.0517407422502943
0.1512	-1.52915711734948	-0.561044193075595	1.49549446576503	-1.95461563043185	-0.553875295052993	-1.05133447958007	-0.550446691650872
0.1513	-1.40448062999934	-0.561044193075595	0.466913445126335	0.196053776358141	-0.740890026078212	-0.396782920991816	0.353457841637674
0.1514	-0.562914340385865	-0.872735411450954	-0.405821966324676	0.538914116571041	1.06691904049888	0.631798099646874	0.602810816337961
0.1515	0.309821071065146	-2.27534589414008	-1.18505001226308	-0.863696366118086	0.724058700285987	0.881151074347165	0.633979938175499
0.1516	-0.656421705898471	-0.124676487350089	-2.02661630187655	-0.396159538555043	0.00716889802265628	1.50453351109789	-1.57902771228956
0.1517	-1.68500272653716	-0.623382436750666	-0.998035281237863	-0.926034609793158	0.537043969260768	-0.614966773854568	-2.07773366169014
0.1518	-1.2798041426492	0.342860340212951	0.279898714101117	1.09995830964669	-0.366860564027778	1.6915482421231	-0.0829098640878318
0.1519	-0.375899609360647	-0.716889802263276	-0.717513184700039	-0.364990416717509	-0.086338467489953	0.662967221484412	0.727487303688108
0.152	-0.0953775128228219	0.249352974700345	-0.218807235299461	-2.14163036145707	-0.148676711165025	0.756474586997018	0.633979938175499
0.1521	-1.15512765529905	-1.30910311717646	-0.966866159400326	-0.209144807529828	-0.148676711165025	-0.833150626717321	-0.862137910026234
0.1522	-0.531745218548328	0.218183852862808	0.217560470426045	-0.364990416717509	-0.42919880770285	-0.272106433641672	-0.737461422676091
0.1523	-1.34214238632427	-0.561044193075595	-0.249976357136995	-1.08188021898084	-0.89673563526589	-1.08250360141761	-0.176417229600441
0.1524	-2.21487779777528	0.0311691218375924	-0.374652844487142	0.102546410845535	0.537043969260768	0.133092150246296	-0.269924595113047
0.1525	-0.188884878335431	0.498705949400633	-0.343483722649604	1.03762006597162	1.40977938071178	1.90973209498585	0.446965207150283
0.1526	-0.781098193248618	0.249352974700345	-1.90193981452641	1.25580391883437	-1.20842685364125	0.507121612296731	-0.0829098640878318
0.1527	-1.12395853346151	-0.498705949400523	-0.935697037562791	0.258392020033216	-1.95648577774212	-2.1110846220563	0.384626963475208
0.1528	-1.03045116794891	-0.311691218375304	1.52666358760256	-0.364990416717509	0.412367481910625	-1.42536394163051	0.166443110612455
0.1529	0.83969614230326	0.124676487350199	0.279898714101117	0.476575872895969	0.287690994560481	1.44219526742281	-0.456939326138266
0.153	0.590343167602971	1.15325750798889	0.155222226750973	0.258392020033216	0.443536603748162	0.974658439859771	-0.332262838788119
0.1531	-0.968112924273834	0.623382436750776	0.716266419826623	0.8506053349464	-1.67596368120429	-0.833150626717321	0.478134328987818
0.1532	-1.56032623918702	-0.561044193075595	0.560420810638942	0.133715532683069	1.00458079682381	-0.334444677316744	1.28853149676376
0.1533	-2.77592199085093	0.52987507123817	1.37081797841488	0.351899385545822	1.03574991866135	-0.396782920991816	0.820994669200714
0.1534	-2.43306165063803	-1.05975014247617	0.996788516364447	0.133715532683069	-0.148676711165025	-1.02016535774254	0.446965207150283
0.1535	-0.126546634660359	-0.810397167775882	0.872112029014304	-0.583174269580262	0.287690994560481	-0.708474139367178	0.478134328987818
0.1536	0.465666680252828	-0.218183852862698	-1.09154264675047	-0.0844683201796839	-0.460367929540387	0.288937759433978	-0.768630544513625
0.1537	0.465666680252828	0.0623382436751267	-0.094130747949314	0.383068507383359	-1.14608860996618	1.22401141456006	0.415796085312746
0.1538	-1.09278941162398	-0.0623382436750169	-0.436991088162214	-0.17797568569229	-1.23959597547879	0.943489318022236	1.25736237492622
0.1539	-1.24863502081166	-0.436367705725451	-0.686344062862501	-0.0532991983421464	-0.959073878940965	0.288937759433978	0.166443110612455
0.154	0.185144583715003	0.748058924100923	-1.68375596166366	0.196053776358141	-0.304522320352706	-1.61237867265572	-0.0829098640878318
0.1541	0.652681411278043	-0.810397167775882	1.12146500371459	0.383068507383359	-1.02141212261604	-0.490290286504425	0.197612232449993
0.1542	-0.5940834622234	0.124676487350199	1.30847973473981	0.196053776358141	0.474705725585696	0.101923028408762	0.509303450825355
0.1543	-2.27721604145035	1.40261048268918	-1.18505001226308	0.757097969433793	-0.89673563526589	-0.427952042829353	1.47554622778897
0.1544	-2.52656901615064	-0.28052209653777	-0.249976357136995	-0.0532991983421464	-0.148676711165025	-1.42536394163051	0.291119597962602
0.1545	-2.33955428512542	-0.0935073655125512	-0.094130747949314	1.6298333808848	-0.179845833002562	-0.521459408341962	-0.0829098640878318
0.1546	-0.438237853035718	-0.18701473102516	-1.40323386512583	0.102546410845535	-0.616213538728065	0.475952490459193	0.353457841637674
0.1547	-0.469406974873256	-0.405198583887913	0.373406079613726	0.383068507383359	-0.990243000778499	0.25776863759644	-0.456939326138266
0.1548	-1.34214238632427	0.685720680425851	1.9942004151656	2.50256879233581	0.973411674986274	0.101923028408762	-0.0517407422502943
0.1549	0.528004923927899	-0.903904533288491	0.404575201451264	0.694759725758718	-0.0240002238148812	-0.427952042829353	-1.04915264105145
0.155	0.808527020465724	-1.43377960452661	-0.842189672050182	-1.33123319368113	-0.0551693456524155	-0.801981504879787	0.696318181850571
0.1551	-2.52656901615064	0.561044193075704	-0.811020550212645	-1.61175529021895	1.2539337715241	-1.51887130714312	-0.394601082463194
0.1552	-0.126546634660359	0.654551558588314	1.46432534392749	-0.115637442017218	1.03574991866135	-0.583797652017034	0.259950476125065
0.1553	-0.749929071411081	-0.28052209653777	-0.436991088162214	1.56749513720973	0.163014507210337	0.351276003109049	-0.0517407422502943
0.1554	-0.344730487523112	-0.654551558588204	-0.811020550212645	-1.01954197530576	0.474705725585696	0.787643708834555	-0.550446691650872
0.1555	-1.31097326448673	-1.340272239014	-0.717513184700039	0.164884654520607	1.72147059908714	-0.427952042829353	-0.612784935325947
0.1556	-2.65124550350078	0.99741189880121	1.09029588187706	0.164884654520607	0.973411674986274	-0.116260824453991	-1.36084385942681
0.1557	-0.0330392691477501	1.27793399533904	0.685097297989088	0.258392020033216	-0.959073878940965	-0.459121164666891	-0.706292300838553
0.1558	0.278651949227611	5.49299625523495E-14	-1.27855737777569	-0.302652173042434	-0.148676711165025	-0.988996235905003	0.291119597962602
0.1559	-2.43306165063803	0.498705949400633	0.0305457394008296	0.258392020033216	2.3760221576754	0.133092150246296	0.291119597962602
0.156	-2.02786306675006	1.43377960452672	0.809773785339232	0.445406751058431	1.90848533011236	0.25776863759644	0.758656425525643
0.1561	-1.15512765529905	-0.623382436750666	-6.23382436707905E-4	0.351899385545822	1.34744113703671	0.756474586997018	-0.145248107762904
0.1562	-1.52915711734948	0.623382436750776	-0.468160209999748	3.094782107249	-1.36427246282893	-0.116260824453991	-0.924476153701306
0.1563	0.0292989745273217	-0.872735411450954	0.0617148612383639	2.03503196477277	-0.772059147915746	-0.240937311804138	-0.145248107762904
0.1564	-1.31097326448673	-0.810397167775882	0.74743554166416	-0.583174269580262	-1.08375036629111	0.444783368621659	-0.114078985925369
0.1565	0.0916372182023935	0.155845609187736	-0.842189672050182	0.944112700459009	0.194183629047872	-0.77081238304225	0.509303450825355
0.1566	0.309821071065146	-0.374029462050379	-1.37206474328829	-0.614343391417796	0.1318453853728	-1.08250360141761	-1.54785859045203
0.1567	-1.84084833572485	-0.841566289613419	-1.4655721088009	-1.42474055919374	0.1318453853728	-0.2097681899666	-0.675123179001019
0.1568	0.340990192902682	0.124676487350199	-0.717513184700039	1.50515689353466	1.50328674622439	-1.02016535774254	-1.36084385942681
0.1569	1.05787999516601	0.0311691218375924	-0.094130747949314	1.75450986823495	-0.273353198515168	-0.988996235905003	0.945671156550858
0.157	0.652681411278043	1.02858102063875	-0.125299869786852	-0.17797568569229	-1.95648577774212	0.25776863759644	2.06775954270216
0.1571	-1.2798041426492	-0.779228045938347	0.279898714101117	0.445406751058431	-0.585044416890531	1.19284229272252	-0.0517407422502943
0.1572	-0.438237853035718	-2.52469886884037	0.934450272689376	0.538914116571041	-1.27076509731632	-1.48770218530558	-0.830968788188697
0.1573	0.683850533115581	-0.374029462050379	-0.904527915725254	0.881774456783937	1.81497796459975	0.538290734134265	-0.862137910026234
0.1574	-0.313561365685575	-0.342860340212842	0.872112029014304	-0.0844683201796839	1.37861025887425	1.3486879019102	1.070347643901
0.1575	-1.40448062999934	-0.74805892410081	0.778604663501695	-0.0532991983421464	-1.14608860996618	0.133092150246296	-0.830968788188697
0.1576	-1.24863502081166	-0.28052209653777	0.373406079613726	-0.333821294879971	-0.491537051377921	-0.895488870392393	1.19502413125115
0.1577	-1.74734097021224	0.561044193075704	-0.156468991624389	0.102546410845535	2.93706635075105	-0.365613799154281	0.727487303688108
0.1578	-2.93176760003861	-0.249352974700232	-1.0292044030754	0.788267091271328	0.0383380198601906	-1.14484184509268	0.104104866937384
0.1579	-1.40448062999934	-0.592213314913129	-0.624005819187429	1.9726937210977	-1.14608860996618	-0.116260824453991	0.852163791038252
0.158	-0.812267315086152	0.561044193075704	0.124053104913436	0.164884654520607	-0.148676711165025	0.725305465159483	-0.612784935325947
0.1581	-0.500576096710794	-0.436367705725451	1.24614149106474	-0.458497782230115	-0.0240002238148812	-0.2097681899666	-1.48552034677696
0.1582	0.434497558415292	0.841566289613529	-0.53049845367482	0.196053776358141	-0.865566513428355	0.881151074347165	-0.425770204300728
0.1583	-0.812267315086152	0.748058924100923	0.155222226750973	-1.20655670633098	-1.67596368120429	0.569459855971802	0.0729357450998494
0.1584	-0.718759949573543	0.28052209653788	-1.74609420533873	-1.73643177756909	-0.0240002238148812	0.787643708834555	0.852163791038252
0.1585	0.278651949227611	0.218183852862808	-1.21621913410062	-1.01954197530576	-0.647382660565603	0.382445124946587	-0.550446691650872
0.1586	-0.812267315086152	-1.09091926431371	-0.748682306537573	0.414237629220894	-0.366860564027778	-0.116260824453991	-0.332262838788119
0.1587	-2.86942935636353	0.374029462050489	-2.12012366738916	0.663590603921184	0.94224255314874	0.849981952509627	-0.207586351437975
0.1588	-0.0330392691477501	-0.0623382436750169	-0.935697037562791	1.00645094413408	-0.522706173215459	-0.303275555479209	1.070347643901
0.1589	1.61892418824166	0.218183852862808	0.872112029014304	-1.73643177756909	1.22276464968656	0.507121612296731	1.28853149676376
0.159	-1.06162028978644	-0.124676487350089	-0.094130747949314	-0.146806563854756	1.65913235541207	1.2551805363976	1.66256095881419
0.1591	-1.68500272653716	0.0311691218375924	-0.343483722649604	-0.770189000605477	-1.11491948812864	0.444783368621659	1.00800940022593
0.1592	-2.37072340696296	-0.342860340212842	0.435744323288798	-0.0532991983421464	0.443536603748162	-0.147429946291528	0.446965207150283
0.1593	-1.31097326448673	-0.311691218375304	1.37081797841488	0.196053776358141	0.287690994560481	1.50453351109789	0.135273988774921
0.1594	1.08904911700355	1.15325750798889	0.622759054314013	-0.42732866039258	2.06433093930004	-0.427952042829353	-0.0517407422502943
0.1595	-0.562914340385865	0.342860340212951	-0.561667575512357	1.72334074639741	0.94224255314874	1.75388648579817	-0.02057162041276
0.1596	-0.999282046111368	1.27793399533904	1.02795763820199	2.47139967049828	-0.366860564027778	0.569459855971802	0.415796085312746
0.1597	0.434497558415292	-1.15325750798878	-0.811020550212645	0.819436213108865	1.596794111737	-1.14484184509268	0.571641694500427
0.1598	-0.407068731198184	0.187014731025274	-0.0317925042742422	-0.770189000605477	1.16042640601149	0.631798099646874	0.509303450825355
0.1599	-0.188884878335431	-0.374029462050379	0.653928176151551	-1.58058616838141	-0.0240002238148812	0.881151074347165	-0.706292300838553
0.16	-1.31097326448673	0.716889802263386	0.124053104913436	0.0090390453329254	-1.02141212261604	0.101923028408762	-1.04915264105145
0.1601	-0.749929071411081	-0.124676487350089	-0.811020550212645	0.476575872895969	0.256521872722944	0.694136343321946	-0.0517407422502943
0.1602	-1.87201745756238	0.0623382436751267	-0.436991088162214	0.912943578621471	0.94224255314874	-0.77081238304225	-0.176417229600441
0.1603	-1.52915711734948	0.342860340212951	-0.468160209999748	1.38048040618451	1.34744113703671	-0.521459408341962	0.259950476125065
0.1604	-2.74475286901339	5.49299625523495E-14	0.0305457394008296	-0.0532991983421464	1.16042640601149	-0.303275555479209	1.070347643901
0.1605	-1.62266448286209	-0.966242776963563	0.248729592263583	-1.23772582816852	0.350029238235553	0.195430393921368	-1.92188805250246
0.1606	-1.31097326448673	0.716889802263386	0.248729592263583	-0.364990416717509	-0.585044416890531	1.00582756169731	-1.57902771228956
0.1607	-0.5940834622234	0.623382436750776	0.311067835938654	1.13112743148422	0.630551334773378	-0.303275555479209	-0.269924595113047
0.1608	0.746188776790652	-1.18442662982632	-0.374652844487142	1.22463479699683	1.2539337715241	-0.459121164666891	0.820994669200714
0.1609	-2.24604691961281	0.374029462050489	0.124053104913436	1.84801723374755	-0.398029685865312	-2.48511408410674	0.883332912875786
0.161	-0.84343643692369	1.55845609187686	-0.094130747949314	-0.926034609793158	-0.678551782403137	-0.926657992229931	1.56905359330158
0.1611	-0.905774680598762	0.498705949400633	0.74743554166416	-1.51824792470634	0.848735187636131	1.75388648579817	-0.737461422676091
0.1612	-3.1811205747389	0.0623382436751267	0.279898714101117	-0.42732866039258	-0.117507589327487	0.787643708834555	-0.675123179001019
0.1613	-0.812267315086152	0.935073655126138	-0.405821966324676	-0.458497782230115	0.568213091098306	0.00841566289615287	-0.114078985925369
0.1614	0.122806340039929	0.779228045938457	-1.24738825593815	0.725928847596256	1.34744113703671	0.351276003109049	-0.4881084479758
0.1615	-0.718759949573543	0.28052209653788	1.40198710025242	0.694759725758718	0.911073431311202	-0.957827114067468	-0.768630544513625
0.1616	-2.33955428512542	0.249352974700345	3.67733299439255	0.445406751058431	-1.3331033409914	-0.0539225807789189	-0.643954057163481
0.1617	-2.96293672187614	-0.966242776963563	0.653928176151551	-0.396159538555043	-0.179845833002562	1.44219526742281	-0.02057162041276
0.1618	-2.24604691961281	-0.810397167775882	-0.312314600812067	1.16229655332176	1.90848533011236	-0.864319748554859	1.28853149676376
0.1619	-2.37072340696296	-0.124676487350089	-1.40323386512583	0.881774456783937	0.0695071416977281	-1.36302569795544	1.25736237492622
0.162	-1.59149536102456	0.935073655126138	-0.125299869786852	-1.20655670633098	0.879904309473668	0.288937759433978	1.03917852206347
0.1621	-3.33696618392658	-0.779228045938347	1.15263412555213	-0.552005147742724	0.1318453853728	0.569459855971802	2.03659042086462
0.1622	-3.05644408738875	-0.124676487350089	2.55524460824125	-0.42732866039258	-0.927904757103427	0.351276003109049	-1.08032176288899
0.1623	-1.99669394491252	1.55845609187686	-1.83960157085134	0.570083238408575	-2.14350050876734	-0.427952042829353	-1.57902771228956
0.1624	-1.49798799551195	-1.05975014247617	-1.21621913410062	-0.271483051204899	0.505874847423234	0.320106881271512	0.259950476125065
0.1625	-1.21746589897412	0.685720680425851	0.809773785339232	-0.364990416717509	1.50328674622439	0.351276003109049	0.415796085312746
0.1626	-2.62007638166325	0.99741189880121	0.466913445126335	0.164884654520607	-0.522706173215459	1.31751878007267	-0.332262838788119
0.1627	-0.531745218548328	1.65196345738947	0.155222226750973	1.47398777169712	-0.990243000778499	-1.39419481979297	0.135273988774921
0.1628	0.0604680963648576	-0.966242776963563	-1.71492508350119	-0.0844683201796839	0.194183629047872	-0.2097681899666	-1.01798351921392
0.1629	-1.7161718483747	-2.18183852862747	0.248729592263583	0.632421482083647	0.287690994560481	0.25776863759644	0.0417666232623118
0.163	0.528004923927899	-0.654551558588204	1.43315622208995	-0.894865487955621	-0.304522320352706	0.320106881271512	0.446965207150283
0.1631	-0.375899609360647	-0.0623382436750169	1.05912676003952	0.102546410845535	0.973411674986274	-0.427952042829353	-0.114078985925369
0.1632	-1.65383360469963	-0.374029462050379	-0.312314600812067	0.788267091271328	0.412367481910625	-1.05133447958007	-0.675123179001019
0.1633	-1.80967921388731	0.623382436750776	-0.0317925042742422	2.06620108661031	1.19159552784903	-1.58120955081819	1.25736237492622
0.1634	0.153975461877467	-1.340272239014	1.68250919679024	2.09737020844785	0.38119836007309	0.569459855971802	1.19502413125115
0.1635	-0.282392243848041	0.374029462050489	0.435744323288798	0.227222898195678	0.505874847423234	1.75388648579817	-1.2673364939142
0.1636	-1.34214238632427	5.49299625523495E-14	0.685097297989088	0.414237629220894	1.00458079682381	0.881151074347165	-0.643954057163481
0.1637	-1.74734097021224	-0.810397167775882	-1.37206474328829	-0.801358122443011	0.505874847423234	0.25776863759644	0.976840278388395
0.1638	-0.00187014731021419	1.40261048268918	-0.187638113461923	-0.926034609793158	0.0383380198601906	0.694136343321946	1.72489920248926
0.1639	0.0916372182023935	0.0311691218375924	0.840942907176766	1.38048040618451	-0.491537051377921	0.25776863759644	2.25477427372738
0.164	-1.62266448286209	-0.498705949400523	0.872112029014304	1.44281864985959	0.0383380198601906	-0.801981504879787	-0.238755473275513
0.1641	-0.407068731198184	0.841566289613529	0.965619394526913	0.881774456783937	-0.585044416890531	0.288937759433978	-0.706292300838553
0.1642	-0.438237853035718	-0.124676487350089	1.12146500371459	-0.707850756930405	-0.491537051377921	0.787643708834555	-0.456939326138266
0.1643	-1.18629677713659	1.62079433555193	-0.187638113461923	-0.520836025905187	0.537043969260768	0.694136343321946	1.19502413125115
0.1644	-1.56032623918702	0.841566289613529	-1.27855737777569	0.164884654520607	0.443536603748162	0.444783368621659	1.44437710595144
0.1645	-1.90318657939992	0.685720680425851	-0.436991088162214	0.975281822296546	0.0695071416977281	-0.116260824453991	0.291119597962602
0.1646	-1.80967921388731	0.966242776963676	-1.62141771798858	-1.3935714373562	0.0383380198601906	-1.61237867265572	-0.114078985925369
0.1647	0.216313705552539	-0.623382436750666	-0.655174941024967	0.570083238408575	-0.148676711165025	-1.45653306346805	-0.332262838788119
0.1648	-1.80967921388731	1.55845609187686	2.05653865884067	0.8506053349464	1.31627201519917	-0.957827114067468	-0.207586351437975
0.1649	-1.65383360469963	0.218183852862808	0.809773785339232	1.09995830964669	-1.08375036629111	-0.240937311804138	0.0105975014247776
0.165	-0.313561365685575	-1.02858102063863	-1.65258683982612	1.00645094413408	-1.86297841222951	1.28634965823513	0.259950476125065
0.1651	-0.718759949573543	0.52987507123817	-2.40064576392699	-0.0532991983421464	-0.834397391590818	1.3486879019102	0.602810816337961
0.1652	-0.812267315086152	1.40261048268918	0.529251688801407	-0.832527244280549	-0.865566513428355	-1.3318565761179	0.571641694500427
0.1653	-2.21487779777528	0.561044193075704	1.18380324738967	0.725928847596256	-0.678551782403137	-1.48770218530558	0.0729357450998494
0.1654	-2.77592199085093	-1.99482379760226	0.248729592263583	-0.240313929367362	-0.0551693456524155	-1.26951833244283	-1.67253507780217
0.1655	-3.30579706208904	-2.08833116311486	-1.62141771798858	-0.209144807529828	0.537043969260768	0.912320196184699	1.22619325308869
0.1656	-1.46681887367441	0.0311691218375924	-1.62141771798858	-0.115637442017218	-0.927904757103427	-0.427952042829353	1.13268588757608
0.1657	-2.80709111268846	0.748058924100923	-0.966866159400326	-0.209144807529828	0.163014507210337	-0.0227534589413846	1.10151676573854
0.1658	-1.7161718483747	0.155845609187736	0.186391348588511	0.227222898195678	-0.709720904240674	-0.427952042829353	0.478134328987818
0.1659	-3.08761320922629	-1.49611784820168	-1.09154264675047	1.16229655332176	-0.0551693456524155	-2.04874637838123	-0.207586351437975
0.166	-1.15512765529905	-0.28052209653777	-0.125299869786852	-0.832527244280549	-0.304522320352706	-1.79939340368094	-0.893307031863772
0.1661	-1.15512765529905	-1.83897818841457	0.840942907176766	-0.770189000605477	-0.772059147915746	-0.240937311804138	0.509303450825355
0.1662	-3.6174882804644	-0.342860340212842	-0.249976357136995	-0.926034609793158	0.0695071416977281	0.00841566289615287	0.291119597962602
0.1663	-1.68500272653716	0.685720680425851	0.49808256696387	-0.0844683201796839	-2.01882402141719	-1.64354779449326	2.50412724842767
0.1664	-1.09278941162398	-0.561044193075595	-0.187638113461923	2.37789230498567	0.786396943961059	-1.39419481979297	-0.456939326138266
0.1665	-0.656421705898471	-2.58703711251544	-0.499329331837286	2.53373791417335	1.19159552784903	-1.30068745428036	-0.612784935325947
0.1666	-2.65124550350078	-0.74805892410081	0.279898714101117	0.196053776358141	0.256521872722944	-2.51628320594427	0.727487303688108
0.1667	-2.1525395541002	0.342860340212951	1.30847973473981	1.1934656751593	0.0695071416977281	-0.427952042829353	-1.39201298126435
0.1668	-2.09020131042513	-0.249352974700232	1.30847973473981	0.975281822296546	-0.553875295052993	1.78505560763571	0.259950476125065
0.1669	-0.905774680598762	-2.36885325965269	-0.966866159400326	1.13112743148422	-0.522706173215459	-0.396782920991816	-0.0517407422502943
0.167	-1.43564975183687	-1.12208838615124	-0.935697037562791	0.164884654520607	-0.772059147915746	0.101923028408762	1.56905359330158
0.1671	-0.562914340385865	-0.529875071238057	0.49808256696387	1.22463479699683	0.973411674986274	0.787643708834555	1.00800940022593
0.1672	-1.21746589897412	-1.02858102063863	1.30847973473981	3.25062771643668	2.06433093930004	1.16167317088499	0.478134328987818
0.1673	-1.84084833572485	-0.467536827562985	1.12146500371459	0.28956114187075	-0.0240002238148812	1.50453351109789	0.945671156550858
0.1674	-2.43306165063803	0.872735411451067	0.840942907176766	-1.11304934081837	1.9396544519499	-0.396782920991816	0.820994669200714
0.1675	0.964372629653405	1.12208838615135	1.30847973473981	-0.0844683201796839	1.65913235541207	-0.272106433641672	0.509303450825355
0.1676	-1.56032623918702	-0.935073655126029	0.435744323288798	0.538914116571041	-0.678551782403137	1.06816580537238	-1.29850561575174
0.1677	-2.02786306675006	5.49299625523495E-14	1.24614149106474	1.1934656751593	-0.0551693456524155	1.00582756169731	-0.0829098640878318
0.1678	0.83969614230326	-0.935073655126029	0.934450272689376	1.25580391883437	-0.086338467489953	-1.55004042898065	0.758656425525643
0.1679	-1.2798041426492	-0.903904533288491	-1.09154264675047	1.06878918780915	-1.02141212261604	-0.957827114067468	-1.2673364939142
0.168	-1.96552482307499	0.935073655126138	-1.06037352491294	-0.0221300765046089	0.00716889802265628	-0.801981504879787	1.28853149676376
0.1681	-1.46681887367441	-0.0623382436750169	1.49549446576503	0.975281822296546	-0.304522320352706	-0.552628530179497	1.19502413125115
0.1682	-1.31097326448673	0.99741189880121	1.30847973473981	1.25580391883437	0.879904309473668	0.133092150246296	-0.893307031863772
0.1683	-2.43306165063803	-0.623382436750666	0.0305457394008296	0.694759725758718	0.412367481910625	0.974658439859771	-0.114078985925369
0.1684	-2.27721604145035	0.0623382436751267	-0.53049845367482	0.476575872895969	-0.0551693456524155	0.569459855971802	2.25477427372738
0.1685	-0.0330392691477501	0.779228045938457	-0.873358793887716	0.694759725758718	0.848735187636131	0.164261272083834	0.633979938175499
0.1686	-0.84343643692369	-0.498705949400523	-0.811020550212645	-0.209144807529828	0.973411674986274	-1.08250360141761	0.509303450825355
0.1687	0.0604680963648576	0.405198583888027	-0.935697037562791	1.00645094413408	-0.33569144219024	-0.801981504879787	-0.332262838788119
0.1688	-2.0590321885876	-0.0935073655125512	1.2149723692272	-0.240313929367362	-0.273353198515168	-0.677305017529643	-0.363431960625657
0.1689	-2.62007638166325	0.0935073655126643	-0.53049845367482	1.00645094413408	-0.585044416890531	0.413614246784121	0.384626963475208
0.169	0.528004923927899	0.218183852862808	-0.748682306537573	2.47139967049828	-1.08375036629111	0.881151074347165	1.38203886227636
0.1691	0.902034385978332	0.810397167775995	0.934450272689376	-0.0532991983421464	-0.273353198515168	-0.272106433641672	1.25736237492622
0.1692	-1.09278941162398	0.405198583888027	1.46432534392749	0.663590603921184	0.194183629047872	-1.58120955081819	0.852163791038252
0.1693	-2.93176760003861	0.342860340212951	0.373406079613726	2.3155540613106	-0.616213538728065	-0.334444677316744	0.22878135428753
0.1694	-0.5940834622234	-1.02858102063863	-0.873358793887716	1.31814216250944	-0.865566513428355	-0.178599068129066	0.571641694500427
0.1695	-0.438237853035718	-0.218183852862698	-1.24738825593815	0.351899385545822	-0.460367929540387	-0.864319748554859	1.72489920248926
0.1696	-0.562914340385865	0.716889802263386	-0.218807235299461	-0.863696366118086	1.28510289336164	-1.08250360141761	1.44437710595144
0.1697	-2.30838516328789	1.43377960452672	-1.49674123063844	-0.42732866039258	-1.11491948812864	-1.05133447958007	-0.207586351437975
0.1698	-2.12137043226267	-0.872735411450954	-0.624005819187429	0.320730263708288	-0.740890026078212	-0.895488870392393	0.259950476125065
0.1699	-2.02786306675006	-0.966242776963563	-0.0317925042742422	0.102546410845535	1.34744113703671	1.3486879019102	0.478134328987818
0.17	-2.12137043226267	0.779228045938457	0.404575201451264	-0.489666904067652	-0.772059147915746	0.25776863759644	-0.737461422676091
0.1701	0.434497558415292	1.2467648735015	-0.156468991624389	0.0402081671704629	0.848735187636131	-0.459121164666891	0.446965207150283
0.1702	-0.188884878335431	-0.18701473102516	-0.561667575512357	0.538914116571041	0.848735187636131	0.631798099646874	1.16385500941361
0.1703	-1.52915711734948	5.49299625523495E-14	0.591589932476479	0.133715532683069	-0.366860564027778	0.787643708834555	-0.332262838788119
0.1704	-2.30838516328789	-2.8987283308908	-0.218807235299461	0.0090390453329254	-1.98765489957965	0.413614246784121	-1.01798351921392
0.1705	-1.34214238632427	5.49299625523495E-14	0.155222226750973	1.41164952802205	0.256521872722944	-0.926657992229931	-1.29850561575174
0.1706	-1.59149536102456	1.21559575166396	0.74743554166416	1.87918635558509	-0.647382660565603	-2.32926847491905	-0.02057162041276
0.1707	-1.43564975183687	0.155845609187736	0.0928839830759014	-0.333821294879971	1.72147059908714	-0.116260824453991	0.0729357450998494
0.1708	-0.500576096710794	0.52987507123817	-0.655174941024967	-1.30006407184359	0.59938221293584	0.538290734134265	-0.207586351437975
0.1709	-1.99669394491252	0.748058924100923	-0.0317925042742422	0.258392020033216	1.00458079682381	0.569459855971802	-0.425770204300728
0.171	0.309821071065146	0.592213314913242	0.903281150851838	0.164884654520607	0.537043969260768	-0.0850917026164565	0.353457841637674
0.1711	0.153975461877467	-0.592213314913129	-0.842189672050182	1.1934656751593	0.474705725585696	-0.77081238304225	-0.207586351437975
0.1712	-0.656421705898471	-1.49611784820168	0.186391348588511	-0.801358122443011	-0.990243000778499	0.756474586997018	-0.737461422676091
0.1713	-0.905774680598762	-1.340272239014	-0.156468991624389	0.944112700459009	1.47211762438685	0.507121612296731	0.197612232449993
0.1714	-1.31097326448673	-0.9974118988011	0.591589932476479	2.09737020844785	0.879904309473668	-0.708474139367178	-0.02057162041276
0.1715	-2.52656901615064	-0.0311691218374794	-6.23382436707905E-4	1.87918635558509	0.786396943961059	-2.70329793696949	0.384626963475208
0.1716	-0.656421705898471	-0.623382436750666	-0.0317925042742422	1.00645094413408	1.31627201519917	-2.26693023124398	0.0729357450998494
0.1717	0.465666680252828	-0.28052209653777	-0.561667575512357	1.1934656751593	1.81497796459975	0.00841566289615287	-1.42318210310188
0.1718	-0.84343643692369	-0.561044193075595	-0.343483722649604	-0.614343391417796	0.59938221293584	0.133092150246296	-1.2673364939142
0.1719	0.683850533115581	-1.62079433555182	-0.281145478974533	0.383068507383359	-1.02141212261604	1.19284229272252	0.883332912875786
0.172	-0.220054000172966	-0.561044193075595	-0.312314600812067	1.31814216250944	-0.522706173215459	-1.11367272325515	-0.986814397376378
0.1721	-0.84343643692369	0.52987507123817	0.965619394526913	0.351899385545822	-0.553875295052993	-0.801981504879787	-0.862137910026234
0.1722	0.122806340039929	0.716889802263386	2.02536953700314	-0.0844683201796839	-0.273353198515168	0.974658439859771	0.259950476125065
0.1723	0.153975461877467	-0.18701473102516	0.560420810638942	0.912943578621471	-0.148676711165025	0.288937759433978	0.415796085312746
0.1724	-3.67982652413948	-1.83897818841457	-0.312314600812067	1.28697304067191	0.163014507210337	-0.614966773854568	-0.332262838788119
0.1725	-2.24604691961281	-0.623382436750666	-0.468160209999748	1.66100250272234	0.225352750885409	-1.17601096693022	0.22878135428753
0.1726	-1.7161718483747	-0.374029462050379	-0.966866159400326	1.00645094413408	-0.709720904240674	-1.20718008876776	0.478134328987818
0.1727	-1.21746589897412	0.810397167775995	-1.15388089042554	0.788267091271328	-1.42661070650401	-0.77081238304225	-0.4881084479758
0.1728	-1.40448062999934	-0.28052209653777	0.186391348588511	2.06620108661031	-0.678551782403137	0.00841566289615287	1.03917852206347
0.1729	-1.40448062999934	-1.43377960452661	-0.187638113461923	1.91035547742263	-1.20842685364125	-0.521459408341962	0.291119597962602
0.173	0.0604680963648576	-0.0935073655125512	0.934450272689376	1.25580391883437	-1.73830192487937	-0.147429946291528	-0.238755473275513
0.1731	1.3072329698663	0.311691218375417	-0.249976357136995	1.00645094413408	1.34744113703671	0.413614246784121	-0.269924595113047
0.1732	-0.126546634660359	-0.810397167775882	-0.655174941024967	0.227222898195678	0.00716889802265628	0.0707539065712247	-0.519277569813338
0.1733	-1.87201745756238	1.5896252137144	-1.40323386512583	0.28956114187075	-0.647382660565603	0.756474586997018	-0.862137910026234
0.1734	-2.33955428512542	-0.374029462050379	0.560420810638942	2.03503196477277	1.37861025887425	-0.0227534589413846	-1.2673364939142
0.1735	-0.562914340385865	-0.436367705725451	0.49808256696387	1.5363260153722	0.537043969260768	-0.365613799154281	0.571641694500427
0.1736	-1.2798041426492	-0.124676487350089	0.996788516364447	0.601252360246112	-1.98765489957965	0.382445124946587	1.56905359330158
0.1737	-2.09020131042513	0.779228045938457	-0.125299869786852	-0.645512513255333	-1.36427246282893	0.538290734134265	1.72489920248926
0.1738	-1.96552482307499	1.37144136085164	-0.904527915725254	0.28956114187075	0.256521872722944	1.84739385131078	-0.737461422676091
0.1739	-0.656421705898471	0.28052209653788	-0.156468991624389	-0.676681635092868	0.1318453853728	-0.427952042829353	0.415796085312746
0.174	-0.469406974873256	0.498705949400633	1.05912676003952	0.476575872895969	-2.79805206735559	-1.11367272325515	0.571641694500427
0.1741	-0.5940834622234	0.841566289613529	0.0617148612383639	0.164884654520607	-0.086338467489953	-0.583797652017034	0.166443110612455
0.1742	-1.68500272653716	0.342860340212951	-0.0317925042742422	0.538914116571041	1.9396544519499	-1.11367272325515	0.727487303688108
0.1743	-0.718759949573543	0.685720680425851	0.0928839830759014	-0.645512513255333	1.03574991866135	-1.39419481979297	0.384626963475208
0.1744	-1.06162028978644	0.0311691218375924	0.778604663501695	0.320730263708288	-0.304522320352706	0.00841566289615287	-0.0829098640878318
0.1745	-2.46423077247557	-2.8987283308908	-0.125299869786852	0.632421482083647	0.225352750885409	0.0707539065712247	-1.51668946861449
0.1746	-2.55773813798817	-0.935073655126029	1.02795763820199	1.25580391883437	1.2539337715241	-1.86173164735601	0.633979938175499
0.1747	-0.157715756497894	1.02858102063875	0.809773785339232	-0.17797568569229	1.31627201519917	-1.23834921060529	0.478134328987818
0.1748	-0.874605558761224	1.71430170106454	1.24614149106474	-0.614343391417796	-0.772059147915746	0.101923028408762	0.0729357450998494
0.1749	-2.77592199085093	0.0623382436751267	0.809773785339232	-0.364990416717509	-0.803228269753284	0.444783368621659	-0.924476153701306
0.175	-2.24604691961281	-2.02599291943979	1.30847973473981	1.50515689353466	0.0695071416977281	0.101923028408762	-0.893307031863772
0.1751	-2.62007638166325	-0.654551558588204	1.09029588187706	1.81684811191002	0.505874847423234	0.662967221484412	-0.862137910026234
0.1752	-1.43564975183687	-1.83897818841457	1.12146500371459	1.06878918780915	1.53445586806192	-1.36302569795544	-1.70370419963971
0.1753	-2.24604691961281	0.249352974700345	-0.374652844487142	-0.240313929367362	-0.366860564027778	-1.48770218530558	-1.20499825023913
0.1754	-1.2798041426492	1.77663994473961	-0.904527915725254	0.196053776358141	-0.491537051377921	-0.147429946291528	0.665149060013033
0.1755	-2.21487779777528	-0.0935073655125512	-0.436991088162214	0.445406751058431	-0.616213538728065	-0.334444677316744	0.0105975014247776
0.1756	-1.77851009204977	-0.561044193075595	-0.156468991624389	-0.583174269580262	0.59938221293584	0.725305465159483	0.0105975014247776
0.1757	-0.126546634660359	-0.0935073655125512	1.93186217149053	1.1934656751593	0.0383380198601906	0.662967221484412	-0.519277569813338
0.1758	-0.220054000172966	0.654551558588314	2.21238426802836	0.757097969433793	0.287690994560481	1.06816580537238	0.166443110612455
0.1759	0.185144583715003	2.64937535619062	0.996788516364447	0.538914116571041	-0.242184076677634	0.133092150246296	-0.4881084479758
0.176	-0.625252584060937	2.0259929194399	-0.468160209999748	1.6298333808848	-0.179845833002562	-0.895488870392393	-0.768630544513625
0.1761	-2.1525395541002	0.0311691218375924	-0.343483722649604	2.37789230498567	-1.30193421915386	-0.552628530179497	0.633979938175499
0.1762	0.0916372182023935	0.592213314913242	-0.249976357136995	2.25321581763552	-0.647382660565603	0.81881283067209	-0.238755473275513
0.1763	-0.749929071411081	1.683132579227	-0.686344062862501	1.94152459926016	0.163014507210337	-0.490290286504425	0.602810816337961
0.1764	-0.531745218548328	0.592213314913242	1.18380324738967	1.66100250272234	1.47211762438685	-3.20200388637007	0.322288719800137
0.1765	-1.59149536102456	0.124676487350199	1.27731061290227	-0.458497782230115	-0.990243000778499	-1.55004042898065	0.78982554736318
0.1766	0.185144583715003	0.592213314913242	0.279898714101117	-0.926034609793158	0.412367481910625	0.288937759433978	0.384626963475208
0.1767	0.465666680252828	-0.74805892410081	-0.0317925042742422	2.56490703601089	0.817566065798593	-1.11367272325515	0.571641694500427
0.1768	-1.21746589897412	-1.18442662982632	1.02795763820199	2.47139967049828	0.194183629047872	-1.45653306346805	-1.08032176288899
0.1769	-1.68500272653716	-1.24676487350139	1.58900183127763	0.164884654520607	-1.23959597547879	-2.14225374389384	-0.550446691650872
0.177	-1.21746589897412	1.40261048268918	-0.655174941024967	-1.89227738675678	-0.242184076677634	0.0707539065712247	-0.737461422676091
0.1771	-1.68500272653716	1.34027223901411	-1.40323386512583	-0.676681635092868	-0.491537051377921	-0.147429946291528	-0.830968788188697
0.1772	0.247482827390075	0.0935073655126643	0.903281150851838	0.0713772890079972	0.225352750885409	-0.272106433641672	-0.145248107762904
0.1773	-1.7161718483747	-0.124676487350089	0.0305457394008296	2.56490703601089	0.724058700285987	-1.70588603816833	0.446965207150283
0.1774	-0.874605558761224	0.0311691218375924	-0.094130747949314	2.03503196477277	-0.086338467489953	0.538290734134265	0.696318181850571
0.1775	-0.687590827736009	-0.249352974700232	0.342236957776189	0.725928847596256	0.225352750885409	-0.646135895692106	-1.23616737207667
0.1776	-0.220054000172966	0.124676487350199	1.83835480597792	-0.801358122443011	0.786396943961059	-1.39419481979297	-0.675123179001019
0.1777	0.122806340039929	0.436367705725561	-0.281145478974533	-0.209144807529828	-1.08375036629111	1.03699668353484	1.19502413125115
0.1778	-1.62266448286209	-0.28052209653777	-6.23382436707905E-4	-0.458497782230115	-1.14608860996618	-1.11367272325515	0.633979938175499
0.1779	-3.80450301148962	0.0311691218375924	-0.842189672050182	0.0402081671704629	0.163014507210337	-0.677305017529643	0.571641694500427
0.178	-0.781098193248618	0.52987507123817	0.342236957776189	-0.73901987876794	1.19159552784903	-0.365613799154281	0.0417666232623118
0.1781	0.652681411278043	-0.592213314913129	0.0305457394008296	0.601252360246112	0.225352750885409	0.25776863759644	-0.0829098640878318
0.1782	0.309821071065146	-0.405198583887913	1.40198710025242	0.383068507383359	-0.086338467489953	-0.801981504879787	0.852163791038252
0.1783	-1.06162028978644	-0.218183852862698	1.24614149106474	-0.364990416717509	0.59938221293584	0.288937759433978	-0.581615813488409
0.1784	0.808527020465724	0.0311691218375924	0.778604663501695	0.320730263708288	0.848735187636131	1.3486879019102	0.696318181850571
0.1785	-0.781098193248618	0.405198583888027	-2.4941531294396	0.725928847596256	-1.14608860996618	1.00582756169731	1.25736237492622
0.1786	-0.282392243848041	-0.18701473102516	-1.83960157085134	-0.458497782230115	-0.117507589327487	-1.23834921060529	1.19502413125115
0.1787	0.153975461877467	0.342860340212951	-6.23382436707905E-4	-0.583174269580262	-0.865566513428355	-1.17601096693022	-0.519277569813338
0.1788	-0.531745218548328	0.685720680425851	-0.187638113461923	0.476575872895969	-1.02141212261604	0.25776863759644	0.415796085312746
0.1789	-0.968112924273834	0.623382436750776	0.186391348588511	1.50515689353466	-0.491537051377921	-0.147429946291528	-0.176417229600441
0.179	-0.344730487523112	-0.685720680425738	-0.343483722649604	0.725928847596256	-0.179845833002562	-2.0175772565437	-0.301093716950585
0.1791	-0.438237853035718	-1.30910311717646	1.02795763820199	2.3155540613106	-0.89673563526589	-0.646135895692106	0.820994669200714
0.1792	-0.749929071411081	-0.841566289613419	1.09029588187706	2.03503196477277	-1.11491948812864	0.756474586997018	0.758656425525643
0.1793	-0.749929071411081	1.09091926431382	-0.966866159400326	-0.583174269580262	0.1318453853728	-0.178599068129066	0.727487303688108
0.1794	-1.87201745756238	1.55845609187686	-0.156468991624389	-0.73901987876794	1.9396544519499	-0.116260824453991	-0.332262838788119
0.1795	-1.12395853346151	1.18442662982643	-0.748682306537573	0.414237629220894	0.194183629047872	-0.334444677316744	-0.768630544513625
0.1796	0.621512289440507	-0.623382436750666	0.0617148612383639	0.632421482083647	-0.117507589327487	-2.07991550021877	-2.10890278352768
0.1797	0.153975461877467	-2.05716204127733	2.21238426802836	1.59866425904727	-1.86297841222951	-0.77081238304225	-0.145248107762904
0.1798	-2.02786306675006	-2.30651501597761	-1.09154264675047	0.538914116571041	-0.927904757103427	-1.70588603816833	0.22878135428753
0.1799	-0.126546634660359	0.748058924100923	-1.93310893636395	-0.458497782230115	1.50328674622439	-0.864319748554859	0.353457841637674
0.18	-1.09278941162398	1.18442662982643	0.809773785339232	0.476575872895969	0.59938221293584	-1.51887130714312	-1.67253507780217
0.1801	-0.936943802436296	-0.249352974700232	1.24614149106474	1.6298333808848	-1.17725773180371	0.164261272083834	-1.57902771228956
0.1802	-0.251223122010503	0.436367705725561	-0.436991088162214	-0.676681635092868	-0.42919880770285	-0.864319748554859	-1.36084385942681
0.1803	-1.7161718483747	1.18442662982643	-1.09154264675047	1.31814216250944	-0.148676711165025	-1.02016535774254	-0.519277569813338
0.1804	-1.46681887367441	0.28052209653788	0.622759054314013	2.00386284293524	0.225352750885409	-0.490290286504425	-0.238755473275513
0.1805	-1.06162028978644	-1.15325750798878	0.934450272689376	0.507744994733503	0.755227822123521	1.37985702374774	1.56905359330158
0.1806	-1.15512765529905	-2.27534589414008	-0.0317925042742422	1.28697304067191	-0.834397391590818	0.101923028408762	0.696318181850571
0.1807	-0.126546634660359	-1.43377960452661	-0.436991088162214	0.601252360246112	-1.20842685364125	-1.17601096693022	-0.643954057163481
0.1808	-1.59149536102456	-0.0935073655125512	0.809773785339232	-0.552005147742724	1.06691904049888	-0.272106433641672	0.571641694500427
0.1809	0.0292989745273217	-0.0623382436750169	-0.53049845367482	-0.364990416717509	1.84614708643729	1.06816580537238	1.25736237492622
0.181	-0.84343643692369	0.436367705725561	0.934450272689376	-0.115637442017218	-0.585044416890531	-0.334444677316744	1.38203886227636
0.1811	-1.84084833572485	-0.685720680425738	-0.561667575512357	1.47398777169712	-1.58245631569169	-2.04874637838123	0.852163791038252
0.1812	-1.43564975183687	-0.529875071238057	-0.77985142837511	0.8506053349464	-0.148676711165025	0.81881283067209	-1.04915264105145
0.1813	-1.03045116794891	0.561044193075704	-0.717513184700039	0.663590603921184	1.22276464968656	0.475952490459193	-0.986814397376378
0.1814	-1.49798799551195	-0.841566289613419	0.685097297989088	1.25580391883437	-0.553875295052993	-0.178599068129066	1.88074481167694
0.1815	-0.531745218548328	-1.30910311717646	0.404575201451264	0.725928847596256	1.47211762438685	-3.26434213004514	0.322288719800137
0.1816	-1.96552482307499	-0.218183852862698	-1.52791035247598	0.196053776358141	0.755227822123521	-1.83056252551848	0.945671156550858
0.1817	-2.4953998943131	0.685720680425851	0.74743554166416	0.601252360246112	-0.33569144219024	-1.3318565761179	0.665149060013033
0.1818	-0.562914340385865	0.966242776963676	1.58900183127763	0.570083238408575	-1.70713280304183	-1.30068745428036	-1.6101968341271
0.1819	-1.21746589897412	-0.561044193075595	1.05912676003952	0.383068507383359	0.00716889802265628	-1.7682242818434	-1.39201298126435
0.182	-3.1811205747389	-1.55845609187675	0.342236957776189	-0.73901987876794	0.786396943961059	0.0707539065712247	0.446965207150283
0.1821	-2.37072340696296	0.716889802263386	-1.0292044030754	0.663590603921184	0.443536603748162	0.725305465159483	-0.176417229600441
0.1822	-0.968112924273834	0.218183852862808	-0.187638113461923	1.78567899007248	0.0383380198601906	-1.89290076919355	0.415796085312746
0.1823	-1.18629677713659	-0.74805892410081	-1.0292044030754	0.476575872895969	0.474705725585696	-1.02016535774254	1.00800940022593
0.1824	-1.49798799551195	-0.28052209653777	0.840942907176766	-0.894865487955621	-0.89673563526589	0.507121612296731	0.696318181850571
0.1825	-2.21487779777528	-0.841566289613419	1.49549446576503	-1.23772582816852	-0.647382660565603	0.475952490459193	0.478134328987818
0.1826	-0.687590827736009	-1.58962521371428	0.404575201451264	-0.801358122443011	-0.211014954840097	-0.427952042829353	-0.207586351437975
0.1827	0.683850533115581	0.0935073655126643	-1.0292044030754	-0.396159538555043	-0.33569144219024	-0.116260824453991	-0.207586351437975
0.1828	-3.33696618392658	0.405198583888027	-0.094130747949314	-0.0532991983421464	-2.26817699611748	-1.42536394163051	0.602810816337961
0.1829	-2.12137043226267	-0.654551558588204	-0.249976357136995	-0.458497782230115	-0.491537051377921	0.413614246784121	0.571641694500427
0.183	-0.500576096710794	-1.83897818841457	0.311067835938654	0.351899385545822	1.31627201519917	1.19284229272252	-0.519277569813338
0.1831	-0.687590827736009	-1.05975014247617	1.05912676003952	-0.489666904067652	1.16042640601149	-1.05133447958007	-1.2673364939142
0.1832	-0.500576096710794	-1.52728697003921	-0.343483722649604	-1.42474055919374	-1.30193421915386	0.195430393921368	-0.301093716950585
0.1833	-0.313561365685575	-0.872735411450954	-0.998035281237863	-0.458497782230115	0.630551334773378	-0.272106433641672	1.7560683243268
0.1834	-0.469406974873256	0.249352974700345	-1.18505001226308	-0.146806563854756	1.09808816233642	-0.77081238304225	0.914502034713324
0.1835	0.590343167602971	0.841566289613529	-0.374652844487142	1.1934656751593	-0.117507589327487	-0.677305017529643	-0.456939326138266
0.1836	-1.46681887367441	0.810397167775995	0.342236957776189	0.8506053349464	1.53445586806192	0.600628977809337	0.0105975014247776
0.1837	-3.39930442760165	1.30910311717657	-0.405821966324676	-0.614343391417796	1.65913235541207	-0.739643261204715	0.322288719800137
0.1838	-0.999282046111368	-0.0623382436750169	2.02536953700314	2.06620108661031	0.692889578448449	-1.55004042898065	0.727487303688108
0.1839	0.216313705552539	0.561044193075704	-0.935697037562791	-0.0221300765046089	0.568213091098306	-0.521459408341962	0.0417666232623118
0.184	-0.812267315086152	-0.467536827562985	-0.499329331837286	-0.957203731630692	-0.990243000778499	-0.459121164666891	0.0729357450998494
0.1841	-1.43564975183687	1.49611784820179	-0.53049845367482	0.133715532683069	0.94224255314874	0.133092150246296	0.0417666232623118
0.1842	-1.34214238632427	2.18183852862758	0.155222226750973	0.538914116571041	-0.179845833002562	-0.0850917026164565	0.291119597962602
0.1843	0.777357898628188	0.218183852862808	-0.592836697349892	-0.520836025905187	-0.242184076677634	0.694136343321946	-1.20499825023913
0.1844	-0.905774680598762	0.467536827563098	0.373406079613726	-0.302652173042434	0.568213091098306	-1.02016535774254	0.22878135428753
0.1845	-1.56032623918702	1.34027223901411	0.965619394526913	1.47398777169712	0.537043969260768	-1.89290076919355	1.63139183697665
0.1846	-0.812267315086152	0.935073655126138	0.622759054314013	0.227222898195678	1.50328674622439	-1.20718008876776	1.19502413125115
0.1847	-1.03045116794891	1.09091926431382	0.404575201451264	0.601252360246112	-0.0240002238148812	0.288937759433978	1.10151676573854
0.1848	-0.500576096710794	0.218183852862808	0.653928176151551	2.03503196477277	-0.117507589327487	0.81881283067209	0.384626963475208
0.1849	-0.344730487523112	-0.436367705725451	1.62017095311517	-0.302652173042434	0.256521872722944	0.444783368621659	-0.737461422676091
0.185	-1.03045116794891	0.654551558588314	0.49808256696387	-1.26889495000605	1.75263972092468	0.288937759433978	1.10151676573854
0.1851	-0.718759949573543	1.15325750798889	0.560420810638942	0.538914116571041	2.00199269562497	-1.51887130714312	0.914502034713324
0.1852	-0.905774680598762	-0.0935073655125512	0.248729592263583	-0.645512513255333	0.911073431311202	0.226599515758906	0.384626963475208
0.1853	-1.09278941162398	-1.80780906657704	1.27731061290227	-0.17797568569229	-0.0551693456524155	-0.801981504879787	-0.0829098640878318
0.1854	-1.65383360469963	0.0311691218375924	0.49808256696387	-0.676681635092868	-0.927904757103427	-1.17601096693022	2.37945076107752
0.1855	-1.90318657939992	-0.498705949400523	-0.374652844487142	0.788267091271328	-0.242184076677634	-2.04874637838123	-1.11149088472652
0.1856	0.278651949227611	-1.24676487350139	0.279898714101117	1.09995830964669	-0.33569144219024	-0.614966773854568	0.353457841637674
0.1857	0.0604680963648576	0.311691218375417	-0.561667575512357	0.320730263708288	0.256521872722944	2.15908506968614	1.35086974043883
0.1858	-0.656421705898471	0.249352974700345	0.342236957776189	1.66100250272234	0.225352750885409	2.31493067887382	0.914502034713324
0.1859	-1.21746589897412	1.05975014247628	0.0305457394008296	-0.146806563854756	-0.959073878940965	0.662967221484412	1.88074481167694
0.186	-0.812267315086152	0.810397167775995	-0.156468991624389	-0.333821294879971	0.100676263535266	-0.864319748554859	1.47554622778897
0.1861	-0.375899609360647	-1.09091926431371	-0.873358793887716	1.31814216250944	-0.398029685865312	-2.04874637838123	0.78982554736318
0.1862	-0.344730487523112	-0.498705949400523	0.840942907176766	0.632421482083647	-0.0551693456524155	0.538290734134265	-0.301093716950585
0.1863	-0.0953775128228219	0.99741189880121	-1.65258683982612	-0.832527244280549	-1.30193421915386	1.6915482421231	1.13268588757608
0.1864	-0.749929071411081	0.903904533288601	-2.43181488576452	0.881774456783937	-0.585044416890531	0.81881283067209	0.696318181850571
0.1865	-1.77851009204977	0.374029462050489	-0.686344062862501	2.06620108661031	-0.33569144219024	0.0707539065712247	0.914502034713324
0.1866	-1.06162028978644	0.249352974700345	0.0305457394008296	1.34931128434698	0.38119836007309	-0.116260824453991	-0.581615813488409
0.1867	-0.375899609360647	-0.342860340212842	0.560420810638942	-0.926034609793158	-0.491537051377921	-1.36302569795544	-2.32708663639043
0.1868	-0.064208390985286	-0.654551558588204	-1.0292044030754	-0.42732866039258	-1.7694710467169	-0.708474139367178	-0.612784935325947
0.1869	-2.09020131042513	0.779228045938457	-0.842189672050182	-1.0507110971433	-0.33569144219024	-1.30068745428036	0.384626963475208
0.187	-1.59149536102456	0.779228045938457	0.373406079613726	0.164884654520607	0.59938221293584	-0.739643261204715	-0.643954057163481
0.1871	-1.24863502081166	0.218183852862808	1.18380324738967	0.383068507383359	-0.0551693456524155	1.47336438926035	-0.799799666351162
0.1872	-1.84084833572485	1.43377960452672	-0.686344062862501	0.757097969433793	-0.585044416890531	1.81622472947325	0.353457841637674
0.1873	-0.687590827736009	1.77663994473961	1.58900183127763	0.694759725758718	-0.0551693456524155	2.50194540989904	0.104104866937384
0.1874	-0.5940834622234	1.27793399533904	2.71109021742893	1.47398777169712	-1.05258124445357	1.59804087661049	-0.114078985925369
0.1875	1.80593891926688	0.0311691218375924	0.809773785339232	0.944112700459009	-0.117507589327487	-0.708474139367178	-1.11149088472652
0.1876	-1.62266448286209	0.311691218375417	0.466913445126335	0.445406751058431	-0.179845833002562	0.00841566289615287	-0.02057162041276
0.1877	-2.71358374717585	1.27793399533904	-0.312314600812067	-0.863696366118086	-0.834397391590818	0.631798099646874	0.571641694500427
0.1878	-0.562914340385865	0.28052209653788	-0.624005819187429	0.507744994733503	-0.522706173215459	1.84739385131078	-1.14266000656406
0.1879	-0.905774680598762	-0.467536827562985	0.529251688801407	1.38048040618451	-1.20842685364125	-0.272106433641672	-0.394601082463194
0.188	-3.08761320922629	0.0623382436751267	0.311067835938654	0.164884654520607	1.28510289336164	-2.8903126679947	-0.456939326138266
0.1881	-1.49798799551195	1.21559575166396	-0.405821966324676	0.507744994733503	-0.585044416890531	-1.45653306346805	-1.82838068698985
0.1882	-0.126546634660359	1.65196345738947	-0.0317925042742422	-1.30006407184359	-1.98765489957965	1.00582756169731	-2.17124102720275
0.1883	-2.37072340696296	-0.155845609187626	0.685097297989088	-0.98837285346823	0.692889578448449	-0.459121164666891	0.602810816337961
0.1884	-2.33955428512542	2.96106657456599	-0.156468991624389	-0.614343391417796	0.724058700285987	-0.988996235905003	0.820994669200714
0.1885	-0.5940834622234	2.89872833089091	-2.1512927892267	-0.42732866039258	-0.491537051377921	-0.0539225807789189	-0.0517407422502943
0.1886	-1.15512765529905	0.903904533288601	-0.53049845367482	0.757097969433793	-0.865566513428355	-0.646135895692106	0.78982554736318
0.1887	-0.469406974873256	0.187014731025274	-0.655174941024967	0.538914116571041	-0.803228269753284	-3.04615827718239	-0.301093716950585
0.1888	-0.812267315086152	-0.18701473102516	-0.187638113461923	-1.42474055919374	0.350029238235553	-0.521459408341962	-0.145248107762904
0.1889	-1.52915711734948	-0.872735411450954	-0.125299869786852	-1.51824792470634	-1.3331033409914	-0.116260824453991	0.291119597962602
0.189	-0.687590827736009	-0.467536827562985	1.09029588187706	-0.302652173042434	-2.5486990926553	-0.677305017529643	1.78723744616434
0.1891	-2.46423077247557	-1.21559575166385	-0.873358793887716	0.0713772890079972	0.163014507210337	-1.36302569795544	1.38203886227636
0.1892	-0.344730487523112	0.405198583888027	-2.61882961678974	1.03762006597162	0.537043969260768	-1.58120955081819	0.758656425525643
0.1893	-0.0953775128228219	1.77663994473961	-2.68116786046481	-0.209144807529828	-0.553875295052993	-1.26951833244283	1.94308305535201
0.1894	-1.49798799551195	-0.18701473102516	-0.468160209999748	0.0090390453329254	0.817566065798593	-0.739643261204715	-0.269924595113047
0.1895	-1.90318657939992	-1.21559575166385	-0.468160209999748	-0.520836025905187	0.568213091098306	-0.427952042829353	1.19502413125115
0.1896	-1.31097326448673	-0.28052209653777	-1.06037352491294	-0.333821294879971	-1.61362543752922	-0.895488870392393	0.135273988774921
0.1897	-1.56032623918702	0.0623382436751267	-1.49674123063844	0.102546410845535	-1.23959597547879	0.725305465159483	-0.519277569813338
0.1898	-0.0953775128228219	-0.0311691218374794	-2.27596927657684	-0.926034609793158	-2.14350050876734	-0.646135895692106	0.54047257266289
0.1899	0.964372629653405	-0.28052209653777	-0.561667575512357	-1.48707880286881	-0.990243000778499	-2.70329793696949	-0.519277569813338
0.19	-0.220054000172966	-1.40261048268907	-0.374652844487142	-0.614343391417796	1.53445586806192	-0.864319748554859	0.0105975014247776
0.1901	-1.62266448286209	-0.18701473102516	-0.187638113461923	1.84801723374755	0.443536603748162	-0.0227534589413846	0.384626963475208
0.1902	-1.24863502081166	-0.498705949400523	0.435744323288798	0.601252360246112	0.163014507210337	0.694136343321946	-0.924476153701306
0.1903	-1.52915711734948	0.810397167775995	0.373406079613726	0.383068507383359	0.0383380198601906	0.81881283067209	-0.799799666351162
0.1904	-0.531745218548328	-0.374029462050379	-0.655174941024967	0.383068507383359	-0.585044416890531	0.288937759433978	-0.612784935325947
0.1905	-2.09020131042513	-0.529875071238057	-0.0629616261117797	0.881774456783937	-0.709720904240674	-0.459121164666891	-0.394601082463194
0.1906	-0.344730487523112	-2.15066940678993	0.903281150851838	-0.583174269580262	-0.117507589327487	0.101923028408762	-1.08032176288899
0.1907	-0.562914340385865	-0.0935073655125512	0.0305457394008296	-2.45332157983243	0.661720456610915	-0.240937311804138	-0.643954057163481
0.1908	-0.220054000172966	-1.12208838615124	0.124053104913436	-1.01954197530576	0.0695071416977281	-1.61237867265572	-1.23616737207667
0.1909	0.0604680963648576	-0.436367705725451	0.0617148612383639	-0.676681635092868	-1.27076509731632	-1.48770218530558	-2.42059400190304
0.191	-1.49798799551195	-0.74805892410081	-0.405821966324676	0.196053776358141	0.0383380198601906	-0.646135895692106	-0.425770204300728
0.1911	-0.936943802436296	-0.872735411450954	-1.55907947431351	-0.770189000605477	1.65913235541207	0.382445124946587	1.56905359330158
0.1912	-0.064208390985286	-2.77405184354066	-1.59024859615105	-1.36240231551866	0.94224255314874	-1.39419481979297	1.44437710595144
0.1913	-1.24863502081166	-0.685720680425738	2.52407548640372	-0.146806563854756	1.90848533011236	-0.957827114067468	-1.11149088472652
0.1914	-2.09020131042513	5.49299625523495E-14	0.996788516364447	1.31814216250944	0.879904309473668	0.943489318022236	-0.363431960625657
0.1915	-0.531745218548328	-1.12208838615124	-0.312314600812067	0.881774456783937	1.65913235541207	0.849981952509627	-1.23616737207667
0.1916	-1.21746589897412	-0.716889802263276	-0.187638113461923	-0.0844683201796839	0.630551334773378	-1.30068745428036	-0.581615813488409
0.1917	1.15138736067862	0.342860340212951	-0.0317925042742422	-1.14421846265591	0.443536603748162	-3.2331730082076	-1.95305717434
0.1918	1.40074033537891	-0.654551558588204	1.02795763820199	-1.08188021898084	3.18641932545134	-0.272106433641672	-0.581615813488409
0.1919	-1.12395853346151	-2.33768413781515	-0.499329331837286	0.507744994733503	0.94224255314874	1.31751878007267	-0.519277569813338
0.192	0.559174045765435	-0.872735411450954	-0.624005819187429	1.72334074639741	-0.616213538728065	-1.26951833244283	-0.519277569813338
0.1921	-0.749929071411081	-0.966242776963563	1.40198710025242	-0.0844683201796839	-0.740890026078212	-1.39419481979297	1.81840656800187
0.1922	-0.00187014731021419	-0.935073655126029	-1.18505001226308	0.0402081671704629	0.724058700285987	1.81622472947325	0.945671156550858
0.1923	-0.812267315086152	0.99741189880121	-0.436991088162214	-0.396159538555043	-0.179845833002562	1.94090121682339	-0.675123179001019
0.1924	-2.55773813798817	-0.218183852862698	1.93186217149053	-0.17797568569229	-0.553875295052993	0.662967221484412	1.25736237492622
0.1925	-1.43564975183687	-0.654551558588204	-0.125299869786852	0.383068507383359	0.0383380198601906	1.06816580537238	-0.550446691650872
0.1926	-0.220054000172966	0.436367705725561	-1.93310893636395	1.75450986823495	0.0695071416977281	-0.646135895692106	-0.114078985925369
0.1927	-1.40448062999934	0.748058924100923	-1.15388089042554	1.09995830964669	0.256521872722944	0.288937759433978	0.727487303688108
0.1928	-0.469406974873256	0.467536827563098	0.840942907176766	0.0402081671704629	1.00458079682381	0.912320196184699	0.602810816337961
0.1929	-1.03045116794891	1.71430170106454	-0.0629616261117797	0.507744994733503	0.38119836007309	1.62920999844803	-0.830968788188697
0.193	-0.220054000172966	1.65196345738947	-0.717513184700039	0.414237629220894	-0.616213538728065	2.15908506968614	-1.85954980882739
0.1931	-0.781098193248618	-0.249352974700232	-0.592836697349892	-0.73901987876794	-0.491537051377921	0.849981952509627	-0.768630544513625
0.1932	-0.656421705898471	-0.74805892410081	-0.935697037562791	-0.552005147742724	-0.709720904240674	-0.396782920991816	-0.643954057163481
0.1933	-0.438237853035718	0.436367705725561	-0.094130747949314	-0.73901987876794	-1.45777982834154	-0.272106433641672	-0.581615813488409
0.1934	-1.56032623918702	1.34027223901411	0.342236957776189	-0.333821294879971	0.225352750885409	0.787643708834555	-0.893307031863772
0.1935	-0.812267315086152	-0.467536827562985	0.466913445126335	1.28697304067191	0.94224255314874	1.22401141456006	-1.82838068698985
0.1936	-1.80967921388731	-1.02858102063863	0.248729592263583	-0.676681635092868	0.786396943961059	0.849981952509627	-0.425770204300728
0.1937	-0.905774680598762	0.748058924100923	-0.655174941024967	0.164884654520607	0.287690994560481	0.694136343321946	1.19502413125115
0.1938	-0.84343643692369	0.561044193075704	-0.53049845367482	1.56749513720973	-1.08375036629111	0.320106881271512	-0.114078985925369
0.1939	-0.84343643692369	-1.05975014247617	-0.436991088162214	0.320730263708288	-0.211014954840097	1.41102614558528	1.88074481167694
0.194	-0.874605558761224	0.249352974700345	-1.21621913410062	-0.0844683201796839	0.225352750885409	1.56687175477296	0.291119597962602
0.1941	-0.157715756497894	1.15325750798889	-0.966866159400326	1.22463479699683	-0.0240002238148812	1.3486879019102	0.166443110612455
0.1942	-0.0330392691477501	1.34027223901411	-0.405821966324676	1.34931128434698	-0.678551782403137	1.13050404904745	-0.955645275538843
0.1943	-2.30838516328789	0.52987507123817	-2.1512927892267	1.5363260153722	0.256521872722944	-0.583797652017034	0.602810816337961
0.1944	-2.24604691961281	0.872735411451067	-0.094130747949314	-1.48707880286881	-0.0240002238148812	-1.26951833244283	0.571641694500427
0.1945	-2.18370867593774	0.218183852862808	0.872112029014304	-0.957203731630692	0.505874847423234	-0.303275555479209	1.10151676573854
0.1946	-1.52915711734948	-0.9974118988011	1.62017095311517	0.0713772890079972	0.692889578448449	1.03699668353484	0.633979938175499
0.1947	-0.0953775128228219	-1.27793399533893	0.74743554166416	0.601252360246112	-1.02141212261604	0.226599515758906	-1.42318210310188
0.1948	-0.469406974873256	-1.58962521371428	-0.374652844487142	-0.396159538555043	1.00458079682381	-0.396782920991816	-0.830968788188697
0.1949	0.559174045765435	1.34027223901411	-0.156468991624389	-0.364990416717509	0.692889578448449	0.320106881271512	-0.0517407422502943
0.195	0.122806340039929	0.872735411451067	0.591589932476479	0.164884654520607	0.911073431311202	-0.147429946291528	1.28853149676376
0.1951	0.715019654953116	0.498705949400633	1.93186217149053	0.351899385545822	0.100676263535266	0.538290734134265	1.60022271513912
0.1952	0.995541751490941	-0.654551558588204	0.404575201451264	-0.0844683201796839	0.412367481910625	-0.0539225807789189	0.696318181850571
0.1953	0.496835802090363	0.716889802263386	-1.12271176858801	0.258392020033216	0.1318453853728	-0.240937311804138	0.820994669200714
0.1954	-0.999282046111368	-0.0935073655125512	-1.24738825593815	-1.14421846265591	-0.398029685865312	-0.583797652017034	-0.207586351437975
0.1955	-0.375899609360647	-0.249352974700232	1.30847973473981	-0.333821294879971	-0.242184076677634	1.06816580537238	1.47554622778897
0.1956	-0.625252584060937	-0.716889802263276	-1.0292044030754	1.1934656751593	-0.242184076677634	-0.178599068129066	0.976840278388395
0.1957	-2.09020131042513	0.748058924100923	0.217560470426045	-0.0844683201796839	1.00458079682381	0.320106881271512	-1.29850561575174
0.1958	-1.77851009204977	0.99741189880121	0.560420810638942	0.538914116571041	1.53445586806192	-0.895488870392393	0.0105975014247776
0.1959	-1.31097326448673	1.30910311717657	-0.281145478974533	1.09995830964669	0.163014507210337	-0.427952042829353	1.13268588757608
0.196	-0.999282046111368	0.685720680425851	-0.218807235299461	-0.209144807529828	-0.772059147915746	0.444783368621659	-0.675123179001019
0.1961	1.21372560435369	1.30910311717657	-0.717513184700039	-0.240313929367362	1.53445586806192	1.41102614558528	0.166443110612455
0.1962	-1.31097326448673	0.748058924100923	-2.36947664208945	0.0713772890079972	2.31368391400033	-0.240937311804138	-0.456939326138266
0.1963	-2.80709111268846	-0.841566289613419	-2.4941531294396	0.476575872895969	1.6903014772496	-0.427952042829353	0.633979938175499
0.1964	0.434497558415292	-0.592213314913129	-0.655174941024967	-0.707850756930405	0.38119836007309	-0.988996235905003	0.758656425525643
0.1965	1.02671087332848	0.716889802263386	-1.71492508350119	0.196053776358141	-0.585044416890531	-0.272106433641672	2.41061988291506
0.1966	0.216313705552539	-1.46494872636414	-0.935697037562791	-0.614343391417796	0.1318453853728	0.101923028408762	1.00800940022593
0.1967	-1.43564975183687	-3.11691218375355	-0.0317925042742422	-0.832527244280549	-0.865566513428355	0.164261272083834	-0.706292300838553
0.1968	-1.18629677713659	-1.80780906657704	1.09029588187706	-0.863696366118086	0.287690994560481	0.81881283067209	2.22360515188984
0.1969	-0.905774680598762	0.342860340212951	0.248729592263583	-1.8299391430817	0.225352750885409	1.09933492720991	1.19502413125115
0.197	0.0292989745273217	0.218183852862808	-1.43440298696337	-1.51824792470634	-0.491537051377921	0.507121612296731	1.03917852206347
0.1971	-0.562914340385865	-0.841566289613419	-0.499329331837286	0.383068507383359	0.661720456610915	-1.23834921060529	-0.893307031863772
0.1972	-1.2798041426492	1.71430170106454	1.58900183127763	0.476575872895969	-0.42919880770285	0.881151074347165	-0.176417229600441
0.1973	-0.375899609360647	1.62079433555193	0.435744323288798	-1.08188021898084	-0.33569144219024	-0.864319748554859	1.7560683243268
0.1974	-1.3733115081618	0.218183852862808	0.0928839830759014	0.476575872895969	-0.148676711165025	0.25776863759644	1.25736237492622
0.1975	-2.21487779777528	0.654551558588314	0.248729592263583	-0.894865487955621	-0.0240002238148812	-0.490290286504425	-0.0517407422502943
0.1976	-1.34214238632427	0.903904533288601	-0.717513184700039	-0.0844683201796839	-0.086338467489953	-1.61237867265572	2.47295812659013
0.1977	0.777357898628188	0.467536827563098	-2.30713839841438	-0.957203731630692	0.879904309473668	-0.801981504879787	0.478134328987818
0.1978	-0.188884878335431	1.2467648735015	-0.156468991624389	0.227222898195678	-0.585044416890531	-0.178599068129066	1.50671534962651
0.1979	-2.09020131042513	-0.592213314913129	0.435744323288798	-0.42732866039258	-1.39544158466647	-0.178599068129066	1.00800940022593
0.198	-1.21746589897412	1.2467648735015	-0.094130747949314	-1.54941704654388	0.0695071416977281	-0.490290286504425	0.291119597962602
0.1981	-0.126546634660359	0.685720680425851	-0.125299869786852	-0.73901987876794	0.724058700285987	0.507121612296731	-0.301093716950585
0.1982	1.21372560435369	1.02858102063875	0.903281150851838	0.351899385545822	0.973411674986274	-0.240937311804138	0.291119597962602
0.1983	-0.781098193248618	-0.498705949400523	0.0617148612383639	-1.0507110971433	0.786396943961059	-1.23834921060529	1.10151676573854
0.1984	-1.34214238632427	0.218183852862808	-0.468160209999748	-1.14421846265591	-0.460367929540387	0.0707539065712247	0.446965207150283
0.1985	-1.2798041426492	0.654551558588314	-0.218807235299461	-1.73643177756909	-2.01882402141719	-0.2097681899666	-0.0829098640878318
0.1986	1.3072329698663	-0.342860340212842	-0.966866159400326	-0.552005147742724	-0.460367929540387	2.53311453173658	0.291119597962602
0.1987	-0.126546634660359	0.592213314913242	-2.33830752025192	-1.14421846265591	2.06433093930004	-0.178599068129066	0.945671156550858
0.1988	-2.71358374717585	1.93248555392729	0.311067835938654	-0.832527244280549	-0.0551693456524155	0.00841566289615287	0.197612232449993
0.1989	-0.999282046111368	-0.18701473102516	0.435744323288798	0.133715532683069	-0.522706173215459	-0.490290286504425	0.758656425525643
0.199	-0.687590827736009	0.28052209653788	1.49549446576503	1.75450986823495	0.911073431311202	0.507121612296731	0.727487303688108
0.1991	-1.7161718483747	-0.155845609187626	-0.499329331837286	-0.240313929367362	-0.086338467489953	-1.05133447958007	2.28594339556491
0.1992	-1.31097326448673	-0.342860340212842	0.809773785339232	-1.17538758449345	0.00716889802265628	-0.427952042829353	0.852163791038252
0.1993	-1.24863502081166	-0.18701473102516	1.77601656230285	-1.01954197530576	-1.3331033409914	0.787643708834555	0.571641694500427
0.1994	-1.62266448286209	1.40261048268918	-0.0629616261117797	-0.0844683201796839	-0.086338467489953	-0.521459408341962	-1.20499825023913
0.1995	0.465666680252828	1.49611784820179	0.49808256696387	1.5363260153722	0.568213091098306	-0.521459408341962	0.384626963475208
0.1996	1.58775506640413	1.21559575166396	-0.156468991624389	-0.583174269580262	0.256521872722944	0.25776863759644	-0.456939326138266
[truncated: 118,203 more rows]
