# Supplementary material for: Molecular architecture of black widow spider neurotoxins
Source: Nat Commun. 2021 Nov 29;12:6956. doi: 10.1038/s41467-021-26562-8 (PMC8630228; doi:10.1038/s41467-021-26562-8)
Supplement: Supplementary file 7 — Source Data [file 41467_2021_26562_MOESM7_ESM.zip › Extended_data_4/Fig. S12 d-e.txt]

time	current	current	current	current
s	pA	pA	pA	pA
	80	110	140	170
0	-1.35024635800206	-0.140572739487287	-0.252158195665665	-0.689460975046298
1E-4	0.0211950028495317	0.888008281151405	-0.470342048528417	0.837825994992971
2E-4	0.177040612037212	1.19969949952677	0.527069850272738	0.0585979490545683
3E-4	-0.103481484500613	-1.23149200380105	-0.158650830153056	-0.0660785382955761
4E-4	1.1121142671633	-0.950969907263225	-0.470342048528417	1.83523789379413
5E-4	1.70432758207648	0.856839159313868	-0.84437151057885	-1.31284341179702
6E-4	-0.352834459200902	1.38671423055198	0.901099312323171	-0.814137462396442
7E-4	0.551070074087645	-0.0470653739746784	0.121871266384769	0.432627411105002
8E-4	-0.103481484500613	-0.576940445212792	0.371224241085057	-0.0349094164580398
9E-4	0.145871490199676	-0.452263957862648	-0.563849414041026	-0.969983071584123
1E-3	0.83159217062547	-0.109403617649751	-0.750864145066242	1.24302457888094
0.0011	-0.384003581038437	-1.57435234401395	0.277716875572449	-1.43751989914716
0.0012	0.0835332465246039	-0.452263957862648	0.99460667783578	-1.21933604628441
0.0013	0.364055343062429	0.264625844400683	-0.782033266903779	0.868995116830507
0.0014	0.706915683275326	-0.795124298075545	0.620577215785346	0.557303898455146
0.0015	0.83159217062547	1.13736125585169	0.495900728435202	-0.190755025645721
0.0016	0.925099536138078	1.10619213401416	-1.03138624160407	-0.284262391158329
0.0017	-0.0723123626630764	-0.234080104999895	-0.12748170831552	-0.75179921872137
0.0018	0.488731830412573	-0.919800785425689	1.05694492151085	1.08717896969326
0.0019	0.052364124687068	-1.57435234401395	1.30629789621114	-0.689460975046298
0.002	-0.00997411898800422	-0.327587470512503	-0.314496439340737	-0.0037402946205039
0.0021	-0.321665337363365	-0.109403617649751	0.651746337622882	-0.284262391158329
0.0022	0.239378855712285	1.10619213401416	-2.15347462775537	-0.845306584233979
0.0023	0.83159217062547	0.0464419915379301	-0.657356779553634	-0.0349094164580398
0.0024	1.1121142671633	-2.29124214627728	1.33746701804868	-2.34142443243571
0.0025	1.23679075451344	-1.13798463828844	-0.501511170365953	0.962502482343115
0.0026	-1.38141547983959	0.0464419915379301	-0.595018535878562	1.77289965011905
0.0027	-0.726863921251335	-0.0470653739746784	0.184209510059841	2.36511296503224
0.0028	1.42380548553866	1.54255983973966	0.745253703135491	-0.159585903808184
0.0029	1.45497460737619	1.32437598687691	0.246547753734913	-1.93622584854774
0.003	1.1121142671633	0.981515646664013	-0.220989073828128	0.619642142130218
0.0031	0.551070074087645	-1.41850673482627	-1.00021711976653	0.494965654780074
0.0032	-1.19440074881438	-0.795124298075545	-0.439172926690881	-0.938813949746587
0.0033	-0.664525677576262	2.41529525119067	-0.470342048528417	0.245612680079785
0.0034	0.519900952250109	0.732162671963724	0.184209510059841	0.370289167429929
0.0035	-0.820371286763943	-0.608109567050328	0.901099312323171	0.650811263967754
0.0036	-0.913878652276551	-0.296418348674967	0.495900728435202	0.432627411105002
0.0037	-0.0723123626630764	-0.265249226837431	-0.626187657716098	0.307950923754857
0.0038	0.738084805112862	-1.20032288196351	-0.158650830153056	0.52613477661761
0.0039	-0.882709530439015	-0.639278688887865	-0.12748170831552	0.432627411105002
0.004	-0.820371286763943	1.01268476850155	0.121871266384769	-1.1258286807718
0.0041	-2.34765825680321	1.2308686213643	1.15045228702346	0.68198038580529
0.0042	-0.508680068388582	-1.32499936931366	-0.813202388741315	-0.502446244021082
0.0043	0.738084805112862	-0.0158962521371421	-0.906709754253922	-0.471277122183545
0.0044	-1.1320625051393	0.108780235213002	-0.937878876091459	-1.09465955893427
0.0045	-1.16323162697684	-0.51460220153772	-0.937878876091459	1.49237755358123
0.0046	-0.945047774114087	-0.327587470512503	0.901099312323171	0.276781801917321
0.0047	1.45497460737619	1.94775842362763	1.15045228702346	-1.09465955893427
0.0048	-0.0723123626630764	0.171118478888075	-0.719695023228706	-0.315431512995865
0.0049	0.0211950028495317	-1.38733761298873	0.43356248476013	0.619642142130218
0.005	-0.44634182471351	-0.202910983162359	0.869930190485635	-1.59336550833484
0.0051	-0.633356555738726	1.51139071790213	-1.59243043467972	0.276781801917321
0.0052	-0.633356555738726	0.700993550126188	-0.252158195665665	-0.845306584233979
0.0053	-1.10089338330177	-0.576940445212792	0.277716875572449	-0.377769756670937
0.0054	0.706915683275326	-0.732786054400472	-0.439172926690881	0.307950923754857
0.0055	0.67574656143779	-0.919800785425689	-0.0963125864779839	0.557303898455146
0.0056	0.83159217062547	2.07243491097778	0.869930190485635	1.2118554570434
0.0057	0.83159217062547	1.54255983973966	0.58940809394781	-0.128416781970648
0.0058	0.426393586737501	-0.950969907263225	0.308885997409985	-2.37259355427325
0.0059	-0.228157971850757	0.295794966238219	1.05694492151085	-0.128416781970648
0.006	1.04977602348822	-0.888631663588153	0.0907021445472327	0.432627411105002
0.0061	0.769253926950398	0.389302331750827	-0.53268029220349	1.1183480915308
0.0062	-0.259327093688293	1.79191281443995	-0.345665561178273	1.2118554570434
0.0063	0.270547977549821	1.01268476850155	-0.563849414041026	2.08459086849442
0.0064	0.11470236836214	-1.23149200380105	0.527069850272738	1.05600984785572
0.0065	0.800423048787934	-1.35616849115119	0.714084581297954	-1.09465955893427
0.0066	-1.94245967291524	-0.140572739487287	0.0283639008721605	-0.938813949746587
0.0067	-0.664525677576262	0.669824428288652	-0.719695023228706	0.276781801917321
0.0068	1.33029812002605	0.171118478888075	0.0283639008721605	0.650811263967754
0.0069	0.519900952250109	-0.109403617649751	1.36863613988621	0.868995116830507
0.007	-0.352834459200902	0.077611113375466	-0.439172926690881	-0.0349094164580398
0.0071	1.1121142671633	0.0152728697003938	-0.0339743428029117	-1.40635077730963
0.0072	0.519900952250109	0.358133209913291	0.402393362922593	-0.097247660133112
0.0073	0.364055343062429	-0.576940445212792	1.36863613988621	0.900164238668043
0.0074	-0.571018312063655	0.638655306451116	-0.937878876091459	0.806656873155435
0.0075	-2.09830528210292	-0.0470653739746784	-1.43658482549204	0.0274288272170324
0.0076	-1.10089338330177	-1.69902883136409	-1.77944516570493	-0.0037402946205039
0.0077	0.0835332465246039	0.700993550126188	-1.56126131284218	-0.564784487696153
0.0078	0.177040612037212	0.576317062776044	1.24395965253607	-1.87388760487267
0.0079	0.11470236836214	1.44905247422705	0.807591946810563	-0.128416781970648
0.008	0.11470236836214	-1.82370531871424	1.08811404334839	0.806656873155435
0.0081	0.83159217062547	-2.04188917157699	0.464731606597666	0.370289167429929
0.0082	-0.758033043088871	-0.265249226837431	0.340055119247521	1.02484072601819
0.0083	0.488731830412573	-1.51201410033887	-0.969047997928995	-0.969983071584123
0.0084	1.04977602348822	-0.421094836025112	-0.626187657716098	1.08717896969326
0.0085	-0.259327093688293	0.576317062776044	0.651746337622882	1.30536282255601
0.0086	-1.00738601778916	1.16853037768923	0.745253703135491	0.619642142130218
0.0087	-1.16323162697684	0.669824428288652	1.08811404334839	0.806656873155435
0.0088	0.83159217062547	-1.0133081509383	0.0595330227096964	0.214443558242249
0.0089	0.208209733874748	-0.171741861324823	-0.252158195665665	-1.4686890209847
0.009	-0.352834459200902	1.29320686503937	-0.470342048528417	0.868995116830507
0.0091	0.551070074087645	0.295794966238219	0.651746337622882	0.307950923754857
0.0092	0.893930414300543	0.420471453588363	1.11928316518592	-0.440108000346009
0.0093	-0.571018312063655	-1.23149200380105	0.43356248476013	0.806656873155435
0.0094	-0.00997411898800422	0.171118478888075	1.55565087091143	-0.689460975046298
0.0095	-0.945047774114087	1.2308686213643	-0.813202388741315	-0.627122731371226
0.0096	-0.0723123626630764	0.732162671963724	-0.969047997928995	-0.627122731371226
0.0097	-0.352834459200902	1.44905247422705	-0.68852590139117	0.993671604180651
0.0098	-1.1320625051393	0.0464419915379301	-0.345665561178273	1.99108350298181
0.0099	0.551070074087645	-0.358756592350039	-0.00280522096537581	-0.408938878508473
0.01	0.457562708575037	-1.48084497850134	0.0907021445472327	-0.907644827909051
0.0101	0.457562708575037	-0.234080104999895	-1.34307745997943	-0.471277122183545
0.0102	0.800423048787934	0.0152728697003938	0.0907021445472327	-0.159585903808184
0.0103	-0.290496215525829	0.233456722563146	1.64915823642404	0.557303898455146
0.0104	1.14328338900083	-0.327587470512503	0.0595330227096964	1.05600984785572
0.0105	1.73549670391402	1.66723632708981	-2.21581287143044	1.05600984785572
0.0106	-0.44634182471351	0.950346524826477	-0.283327317503201	-1.21933604628441
0.0107	-1.63076845453988	0.108780235213002	1.49331262723636	-0.564784487696153
0.0108	0.488731830412573	-0.545771323375256	-0.501511170365953	-0.814137462396442
0.0109	0.301717099387356	0.513978819100971	0.58940809394781	-0.533615365858617
0.011	0.239378855712285	0.669824428288652	-0.283327317503201	-0.564784487696153
0.0111	0.987437779813151	-0.327587470512503	0.963437555998243	-0.128416781970648
0.0112	1.26795987635098	0.451640575425899	-0.563849414041026	0.993671604180651
0.0113	0.613408317762717	0.108780235213002	-1.24957009446682	-0.128416781970648
0.0114	-0.259327093688293	-0.421094836025112	0.340055119247521	1.43003930990616
0.0115	-1.56843021086481	-0.358756592350039	0.464731606597666	0.0585979490545683
0.0116	-1.16323162697684	-0.0470653739746784	0.402393362922593	1.2118554570434
0.0117	-0.00997411898800422	0.171118478888075	0.308885997409985	1.61705404093137
0.0118	1.01860690165069	0.981515646664013	1.33746701804868	0.0897670708921046
0.0119	0.706915683275326	2.16594227649039	0.0907021445472327	0.931333360505579
0.012	0.0211950028495317	0.264625844400683	0.714084581297954	1.39887018806862
0.0121	-0.384003581038437	-1.4496758566638	0.0283639008721605	-1.37518165547209
0.0122	-0.820371286763943	-1.10681551645091	0.527069850272738	-0.315431512995865
0.0123	0.519900952250109	0.0464419915379301	-0.68852590139117	0.370289167429929
0.0124	0.987437779813151	0.264625844400683	-1.46775394732957	0.152105314567176
0.0125	1.17445251083837	0.326964088075755	1.21279053069853	0.432627411105002
0.0126	-0.60218743390119	0.60748618461358	0.121871266384769	-0.627122731371226
0.0127	-0.477510946551046	0.0464419915379301	-0.065143464640448	-1.37518165547209
0.0128	0.956268657975615	-0.0158962521371421	0.58940809394781	-1.43751989914716
0.0129	0.457562708575037	-0.950969907263225	0.308885997409985	-0.408938878508473
0.013	-0.913878652276551	-0.421094836025112	0.153040388222305	0.183274436404713
0.0131	-1.31907723616452	0.981515646664013	-0.875540632416386	0.0274288272170324
0.0132	0.862761292463006	-0.51460220153772	0.246547753734913	-0.814137462396442
0.0133	0.364055343062429	-0.452263957862648	0.402393362922593	0.152105314567176
0.0134	0.426393586737501	1.51139071790213	-0.906709754253922	-1.18816692444688
0.0135	-0.726863921251335	0.513978819100971	-0.439172926690881	-0.097247660133112
0.0136	-1.0385551396267	1.48022159606459	0.0595330227096964	-0.471277122183545
0.0137	-1.10089338330177	-0.421094836025112	0.963437555998243	-0.907644827909051
0.0138	-0.508680068388582	-1.54318322217641	-0.158650830153056	-1.4686890209847
0.0139	0.800423048787934	0.700993550126188	0.99460667783578	-0.845306584233979
0.014	0.0835332465246039	-0.140572739487287	0.464731606597666	0.276781801917321
0.0141	-0.321665337363365	-0.0782344958122143	-0.595018535878562	-1.15699780260934
0.0142	1.29912899818851	-0.545771323375256	0.869930190485635	-1.56219638649731
0.0143	1.76666582575155	0.0152728697003938	-0.937878876091459	-0.720630096883835
0.0144	0.738084805112862	-0.358756592350039	-0.345665561178273	1.52354667541877
0.0145	-1.22556987065191	1.01268476850155	0.0595330227096964	0.0274288272170324
0.0146	-0.0723123626630764	0.108780235213002	-0.189819951990592	-1.06349043709673
0.0147	-1.0385551396267	-0.545771323375256	-0.68852590139117	-0.190755025645721
0.0148	1.29912899818851	-0.171741861324823	-1.31190833814189	0.619642142130218
0.0149	0.177040612037212	-0.608109567050328	-0.906709754253922	0.494965654780074
0.015	-1.00738601778916	0.638655306451116	1.36863613988621	0.775487751317898
0.0151	-0.758033043088871	0.482809697263435	2.49072452603751	0.276781801917321
0.0152	1.26795987635098	-1.51201410033887	-0.84437151057885	-1.21933604628441
0.0153	-0.290496215525829	0.732162671963724	-0.657356779553634	-1.31284341179702
0.0154	0.67574656143779	-0.171741861324823	-0.53268029220349	0.245612680079785
0.0155	0.551070074087645	1.97892754546517	-0.53268029220349	-0.097247660133112
0.0156	-0.103481484500613	-1.32499936931366	0.184209510059841	0.152105314567176
0.0157	-1.78661406372756	-1.10681551645091	-0.00280522096537581	1.83523789379413
0.0158	-0.196988850013221	-1.35616849115119	-0.875540632416386	0.68198038580529
0.0159	0.208209733874748	-0.358756592350039	-0.376834683015809	-0.315431512995865
0.016	1.08094514532576	0.825670037476333	-1.4054157036545	-0.782968340558906
0.0161	-0.259327093688293	0.20228760072561	0.246547753734913	-0.128416781970648
0.0162	0.270547977549821	-0.608109567050328	-2.34048935878058	0.588473020292682
0.0163	0.301717099387356	0.326964088075755	0.308885997409985	0.775487751317898
0.0164	0.457562708575037	-0.140572739487287	-1.31190833814189	0.307950923754857
0.0165	-0.290496215525829	1.63606720525227	-0.563849414041026	-0.814137462396442
0.0166	0.052364124687068	1.10619213401416	1.49331262723636	0.339120045592393
0.0167	-0.384003581038437	0.358133209913291	0.464731606597666	0.432627411105002
0.0168	-0.976216895951624	-0.421094836025112	0.371224241085057	-1.06349043709673
0.0169	0.551070074087645	0.919177402988941	-0.813202388741315	-1.18816692444688
0.017	0.862761292463006	0.669824428288652	-1.12489360711668	1.43003930990616
0.0171	-0.789202164926407	-0.202910983162359	0.402393362922593	1.8975761374692
0.0172	-1.22556987065191	-1.54318322217641	0.277716875572449	-0.845306584233979
0.0173	-0.539849190226118	-0.421094836025112	2.11669506398708	-1.99856409222281
0.0174	-0.820371286763943	0.76333179380126	-0.626187657716098	-0.814137462396442
0.0175	0.551070074087645	0.60748618461358	0.340055119247521	0.307950923754857
0.0176	-0.633356555738726	-2.1353965370896	-0.345665561178273	0.993671604180651
0.0177	-0.00997411898800422	-2.26007302443974	-0.0963125864779839	-0.128416781970648
0.0178	0.706915683275326	-0.296418348674967	-0.0339743428029117	2.14692911216949
0.0179	0.145871490199676	0.919177402988941	0.99460667783578	0.401458289267465
0.018	0.613408317762717	0.732162671963724	0.838761068648099	-0.253093269320793
0.0181	-0.664525677576262	-2.22890390260221	0.246547753734913	0.0897670708921046
0.0182	0.738084805112862	-0.701616932562936	-0.314496439340737	-0.284262391158329
0.0183	-0.758033043088871	0.825670037476333	0.0595330227096964	0.993671604180651
0.0184	-1.72427582005249	0.669824428288652	1.11928316518592	-1.06349043709673
0.0185	-1.59959933270235	1.9165893017901	-1.00021711976653	-1.09465955893427
0.0186	-0.60218743390119	-0.0158962521371421	-0.408003804853345	0.650811263967754
0.0187	2.26537177515213	-0.701616932562936	0.932268434160707	1.18068633520587
0.0188	-0.415172702875973	-1.32499936931366	1.68032735826157	-1.37518165547209
0.0189	-0.508680068388582	-1.54318322217641	-0.501511170365953	0.52613477661761
0.019	0.457562708575037	0.139949357050538	-0.595018535878562	1.71056140644398
0.0191	-0.882709530439015	0.358133209913291	0.340055119247521	0.0897670708921046
0.0192	-0.726863921251335	0.358133209913291	-1.0625553634416	0.0274288272170324
0.0193	-1.44375372351466	-1.26266112563859	1.08811404334839	-0.128416781970648
0.0194	0.0835332465246039	0.108780235213002	0.340055119247521	0.900164238668043
0.0195	-0.726863921251335	2.60230998221589	-1.53009219100464	1.5547157972563
0.0196	0.0211950028495317	0.482809697263435	-0.937878876091459	0.214443558242249
0.0197	2.51472474985242	-1.38733761298873	0.121871266384769	-0.408938878508473
0.0198	0.0211950028495317	-0.732786054400472	0.277716875572449	0.152105314567176
0.0199	-0.508680068388582	0.545147940938507	1.15045228702346	0.494965654780074
0.02	-0.508680068388582	0.139949357050538	-0.220989073828128	0.931333360505579
0.0201	-0.664525677576262	0.451640575425899	1.43097438356128	0.152105314567176
0.0202	-1.22556987065191	1.51139071790213	0.402393362922593	-1.06349043709673
0.0203	0.613408317762717	0.888008281151405	0.277716875572449	-1.09465955893427
0.0204	1.17445251083837	-0.0158962521371421	1.33746701804868	1.30536282255601
0.0205	0.332886221224893	-0.639278688887865	-0.969047997928995	0.650811263967754
0.0206	1.14328338900083	0.60748618461358	0.869930190485635	-1.37518165547209
0.0207	1.61082021656387	0.326964088075755	-0.065143464640448	-0.689460975046298
0.0208	-0.44634182471351	-1.35616849115119	0.121871266384769	-0.0349094164580398
0.0209	-1.28790811432698	0.0464419915379301	-1.68593780019233	0.931333360505579
0.021	0.519900952250109	1.04385389033909	-1.09372448527914	-0.658291853208762
0.0211	0.457562708575037	-2.19773478076467	0.308885997409985	-1.78038023936006
0.0212	-0.0411432408255405	-0.608109567050328	0.99460667783578	0.619642142130218
0.0213	-0.259327093688293	-0.327587470512503	-0.937878876091459	0.0897670708921046
0.0214	0.0835332465246039	-0.421094836025112	-0.314496439340737	0.962502482343115
0.0215	-0.196988850013221	-0.483433079700183	-0.0963125864779839	1.02484072601819
0.0216	-0.290496215525829	-0.327587470512503	0.0283639008721605	0.0897670708921046
0.0217	1.14328338900083	-1.0133081509383	-0.906709754253922	0.152105314567176
0.0218	-0.165819728175685	-0.327587470512503	0.838761068648099	-0.128416781970648
0.0219	-0.415172702875973	-1.0133081509383	0.527069850272738	2.27160559951963
0.022	0.426393586737501	-0.763955176238009	0.340055119247521	-1.53102726465977
0.0221	0.769253926950398	-0.140572739487287	-0.158650830153056	-0.0349094164580398
0.0222	-0.508680068388582	0.0464419915379301	-0.501511170365953	-1.31284341179702
0.0223	0.738084805112862	-2.35358038995235	0.153040388222305	-0.253093269320793
0.0224	-0.134650606338149	-0.982139029100761	0.215378631897377	-0.907644827909051
0.0225	1.29912899818851	-0.0470653739746784	-1.03138624160407	0.432627411105002
0.0226	1.64198933840141	-0.109403617649751	-0.937878876091459	2.14692911216949
0.0227	0.145871490199676	-0.0158962521371421	1.11928316518592	-0.658291853208762
0.0228	-1.41258460167713	-0.296418348674967	0.121871266384769	-1.4686890209847
0.0229	-0.913878652276551	0.60748618461358	-1.4054157036545	-0.845306584233979
0.023	-1.66193757637742	-0.982139029100761	0.0907021445472327	0.276781801917321
0.0231	0.582239195925182	0.482809697263435	1.58681999274897	-1.40635077730963
0.0232	1.8913423131017	1.38671423055198	-1.37424658181696	0.588473020292682
0.0233	0.582239195925182	0.669824428288652	0.153040388222305	-0.408938878508473
0.0234	-1.69310669821495	-0.0782344958122143	-0.220989073828128	-1.18816692444688
0.0235	-0.384003581038437	-0.202910983162359	1.05694492151085	1.80406877195659
0.0236	0.582239195925182	0.0464419915379301	1.52448174907389	-0.097247660133112
0.0237	-1.06972426146423	0.108780235213002	1.11928316518592	-0.782968340558906
0.0238	-0.976216895951624	0.108780235213002	-0.563849414041026	1.33653194439355
0.0239	-0.695694799413799	-1.41850673482627	-0.875540632416386	0.494965654780074
0.024	-0.0411432408255405	-0.421094836025112	1.68032735826157	-0.0349094164580398
0.0241	-0.60218743390119	0.389302331750827	0.153040388222305	-0.0037402946205039
0.0242	0.519900952250109	0.108780235213002	0.246547753734913	-0.346600634833401
0.0243	0.925099536138078	0.0152728697003938	1.36863613988621	0.245612680079785
0.0244	0.488731830412573	2.07243491097778	-0.252158195665665	-1.0323213152592
0.0245	-2.44116562231582	-0.888631663588153	-1.09372448527914	0.0897670708921046
0.0246	-2.09830528210292	0.108780235213002	-1.18723185079175	0.401458289267465
0.0247	0.582239195925182	-0.0158962521371421	0.714084581297954	0.432627411105002
0.0248	-0.664525677576262	-0.452263957862648	0.99460667783578	-1.0323213152592
0.0249	-1.8177831855651	-0.857462541750617	-0.065143464640448	-1.09465955893427
0.025	1.17445251083837	-0.452263957862648	-0.220989073828128	-0.159585903808184
0.0251	1.76666582575155	2.07243491097778	0.932268434160707	0.214443558242249
0.0252	0.987437779813151	0.576317062776044	-1.03138624160407	-0.159585903808184
0.0253	-2.09830528210292	-1.97955092790192	0.932268434160707	0.0274288272170324
0.0254	-1.41258460167713	-0.639278688887865	0.340055119247521	0.0274288272170324
0.0255	0.519900952250109	1.35554510871445	0.620577215785346	-1.09465955893427
0.0256	0.925099536138078	0.171118478888075	-0.0339743428029117	-0.720630096883835
0.0257	0.800423048787934	-0.639278688887865	-1.81061428754247	-0.471277122183545
0.0258	0.332886221224893	-0.732786054400472	2.83358486625041	0.68198038580529
0.0259	0.208209733874748	-1.07564639461337	1.86734208928679	0.588473020292682
0.026	0.987437779813151	-0.109403617649751	-0.0339743428029117	-0.533615365858617
0.0261	0.0835332465246039	0.856839159313868	-1.09372448527914	1.08717896969326
0.0262	0.11470236836214	1.63606720525227	-1.49892306916711	0.557303898455146
0.0263	0.270547977549821	-1.10681551645091	-0.00280522096537581	1.43003930990616
0.0264	0.613408317762717	-1.29383024747612	-0.283327317503201	-0.190755025645721
0.0265	2.26537177515213	0.732162671963724	0.869930190485635	-0.689460975046298
0.0266	0.0211950028495317	0.233456722563146	-0.065143464640448	-0.190755025645721
0.0267	-1.63076845453988	1.26203774320184	-1.96645989673015	-0.59595360953369
0.0268	0.0211950028495317	0.295794966238219	-0.283327317503201	-0.502446244021082
0.0269	0.457562708575037	-1.4496758566638	1.92968033296186	-1.4686890209847
0.027	-0.134650606338149	-0.51460220153772	0.745253703135491	0.0897670708921046
0.0271	0.426393586737501	0.171118478888075	0.869930190485635	-0.315431512995865
0.0272	-0.664525677576262	1.01268476850155	1.33746701804868	-0.845306584233979
0.0273	-0.352834459200902	0.669824428288652	-0.782033266903779	0.650811263967754
0.0274	0.706915683275326	-1.60552146585148	0.869930190485635	0.183274436404713
0.0275	1.14328338900083	-0.732786054400472	0.371224241085057	0.775487751317898
0.0276	-0.882709530439015	0.139949357050538	-0.283327317503201	0.0274288272170324
0.0277	-2.5970112315035	0.732162671963724	-0.252158195665665	-2.2479170669231
0.0278	-0.384003581038437	1.04385389033909	0.558238972110274	-0.782968340558906
0.0279	1.51731285105126	0.545147940938507	0.121871266384769	0.775487751317898
0.028	1.61082021656387	-0.296418348674967	-1.12489360711668	-0.253093269320793
0.0281	-0.539849190226118	1.41788335238952	1.36863613988621	-0.284262391158329
0.0282	-0.571018312063655	0.0464419915379301	1.02577579967332	1.27419370071848
0.0283	-0.633356555738726	-0.109403617649751	0.215378631897377	0.775487751317898
0.0284	-0.44634182471351	2.63347910405343	-1.09372448527914	-0.814137462396442
0.0285	1.14328338900083	1.26203774320184	-0.84437151057885	0.0585979490545683
0.0286	1.48614372921373	-0.950969907263225	-0.0339743428029117	-1.1258286807718
0.0287	-0.539849190226118	-0.140572739487287	0.963437555998243	-0.471277122183545
0.0288	0.0211950028495317	-0.389925714187575	0.651746337622882	0.52613477661761
0.0289	0.395224464899965	-0.6704478107254	0.0595330227096964	1.08717896969326
0.029	-1.31907723616452	1.2308686213643	0.527069850272738	-0.128416781970648
0.0291	0.270547977549821	-0.452263957862648	-0.782033266903779	-0.845306584233979
0.0292	0.426393586737501	-0.639278688887865	-0.626187657716098	0.339120045592393
0.0293	0.706915683275326	0.171118478888075	-0.376834683015809	-0.75179921872137
0.0294	1.51731285105126	0.295794966238219	0.714084581297954	-0.564784487696153
0.0295	-0.820371286763943	0.482809697263435	0.714084581297954	1.05600984785572
0.0296	-0.00997411898800422	-0.265249226837431	-0.501511170365953	0.588473020292682
0.0297	0.925099536138078	0.389302331750827	0.340055119247521	0.962502482343115
0.0298	0.332886221224893	0.108780235213002	-0.345665561178273	0.900164238668043
0.0299	-0.976216895951624	-0.109403617649751	-0.345665561178273	-0.0349094164580398
0.03	-0.539849190226118	-0.982139029100761	0.371224241085057	-0.938813949746587
0.0301	0.457562708575037	-0.327587470512503	-0.937878876091459	-0.533615365858617
0.0302	0.0211950028495317	-0.140572739487287	-0.065143464640448	-0.689460975046298
0.0303	-0.664525677576262	1.13736125585169	0.215378631897377	1.18068633520587
0.0304	-0.352834459200902	-0.701616932562936	1.15045228702346	1.1183480915308
0.0305	1.33029812002605	-1.10681551645091	-0.626187657716098	-0.627122731371226
0.0306	-0.321665337363365	-0.389925714187575	-0.501511170365953	-1.99856409222281
0.0307	-1.1320625051393	-0.639278688887865	0.402393362922593	-0.658291853208762
0.0308	0.706915683275326	-1.26266112563859	0.246547753734913	0.962502482343115
0.0309	0.270547977549821	0.295794966238219	0.495900728435202	0.713149507642826
0.031	0.987437779813151	1.04385389033909	0.0595330227096964	-1.25050516812195
0.0311	-1.35024635800206	0.451640575425899	0.651746337622882	-1.18816692444688
0.0312	0.613408317762717	0.0152728697003938	-0.563849414041026	-0.346600634833401
0.0313	1.42380548553866	-0.51460220153772	1.68032735826157	0.307950923754857
0.0314	-0.508680068388582	0.856839159313868	-1.03138624160407	0.307950923754857
0.0315	-0.976216895951624	0.20228760072561	-2.40282760245566	1.36770106623108
0.0316	0.893930414300543	0.0464419915379301	1.33746701804868	0.152105314567176
0.0317	-0.134650606338149	-0.202910983162359	1.30629789621114	-1.25050516812195
0.0318	-2.03596703842785	0.638655306451116	-0.626187657716098	0.650811263967754
0.0319	0.551070074087645	1.07502301217662	-1.18723185079175	2.14692911216949
0.032	1.1121142671633	0.950346524826477	-1.49892306916711	0.183274436404713
0.0321	0.177040612037212	0.389302331750827	0.682915459460419	-2.02973321406035
0.0322	2.63940123720256	-0.608109567050328	1.24395965253607	0.183274436404713
0.0323	-0.165819728175685	0.545147940938507	-0.0339743428029117	-0.0660785382955761
0.0324	-1.35024635800206	-1.38733761298873	0.153040388222305	2.05342174665688
0.0325	0.488731830412573	1.29320686503937	-0.408003804853345	2.3339438431947
0.0326	0.706915683275326	1.32437598687691	-0.750864145066242	-1.53102726465977
0.0327	1.17445251083837	0.389302331750827	-1.0625553634416	-1.34401253363456
0.0328	-0.259327093688293	-0.795124298075545	-1.12489360711668	0.183274436404713
0.0329	0.270547977549821	-0.919800785425689	0.0283639008721605	-0.471277122183545
0.033	-0.539849190226118	-0.857462541750617	1.05694492151085	-1.37518165547209
0.0331	-0.726863921251335	0.700993550126188	0.558238972110274	0.713149507642826
0.0332	-0.477510946551046	-1.63669058768902	0.932268434160707	0.806656873155435
0.0333	-0.0723123626630764	0.295794966238219	0.184209510059841	1.58588491909384
0.0334	1.42380548553866	0.171118478888075	-0.84437151057885	-1.40635077730963
0.0335	1.67315846023895	-0.452263957862648	1.39980526172375	-2.43493179794832
0.0336	0.395224464899965	-0.0470653739746784	1.08811404334839	1.18068633520587
0.0337	-0.134650606338149	-0.140572739487287	0.184209510059841	0.775487751317898
0.0338	0.270547977549821	0.358133209913291	0.246547753734913	-0.440108000346009
0.0339	-0.0411432408255405	-0.0470653739746784	0.215378631897377	0.52613477661761
0.034	-2.00479791659032	0.358133209913291	0.277716875572449	-1.00115219342166
0.0341	-0.259327093688293	0.981515646664013	0.464731606597666	-1.21933604628441
0.0342	1.95368055677677	-1.04447727277583	0.932268434160707	-1.15699780260934
0.0343	-0.726863921251335	-0.919800785425689	0.371224241085057	0.588473020292682
0.0344	-0.758033043088871	-0.358756592350039	-0.68852590139117	-1.34401253363456
0.0345	-0.00997411898800422	0.732162671963724	-0.220989073828128	-2.27908618876064
0.0346	0.052364124687068	0.420471453588363	0.308885997409985	-0.159585903808184
0.0347	0.582239195925182	-0.483433079700183	-0.439172926690881	-0.782968340558906
0.0348	0.145871490199676	-0.826293419913081	-0.220989073828128	-0.502446244021082
0.0349	0.145871490199676	-1.29383024747612	-0.220989073828128	0.401458289267465
0.035	-0.165819728175685	-2.01072004973945	1.33746701804868	0.214443558242249
0.0351	-0.00997411898800422	0.856839159313868	1.24395965253607	-0.284262391158329
0.0352	-1.25673899248945	1.35554510871445	-0.750864145066242	-2.18557882324803
0.0353	-0.695694799413799	-2.35358038995235	-1.37424658181696	-0.907644827909051
0.0354	-0.259327093688293	-1.38733761298873	-1.31190833814189	1.95991438114427
0.0355	0.0835332465246039	0.451640575425899	0.340055119247521	1.27419370071848
0.0356	0.395224464899965	-1.0133081509383	1.2751287743736	-0.720630096883835
0.0357	0.270547977549821	0.108780235213002	-0.595018535878562	-1.09465955893427
0.0358	-0.321665337363365	1.29320686503937	0.558238972110274	0.0897670708921046
0.0359	-0.290496215525829	0.420471453588363	1.2751287743736	1.36770106623108
0.036	0.0835332465246039	-1.29383024747612	-0.065143464640448	-0.533615365858617
0.0361	-0.00997411898800422	-0.109403617649751	-0.408003804853345	-0.221924147483256
0.0362	-0.664525677576262	0.856839159313868	-0.065143464640448	2.08459086849442
0.0363	1.61082021656387	0.420471453588363	0.184209510059841	0.52613477661761
0.0364	-0.384003581038437	-1.04447727277583	-0.657356779553634	-0.627122731371226
0.0365	0.457562708575037	-0.327587470512503	0.215378631897377	-0.0660785382955761
0.0366	-1.22556987065191	0.856839159313868	-0.470342048528417	1.52354667541877
0.0367	-1.66193757637742	0.545147940938507	-0.189819951990592	-0.938813949746587
0.0368	-0.384003581038437	0.576317062776044	1.24395965253607	-1.4686890209847
0.0369	0.364055343062429	-0.0782344958122143	-0.813202388741315	-0.0349094164580398
0.037	-0.165819728175685	-2.04188917157699	0.651746337622882	-0.502446244021082
0.0371	0.11470236836214	-0.763955176238009	2.05435682031201	-1.15699780260934
0.0372	-1.25673899248945	0.576317062776044	-0.563849414041026	0.463796532942537
0.0373	-0.165819728175685	-0.358756592350039	0.495900728435202	-0.0037402946205039
0.0374	-0.165819728175685	0.576317062776044	-1.00021711976653	-0.190755025645721
0.0375	0.270547977549821	-0.265249226837431	-1.24957009446682	-0.253093269320793
0.0376	0.519900952250109	0.794500915638796	-0.470342048528417	0.432627411105002
0.0377	0.426393586737501	-0.234080104999895	1.05694492151085	1.61705404093137
0.0378	0.83159217062547	0.077611113375466	0.682915459460419	-0.159585903808184
0.0379	0.488731830412573	0.482809697263435	-0.969047997928995	-0.440108000346009
0.038	0.177040612037212	0.077611113375466	0.527069850272738	-1.56219638649731
0.0381	-0.290496215525829	0.700993550126188	0.869930190485635	-0.471277122183545
0.0382	0.052364124687068	-1.04447727277583	-0.563849414041026	-1.90505672671021
0.0383	-1.72427582005249	-0.826293419913081	0.340055119247521	-0.0037402946205039
0.0384	-0.0723123626630764	-0.0470653739746784	1.36863613988621	-0.876475706071515
0.0385	0.738084805112862	0.545147940938507	0.43356248476013	0.0897670708921046
0.0386	-0.0411432408255405	1.13736125585169	0.58940809394781	-0.564784487696153
0.0387	-0.0723123626630764	-1.16915376012598	-0.470342048528417	-0.128416781970648
0.0388	1.17445251083837	0.732162671963724	-2.40282760245566	0.245612680079785
0.0389	0.364055343062429	0.108780235213002	-0.12748170831552	0.0585979490545683
0.039	-0.415172702875973	-1.73019795320163	0.776422824973027	-0.408938878508473
0.0391	0.551070074087645	-0.358756592350039	0.745253703135491	-0.502446244021082
0.0392	2.88875421190285	0.576317062776044	0.745253703135491	-0.0349094164580398
0.0393	-1.78661406372756	2.57114086037835	1.68032735826157	-0.440108000346009
0.0394	-3.84377610500494	-0.950969907263225	0.714084581297954	0.432627411105002
0.0395	0.893930414300543	-0.0470653739746784	-1.4054157036545	0.619642142130218
0.0396	1.95368055677677	0.76333179380126	0.0595330227096964	-0.845306584233979
0.0397	0.11470236836214	1.10619213401416	-0.84437151057885	-1.65570375200992
0.0398	-0.758033043088871	0.420471453588363	-0.719695023228706	1.1183480915308
0.0399	0.582239195925182	-0.545771323375256	1.74266560193665	1.02484072601819
0.04	0.613408317762717	1.54255983973966	0.43356248476013	-0.128416781970648
0.0401	-1.28790811432698	1.97892754546517	0.121871266384769	1.77289965011905
0.0402	-0.726863921251335	0.420471453588363	-0.158650830153056	-0.0037402946205039
0.0403	0.145871490199676	-0.51460220153772	-0.189819951990592	0.432627411105002
0.0404	0.488731830412573	-2.44708775546496	-1.09372448527914	0.214443558242249
0.0405	1.17445251083837	0.139949357050538	-0.283327317503201	-1.31284341179702
0.0406	-1.97362879475278	-1.0133081509383	2.21020242949969	0.152105314567176
0.0407	-0.851540408601479	0.0464419915379301	1.33746701804868	-0.907644827909051
0.0408	1.2056216326759	0.576317062776044	0.464731606597666	0.806656873155435
0.0409	0.426393586737501	0.358133209913291	-0.158650830153056	-0.315431512995865
0.041	1.2056216326759	-0.545771323375256	1.24395965253607	-1.93622584854774
0.0411	0.67574656143779	-1.41850673482627	0.651746337622882	-0.284262391158329
0.0412	-0.196988850013221	0.108780235213002	-0.12748170831552	0.152105314567176
0.0413	0.706915683275326	-0.202910983162359	-0.0339743428029117	0.962502482343115
0.0414	-1.38141547983959	-0.608109567050328	1.15045228702346	1.02484072601819
0.0415	-1.06972426146423	0.420471453588363	-0.376834683015809	-0.471277122183545
0.0416	1.29912899818851	0.295794966238219	-1.65476867835479	-0.782968340558906
0.0417	-0.321665337363365	-0.826293419913081	1.86734208928679	0.401458289267465
0.0418	0.270547977549821	0.794500915638796	-0.12748170831552	1.18068633520587
0.0419	-0.165819728175685	-1.07564639461337	0.682915459460419	1.99108350298181
0.042	1.42380548553866	-1.63669058768902	0.277716875572449	-0.471277122183545
0.0421	-0.290496215525829	-0.389925714187575	-0.626187657716098	-1.59336550833484
0.0422	1.17445251083837	-0.763955176238009	0.153040388222305	-0.59595360953369
0.0423	0.332886221224893	-2.10422741525206	-0.189819951990592	-0.471277122183545
0.0424	-0.913878652276551	-0.327587470512503	-1.90412165305508	-0.0660785382955761
0.0425	0.332886221224893	0.981515646664013	-1.90412165305508	-0.253093269320793
0.0426	1.67315846023895	0.732162671963724	0.121871266384769	1.14951721336833
0.0427	0.706915683275326	2.44646437302821	0.963437555998243	0.214443558242249
0.0428	-1.66193757637742	-1.04447727277583	0.0595330227096964	1.95991438114427
0.0429	-0.851540408601479	-1.57435234401395	0.277716875572449	0.650811263967754
0.043	-0.633356555738726	-0.639278688887865	0.99460667783578	0.463796532942537
0.0431	0.457562708575037	-0.109403617649751	0.807591946810563	-0.315431512995865
0.0432	0.364055343062429	-0.483433079700183	-0.0339743428029117	-0.689460975046298
0.0433	0.0835332465246039	0.420471453588363	-1.68593780019233	0.0897670708921046
0.0434	-0.508680068388582	0.732162671963724	-1.99762901856769	0.183274436404713
0.0435	0.83159217062547	-2.1353965370896	-0.314496439340737	0.183274436404713
0.0436	-0.165819728175685	-1.41850673482627	1.181621408861	0.837825994992971
0.0437	0.11470236836214	0.700993550126188	-0.065143464640448	-0.533615365858617
0.0438	-0.321665337363365	0.76333179380126	-0.065143464640448	-0.221924147483256
0.0439	-0.633356555738726	0.139949357050538	0.495900728435202	0.152105314567176
0.044	-1.1320625051393	0.233456722563146	1.24395965253607	0.245612680079785
0.0441	0.0835332465246039	-0.950969907263225	-0.937878876091459	0.713149507642826
0.0442	-1.53726108902727	-0.982139029100761	-1.37424658181696	-2.15440970141049
0.0443	0.0835332465246039	0.358133209913291	-0.12748170831552	-1.0323213152592
0.0444	0.582239195925182	0.139949357050538	1.21279053069853	0.557303898455146
0.0445	1.26795987635098	1.54255983973966	2.70890837890026	1.27419370071848
0.0446	-1.0385551396267	0.888008281151405	1.08811404334839	-0.0349094164580398
0.0447	-1.75544494189003	-0.421094836025112	0.215378631897377	-1.40635077730963
0.0448	0.239378855712285	-0.140572739487287	-1.03138624160407	-0.845306584233979
0.0449	0.769253926950398	-0.576940445212792	0.495900728435202	0.307950923754857
0.045	-1.06972426146423	-0.857462541750617	0.58940809394781	0.52613477661761
0.0451	0.332886221224893	0.233456722563146	-0.68852590139117	0.307950923754857
0.0452	0.208209733874748	0.0152728697003938	-0.283327317503201	-1.43751989914716
0.0453	0.457562708575037	1.2308686213643	-1.65476867835479	-0.627122731371226
0.0454	0.270547977549821	1.2308686213643	-0.750864145066242	0.463796532942537
0.0455	-1.1320625051393	-1.04447727277583	-0.782033266903779	0.0897670708921046
0.0456	0.893930414300543	-0.452263957862648	-0.065143464640448	-1.59336550833484
0.0457	0.582239195925182	0.0464419915379301	0.215378631897377	0.494965654780074
0.0458	1.23679075451344	1.2308686213643	0.371224241085057	0.744318629480363
0.0459	0.457562708575037	0.76333179380126	0.340055119247521	-0.284262391158329
0.046	-0.508680068388582	0.171118478888075	0.651746337622882	-0.907644827909051
0.0461	-1.35024635800206	-2.04188917157699	-0.189819951990592	-1.06349043709673
0.0462	-0.321665337363365	-0.265249226837431	-1.24957009446682	-2.43493179794832
0.0463	0.208209733874748	1.54255983973966	-0.595018535878562	0.214443558242249
0.0464	1.61082021656387	-0.358756592350039	-1.21840097262928	0.775487751317898
0.0465	0.925099536138078	-0.0158962521371421	0.558238972110274	-1.49985814282224
0.0466	-1.25673899248945	-0.576940445212792	0.527069850272738	-0.0037402946205039
0.0467	-2.28532001312814	0.077611113375466	-1.00021711976653	-1.06349043709673
0.0468	-1.0385551396267	-1.38733761298873	0.246547753734913	0.432627411105002
0.0469	1.92251143493923	-0.763955176238009	1.181621408861	0.214443558242249
0.047	0.582239195925182	0.732162671963724	0.0283639008721605	-0.284262391158329
0.0471	-0.882709530439015	1.76074369260242	-1.34307745997943	1.05600984785572
0.0472	0.769253926950398	0.576317062776044	-0.283327317503201	1.05600984785572
0.0473	1.61082021656387	-0.576940445212792	-0.0339743428029117	0.120936192729641
0.0474	0.395224464899965	-0.763955176238009	-1.21840097262928	-0.59595360953369
0.0475	-0.477510946551046	-0.452263957862648	1.24395965253607	-1.8115493611976
0.0476	-0.633356555738726	0.451640575425899	-0.0963125864779839	-0.284262391158329
0.0477	-0.820371286763943	-0.0158962521371421	-0.12748170831552	0.432627411105002
0.0478	0.738084805112862	-1.26266112563859	0.651746337622882	1.71056140644398
0.0479	-0.415172702875973	0.077611113375466	0.277716875572449	2.42745120870731
0.048	0.145871490199676	0.389302331750827	-1.37424658181696	-0.253093269320793
0.0481	0.488731830412573	0.077611113375466	-0.376834683015809	0.245612680079785
0.0482	-0.00997411898800422	-1.10681551645091	-0.12748170831552	-0.627122731371226
0.0483	1.14328338900083	-1.26266112563859	0.402393362922593	-0.533615365858617
0.0484	0.800423048787934	0.0152728697003938	0.527069850272738	-1.56219638649731
0.0485	-0.384003581038437	0.171118478888075	0.776422824973027	-0.938813949746587
0.0486	1.17445251083837	0.0152728697003938	-0.937878876091459	0.931333360505579
0.0487	-0.321665337363365	0.856839159313868	0.0907021445472327	-0.221924147483256
0.0488	-1.56843021086481	-1.10681551645091	0.153040388222305	-0.564784487696153
0.0489	-0.882709530439015	-0.202910983162359	-0.595018535878562	0.0274288272170324
0.049	-1.1320625051393	-0.545771323375256	-1.53009219100464	0.245612680079785
0.0491	-0.103481484500613	1.44905247422705	-0.00280522096537581	-0.440108000346009
0.0492	0.925099536138078	-0.545771323375256	1.43097438356128	-0.253093269320793
0.0493	0.862761292463006	-0.140572739487287	-0.937878876091459	0.0274288272170324
0.0494	0.301717099387356	0.20228760072561	-1.00021711976653	-0.221924147483256
0.0495	0.67574656143779	0.638655306451116	0.745253703135491	-0.59595360953369
0.0496	0.706915683275326	-0.109403617649751	-0.00280522096537581	1.14951721336833
0.0497	1.1121142671633	1.60489808341474	0.402393362922593	-0.190755025645721
0.0498	-0.60218743390119	1.54255983973966	0.807591946810563	-0.159585903808184
0.0499	-0.758033043088871	-0.888631663588153	-0.408003804853345	0.775487751317898
0.05	1.14328338900083	1.16853037768923	-0.906709754253922	-0.627122731371226
0.0501	1.08094514532576	0.669824428288652	-0.252158195665665	0.370289167429929
0.0502	0.0835332465246039	0.389302331750827	1.181621408861	1.05600984785572
0.0503	0.11470236836214	-0.732786054400472	-0.501511170365953	-0.782968340558906
0.0504	1.57965109472634	-2.26007302443974	-0.53268029220349	0.463796532942537
0.0505	0.177040612037212	1.48022159606459	1.05694492151085	-1.4686890209847
0.0506	-1.50609196718974	-0.296418348674967	0.651746337622882	-0.75179921872137
0.0507	0.239378855712285	-0.6704478107254	0.776422824973027	0.0585979490545683
0.0508	-1.44375372351466	-0.0158962521371421	-0.065143464640448	1.18068633520587
0.0509	0.488731830412573	-0.763955176238009	-0.875540632416386	-0.533615365858617
0.051	-0.228157971850757	-1.85487444055177	0.745253703135491	-1.62453463017238
0.0511	-0.290496215525829	-0.732786054400472	1.02577579967332	-0.284262391158329
0.0512	0.457562708575037	1.19969949952677	-1.24957009446682	0.276781801917321
0.0513	-1.0385551396267	-0.795124298075545	-0.345665561178273	0.152105314567176
0.0514	-0.571018312063655	0.0464419915379301	-0.813202388741315	1.86640701563166
0.0515	0.738084805112862	0.108780235213002	0.215378631897377	0.152105314567176
0.0516	-0.60218743390119	0.20228760072561	1.83617296744925	1.77289965011905
0.0517	0.862761292463006	1.85425105811502	0.0907021445472327	-0.377769756670937
0.0518	0.177040612037212	-0.576940445212792	-1.65476867835479	-0.814137462396442
0.0519	-0.415172702875973	-0.51460220153772	-0.750864145066242	0.120936192729641
0.052	-0.321665337363365	-0.826293419913081	0.745253703135491	1.30536282255601
0.0521	1.70432758207648	0.451640575425899	-0.439172926690881	0.307950923754857
0.0522	-0.664525677576262	0.919177402988941	-0.439172926690881	-0.128416781970648
0.0523	-0.44634182471351	0.545147940938507	0.402393362922593	-1.43751989914716
0.0524	0.239378855712285	-0.888631663588153	0.153040388222305	-1.49985814282224
0.0525	0.270547977549821	-2.35358038995235	-1.03138624160407	-0.627122731371226
0.0526	-0.228157971850757	0.420471453588363	0.901099312323171	0.276781801917321
0.0527	-0.00997411898800422	-0.327587470512503	0.869930190485635	0.401458289267465
0.0528	0.457562708575037	-0.358756592350039	0.184209510059841	1.02484072601819
0.0529	0.488731830412573	-0.608109567050328	-0.626187657716098	0.307950923754857
0.053	-0.321665337363365	0.888008281151405	-1.4054157036545	-1.62453463017238
0.0531	-1.00738601778916	0.981515646664013	-1.99762901856769	-1.59336550833484
0.0532	-0.384003581038437	0.358133209913291	0.215378631897377	0.183274436404713
0.0533	0.488731830412573	0.0152728697003938	0.371224241085057	0.900164238668043
0.0534	-0.00997411898800422	0.264625844400683	0.58940809394781	-0.0037402946205039
0.0535	-0.882709530439015	-0.0158962521371421	0.371224241085057	-0.59595360953369
0.0536	-0.0723123626630764	0.20228760072561	0.99460667783578	0.588473020292682
0.0537	0.11470236836214	0.358133209913291	-0.189819951990592	0.0897670708921046
0.0538	2.76407772455271	-0.234080104999895	0.651746337622882	-1.40635077730963
0.0539	0.270547977549821	0.60748618461358	1.24395965253607	0.900164238668043
0.054	0.364055343062429	-0.109403617649751	0.121871266384769	-0.845306584233979
0.0541	0.457562708575037	0.295794966238219	-0.314496439340737	-2.12324057957296
0.0542	-0.103481484500613	-0.795124298075545	0.869930190485635	-1.74921111752253
0.0543	1.98484967861431	-0.234080104999895	0.153040388222305	-0.221924147483256
0.0544	-0.820371286763943	-0.358756592350039	0.277716875572449	0.463796532942537
0.0545	-1.25673899248945	0.950346524826477	0.371224241085057	1.05600984785572
0.0546	0.893930414300543	1.04385389033909	0.277716875572449	0.557303898455146
0.0547	1.01860690165069	0.451640575425899	1.11928316518592	-1.87388760487267
0.0548	1.29912899818851	-0.857462541750617	1.49331262723636	0.588473020292682
0.0549	-0.00997411898800422	-0.452263957862648	-1.49892306916711	0.370289167429929
0.055	-0.0411432408255405	-0.857462541750617	-0.719695023228706	-0.720630096883835
0.0551	-0.539849190226118	-0.608109567050328	2.33487891684983	-0.471277122183545
0.0552	-1.8177831855651	0.545147940938507	-0.470342048528417	1.30536282255601
0.0553	-1.19440074881438	1.35554510871445	-0.158650830153056	-0.658291853208762
0.0554	0.769253926950398	0.0152728697003938	-1.09372448527914	-0.845306584233979
0.0555	-0.539849190226118	-1.91721268422684	-0.595018535878562	1.43003930990616
0.0556	0.270547977549821	-0.826293419913081	-0.189819951990592	1.27419370071848
0.0557	-0.571018312063655	0.794500915638796	-0.657356779553634	0.713149507642826
0.0558	-0.290496215525829	0.0152728697003938	0.340055119247521	0.900164238668043
0.0559	-0.352834459200902	-0.888631663588153	0.682915459460419	0.152105314567176
0.056	1.08094514532576	1.19969949952677	-0.626187657716098	-1.21933604628441
0.0561	-0.664525677576262	1.04385389033909	-0.252158195665665	-2.34142443243571
0.0562	0.332886221224893	0.233456722563146	-1.31190833814189	-0.0349094164580398
0.0563	-0.726863921251335	-0.265249226837431	-0.501511170365953	-0.876475706071515
0.0564	-0.321665337363365	1.07502301217662	0.215378631897377	-0.502446244021082
0.0565	-0.789202164926407	0.513978819100971	-0.813202388741315	-0.0349094164580398
0.0566	0.332886221224893	0.233456722563146	-0.158650830153056	0.432627411105002
0.0567	-0.882709530439015	1.19969949952677	0.246547753734913	-0.564784487696153
0.0568	-0.44634182471351	0.139949357050538	0.838761068648099	-0.128416781970648
0.0569	1.33029812002605	-0.202910983162359	-0.595018535878562	-0.190755025645721
0.057	0.613408317762717	-0.109403617649751	-1.81061428754247	0.463796532942537
0.0571	1.04977602348822	0.0464419915379301	0.620577215785346	0.183274436404713
0.0572	0.769253926950398	0.139949357050538	0.43356248476013	0.276781801917321
0.0573	-0.726863921251335	-1.29383024747612	-1.65476867835479	0.619642142130218
0.0574	-0.60218743390119	0.60748618461358	0.807591946810563	-0.533615365858617
0.0575	0.239378855712285	-0.545771323375256	0.184209510059841	-0.0349094164580398
0.0576	0.270547977549821	-0.389925714187575	0.277716875572449	-0.471277122183545
0.0577	0.270547977549821	0.700993550126188	-0.595018535878562	0.152105314567176
0.0578	-0.384003581038437	0.576317062776044	-0.220989073828128	0.339120045592393
0.0579	0.519900952250109	-0.732786054400472	-0.252158195665665	-0.128416781970648
0.058	0.862761292463006	-2.32241126811481	0.495900728435202	0.307950923754857
0.0581	0.582239195925182	-0.0158962521371421	0.43356248476013	0.650811263967754
0.0582	0.488731830412573	-0.0158962521371421	0.215378631897377	0.120936192729641
0.0583	-0.321665337363365	0.077611113375466	-0.53268029220349	-0.440108000346009
0.0584	0.457562708575037	0.576317062776044	-0.0963125864779839	0.588473020292682
0.0585	-0.196988850013221	-0.857462541750617	-1.09372448527914	-0.128416781970648
0.0586	1.14328338900083	-0.763955176238009	-0.00280522096537581	1.05600984785572
0.0587	-0.633356555738726	0.358133209913291	-1.03138624160407	-0.471277122183545
0.0588	-0.633356555738726	0.919177402988941	-0.189819951990592	-2.09207145773542
0.0589	1.42380548553866	-0.608109567050328	1.24395965253607	-0.471277122183545
0.059	0.301717099387356	-1.16915376012598	-0.283327317503201	1.43003930990616
0.0591	-1.06972426146423	1.35554510871445	-0.813202388741315	-0.658291853208762
0.0592	0.364055343062429	0.669824428288652	-0.937878876091459	-1.15699780260934
0.0593	-0.384003581038437	-0.919800785425689	0.0595330227096964	-1.62453463017238
0.0594	0.769253926950398	-0.639278688887865	1.08811404334839	0.588473020292682
0.0595	0.145871490199676	0.358133209913291	-0.065143464640448	-0.564784487696153
0.0596	0.738084805112862	0.545147940938507	-0.158650830153056	-0.471277122183545
0.0597	-1.22556987065191	0.295794966238219	0.714084581297954	0.557303898455146
0.0598	-0.0723123626630764	-0.950969907263225	0.246547753734913	0.0897670708921046
0.0599	0.364055343062429	1.04385389033909	-0.501511170365953	-0.0349094164580398
0.06	1.17445251083837	0.856839159313868	-0.53268029220349	1.71056140644398
0.0601	-1.59959933270235	0.171118478888075	-1.00021711976653	0.152105314567176
0.0602	-0.726863921251335	0.264625844400683	0.464731606597666	-1.0323213152592
0.0603	0.738084805112862	0.108780235213002	1.86734208928679	-0.782968340558906
0.0604	-0.44634182471351	0.76333179380126	-0.84437151057885	-0.969983071584123
0.0605	-0.259327093688293	0.856839159313868	0.0595330227096964	0.276781801917321
0.0606	0.706915683275326	0.20228760072561	1.08811404334839	-0.845306584233979
0.0607	-1.75544494189003	-0.483433079700183	-1.18723185079175	-1.09465955893427
0.0608	-1.16323162697684	-0.950969907263225	-1.68593780019233	-0.221924147483256
0.0609	-0.134650606338149	1.5737289615772	0.714084581297954	-0.190755025645721
0.061	1.48614372921373	-0.171741861324823	0.651746337622882	0.713149507642826
0.0611	0.67574656143779	-0.608109567050328	0.651746337622882	0.307950923754857
0.0612	0.177040612037212	-0.919800785425689	0.745253703135491	-0.190755025645721
0.0613	0.052364124687068	-0.265249226837431	-0.84437151057885	-0.408938878508473
0.0614	0.145871490199676	-0.389925714187575	1.08811404334839	-0.533615365858617
0.0615	0.738084805112862	0.0464419915379301	1.11928316518592	0.183274436404713
0.0616	-0.695694799413799	-0.109403617649751	0.0907021445472327	0.588473020292682
0.0617	-0.0411432408255405	-1.51201410033887	-0.158650830153056	-0.097247660133112
0.0618	1.67315846023895	-1.35616849115119	-1.03138624160407	-0.284262391158329
0.0619	0.706915683275326	-0.234080104999895	-0.969047997928995	0.900164238668043
0.062	-0.913878652276551	0.0152728697003938	1.36863613988621	0.775487751317898
0.0621	-1.50609196718974	1.63606720525227	-0.53268029220349	-2.37259355427325
0.0622	0.769253926950398	2.75815559140357	-0.626187657716098	-1.56219638649731
0.0623	2.04718792228938	-1.04447727277583	-0.345665561178273	0.432627411105002
0.0624	1.23679075451344	-1.97955092790192	0.277716875572449	1.39887018806862
0.0625	-0.851540408601479	-0.919800785425689	0.184209510059841	-0.658291853208762
0.0626	0.987437779813151	-0.919800785425689	-1.03138624160407	-0.221924147483256
0.0627	1.2056216326759	-1.38733761298873	1.2751287743736	-0.876475706071515
0.0628	-0.0411432408255405	-1.88604356238931	1.2751287743736	0.401458289267465
0.0629	0.239378855712285	0.077611113375466	0.308885997409985	-0.59595360953369
0.063	1.1121142671633	0.20228760072561	-0.0339743428029117	-0.471277122183545
0.0631	0.519900952250109	0.576317062776044	0.776422824973027	1.58588491909384
0.0632	-0.352834459200902	1.5737289615772	1.15045228702346	-0.564784487696153
0.0633	-1.22556987065191	-0.452263957862648	-1.65476867835479	-0.814137462396442
0.0634	-1.22556987065191	0.669824428288652	-0.937878876091459	0.183274436404713
0.0635	-0.851540408601479	0.326964088075755	1.2751287743736	0.713149507642826
0.0636	-0.103481484500613	-0.639278688887865	1.46214350539882	0.744318629480363
0.0637	-0.196988850013221	-0.51460220153772	-1.09372448527914	-0.720630096883835
0.0638	-1.22556987065191	-0.639278688887865	-0.563849414041026	-0.502446244021082
0.0639	0.800423048787934	-1.0133081509383	0.963437555998243	-0.190755025645721
0.064	1.48614372921373	0.513978819100971	-0.314496439340737	0.962502482343115
0.0641	-0.352834459200902	0.482809697263435	-0.906709754253922	0.650811263967754
0.0642	-0.290496215525829	0.171118478888075	-0.906709754253922	0.744318629480363
0.0643	-2.34765825680321	-0.234080104999895	0.901099312323171	-0.440108000346009
0.0644	-1.56843021086481	-0.701616932562936	0.745253703135491	-1.0323213152592
0.0645	-0.228157971850757	1.29320686503937	-0.937878876091459	0.339120045592393
0.0646	-0.290496215525829	0.76333179380126	1.08811404334839	-0.408938878508473
0.0647	0.11470236836214	0.888008281151405	-1.09372448527914	0.713149507642826
0.0648	0.11470236836214	0.638655306451116	-0.0339743428029117	-2.37259355427325
0.0649	-1.22556987065191	0.326964088075755	0.153040388222305	-0.689460975046298
0.065	-1.19440074881438	0.0152728697003938	0.246547753734913	-0.408938878508473
0.0651	-1.0385551396267	-0.701616932562936	2.05435682031201	0.0585979490545683
0.0652	0.83159217062547	-1.29383024747612	-0.657356779553634	0.931333360505579
0.0653	-0.165819728175685	0.732162671963724	-0.345665561178273	-0.876475706071515
0.0654	-0.228157971850757	0.576317062776044	0.184209510059841	0.900164238668043
0.0655	0.644577439600254	-0.265249226837431	0.651746337622882	0.152105314567176
0.0656	-0.196988850013221	-1.60552146585148	0.277716875572449	-1.21933604628441
0.0657	0.270547977549821	-0.140572739487287	2.08552594214954	-0.346600634833401
0.0658	1.57965109472634	2.07243491097778	1.08811404334839	-1.25050516812195
0.0659	1.14328338900083	-0.327587470512503	-0.53268029220349	-0.876475706071515
0.066	-0.758033043088871	-0.421094836025112	0.558238972110274	1.95991438114427
0.0661	-0.726863921251335	0.0152728697003938	0.0595330227096964	-0.471277122183545
0.0662	0.956268657975615	-1.66785970952656	-0.158650830153056	-1.1258286807718
0.0663	-0.508680068388582	0.732162671963724	-0.937878876091459	0.276781801917321
0.0664	1.23679075451344	1.51139071790213	-0.0339743428029117	1.80406877195659
0.0665	-0.415172702875973	1.94775842362763	0.776422824973027	-1.65570375200992
0.0666	-1.84895230740263	-0.327587470512503	1.99201857663693	0.120936192729641
0.0667	0.800423048787934	-2.38474951178989	-0.00280522096537581	-1.09465955893427
0.0668	1.33029812002605	0.981515646664013	-1.4054157036545	0.339120045592393
0.0669	-0.664525677576262	2.22828052016546	-0.283327317503201	1.14951721336833
0.067	-0.259327093688293	0.545147940938507	0.932268434160707	1.1183480915308
0.0671	-0.196988850013221	-0.701616932562936	0.0595330227096964	-0.097247660133112
0.0672	-0.477510946551046	-0.327587470512503	0.246547753734913	-1.15699780260934
0.0673	-0.0723123626630764	-0.452263957862648	1.92968033296186	0.183274436404713
0.0674	-0.789202164926407	0.513978819100971	0.464731606597666	0.619642142130218
0.0675	1.26795987635098	-0.421094836025112	0.215378631897377	-0.471277122183545
0.0676	0.0211950028495317	-0.327587470512503	-1.31190833814189	0.713149507642826
0.0677	1.26795987635098	1.76074369260242	-0.595018535878562	0.837825994992971
0.0678	-0.290496215525829	-0.732786054400472	1.15045228702346	-0.907644827909051
0.0679	0.0835332465246039	-0.608109567050328	0.184209510059841	0.494965654780074
0.068	0.738084805112862	1.85425105811502	0.277716875572449	-0.720630096883835
0.0681	0.800423048787934	0.513978819100971	-0.813202388741315	0.370289167429929
0.0682	-0.60218743390119	-0.202910983162359	-0.813202388741315	-1.0323213152592
0.0683	0.800423048787934	0.326964088075755	0.714084581297954	-0.814137462396442
0.0684	0.551070074087645	-1.0133081509383	0.0283639008721605	-0.159585903808184
0.0685	0.488731830412573	-0.795124298075545	-0.719695023228706	0.619642142130218
0.0686	-0.851540408601479	-0.888631663588153	0.402393362922593	0.806656873155435
0.0687	-0.664525677576262	-0.358756592350039	-0.00280522096537581	0.619642142130218
0.0688	-0.415172702875973	0.856839159313868	-0.252158195665665	-0.159585903808184
0.0689	0.239378855712285	-0.483433079700183	0.43356248476013	-0.346600634833401
0.069	-0.165819728175685	-0.421094836025112	0.99460667783578	-0.907644827909051
0.0691	0.270547977549821	0.638655306451116	-0.969047997928995	-0.190755025645721
0.0692	-0.477510946551046	-0.202910983162359	-0.189819951990592	1.58588491909384
0.0693	-0.00997411898800422	0.545147940938507	1.58681999274897	-0.969983071584123
0.0694	0.11470236836214	0.420471453588363	0.43356248476013	-2.40376267611078
0.0695	-1.1320625051393	0.233456722563146	0.745253703135491	-0.0037402946205039
0.0696	-0.290496215525829	-1.0133081509383	-0.12748170831552	0.0897670708921046
0.0697	1.29912899818851	-1.0133081509383	-1.0625553634416	0.120936192729641
0.0698	-0.196988850013221	0.919177402988941	-0.782033266903779	0.339120045592393
0.0699	-0.851540408601479	0.950346524826477	0.838761068648099	-0.533615365858617
0.07	1.67315846023895	-0.202910983162359	0.43356248476013	-0.097247660133112
0.0701	0.925099536138078	0.919177402988941	-0.782033266903779	1.14951721336833
0.0702	-0.00997411898800422	0.108780235213002	-1.96645989673015	-1.34401253363456
0.0703	-1.06972426146423	1.16853037768923	0.963437555998243	0.120936192729641
0.0704	-0.664525677576262	-0.639278688887865	1.08811404334839	0.494965654780074
0.0705	-0.384003581038437	0.389302331750827	0.121871266384769	-0.097247660133112
0.0706	0.67574656143779	1.5737289615772	0.0595330227096964	0.276781801917321
0.0707	-0.0411432408255405	0.76333179380126	0.58940809394781	-0.159585903808184
0.0708	-0.571018312063655	-0.608109567050328	-0.84437151057885	-0.128416781970648
0.0709	0.0211950028495317	-0.0470653739746784	-0.84437151057885	-0.159585903808184
0.071	-0.352834459200902	0.888008281151405	-0.813202388741315	-1.28167428995948
0.0711	0.052364124687068	-0.545771323375256	0.153040388222305	-0.471277122183545
0.0712	1.14328338900083	-0.265249226837431	-1.21840097262928	0.120936192729641
0.0713	0.987437779813151	-1.35616849115119	1.02577579967332	-0.284262391158329
0.0714	0.301717099387356	-0.389925714187575	2.02318769847447	1.33653194439355
0.0715	-0.44634182471351	-0.483433079700183	-0.470342048528417	-0.221924147483256
0.0716	-1.19440074881438	0.545147940938507	-2.34048935878058	0.120936192729641
0.0717	-0.00997411898800422	1.29320686503937	-0.68852590139117	0.837825994992971
0.0718	-0.352834459200902	-0.389925714187575	-0.12748170831552	-0.0660785382955761
0.0719	0.862761292463006	-1.26266112563859	0.745253703135491	0.68198038580529
0.072	0.582239195925182	-0.795124298075545	1.43097438356128	0.993671604180651
0.0721	-1.8177831855651	2.07243491097778	-1.15606272895421	0.868995116830507
0.0722	0.145871490199676	1.29320686503937	-2.05996726224276	0.0585979490545683
0.0723	1.29912899818851	1.13736125585169	1.68032735826157	0.0585979490545683
0.0724	-1.1320625051393	-1.29383024747612	0.371224241085057	0.806656873155435
0.0725	0.177040612037212	-2.01072004973945	-0.189819951990592	-1.25050516812195
0.0726	0.956268657975615	1.54255983973966	0.495900728435202	0.339120045592393
0.0727	0.239378855712285	0.482809697263435	-1.21840097262928	-0.440108000346009
0.0728	-1.94245967291524	-1.0133081509383	-1.31190833814189	-1.06349043709673
0.0729	-0.695694799413799	-0.296418348674967	1.49331262723636	-0.221924147483256
0.073	1.23679075451344	0.0152728697003938	-0.439172926690881	-0.59595360953369
0.0731	-0.134650606338149	0.60748618461358	1.52448174907389	0.775487751317898
0.0732	0.208209733874748	-0.140572739487287	0.963437555998243	0.276781801917321
0.0733	-1.31907723616452	0.451640575425899	-1.7482760438674	-1.0323213152592
0.0734	0.364055343062429	-0.358756592350039	-0.906709754253922	-0.221924147483256
0.0735	-0.726863921251335	-1.4496758566638	1.74266560193665	0.900164238668043
0.0736	0.145871490199676	0.326964088075755	1.11928316518592	-1.15699780260934
0.0737	0.613408317762717	0.700993550126188	-0.53268029220349	-2.15440970141049
0.0738	0.706915683275326	-1.38733761298873	0.58940809394781	1.18068633520587
0.0739	-0.633356555738726	-0.202910983162359	1.58681999274897	1.61705404093137
0.074	0.457562708575037	1.10619213401416	1.21279053069853	0.52613477661761
0.0741	0.706915683275326	0.794500915638796	1.181621408861	-0.502446244021082
0.0742	0.0211950028495317	-0.763955176238009	-0.875540632416386	-0.720630096883835
0.0743	1.1121142671633	-0.826293419913081	0.0283639008721605	-1.37518165547209
0.0744	-0.913878652276551	0.794500915638796	1.21279053069853	-0.782968340558906
0.0745	0.0835332465246039	0.669824428288652	-1.0625553634416	-0.0037402946205039
0.0746	-0.134650606338149	0.482809697263435	-0.065143464640448	-0.564784487696153
0.0747	-0.196988850013221	-2.16656565892713	-0.345665561178273	2.11575999033195
0.0748	-1.41258460167713	0.794500915638796	-0.750864145066242	-0.75179921872137
0.0749	1.29912899818851	2.10360403281531	-1.12489360711668	0.245612680079785
0.075	0.987437779813151	0.794500915638796	-0.0963125864779839	-0.346600634833401
0.0751	0.0211950028495317	-0.358756592350039	0.121871266384769	-0.408938878508473
0.0752	-0.415172702875973	-1.04447727277583	-1.62359955651725	-1.43751989914716
0.0753	-0.976216895951624	-0.826293419913081	-2.24698199326797	0.0274288272170324
0.0754	0.987437779813151	-0.358756592350039	-0.314496439340737	2.05342174665688
0.0755	0.11470236836214	1.13736125585169	2.24137155133722	0.588473020292682
0.0756	0.0835332465246039	1.10619213401416	0.558238972110274	0.993671604180651
0.0757	-0.695694799413799	-2.69644073016525	-1.65476867835479	-1.18816692444688
0.0758	0.706915683275326	-0.795124298075545	-0.813202388741315	-1.87388760487267
0.0759	0.862761292463006	0.638655306451116	-0.189819951990592	0.401458289267465
0.076	0.956268657975615	1.2308686213643	-1.00021711976653	-1.18816692444688
0.0761	0.177040612037212	1.48022159606459	-0.158650830153056	-0.564784487696153
0.0762	-0.415172702875973	-0.0158962521371421	0.932268434160707	2.11575999033195
0.0763	-0.00997411898800422	-0.327587470512503	-1.21840097262928	0.650811263967754
0.0764	-0.60218743390119	0.139949357050538	-1.0625553634416	-0.59595360953369
0.0765	0.519900952250109	-1.41850673482627	0.963437555998243	-0.190755025645721
0.0766	0.551070074087645	-0.0158962521371421	0.495900728435202	-0.0660785382955761
0.0767	-0.664525677576262	0.700993550126188	-0.220989073828128	0.214443558242249
0.0768	-0.0723123626630764	0.451640575425899	-0.252158195665665	0.619642142130218
0.0769	0.644577439600254	-2.07305829341453	-0.657356779553634	0.0585979490545683
0.077	1.23679075451344	-0.171741861324823	-0.657356779553634	-0.159585903808184
0.0771	0.862761292463006	0.171118478888075	0.277716875572449	1.1183480915308
0.0772	-0.726863921251335	0.358133209913291	0.651746337622882	0.463796532942537
0.0773	-1.06972426146423	-0.202910983162359	-0.937878876091459	-0.502446244021082
0.0774	-0.290496215525829	-1.51201410033887	-0.595018535878562	-0.782968340558906
0.0775	-0.758033043088871	-0.171741861324823	-0.376834683015809	0.463796532942537
0.0776	-0.290496215525829	0.233456722563146	0.0283639008721605	0.993671604180651
0.0777	0.800423048787934	-0.950969907263225	0.0283639008721605	0.557303898455146
0.0778	-0.00997411898800422	0.0152728697003938	0.932268434160707	0.307950923754857
0.0779	0.862761292463006	1.04385389033909	-0.937878876091459	-1.00115219342166
0.078	1.2056216326759	1.94775842362763	0.0595330227096964	-0.377769756670937
0.0781	-0.571018312063655	-1.4496758566638	0.215378631897377	-0.75179921872137
0.0782	-2.00479791659032	-1.69902883136409	-0.813202388741315	0.339120045592393
0.0783	0.426393586737501	-1.60552146585148	-0.782033266903779	-1.18816692444688
0.0784	1.2056216326759	1.07502301217662	0.0283639008721605	-0.190755025645721
0.0785	1.26795987635098	1.38671423055198	1.83617296744925	0.713149507642826
0.0786	-0.196988850013221	0.482809697263435	0.495900728435202	2.11575999033195
0.0787	-0.633356555738726	-0.109403617649751	-0.220989073828128	0.806656873155435
0.0788	0.145871490199676	-0.576940445212792	-0.252158195665665	-1.56219638649731
0.0789	0.83159217062547	-0.389925714187575	0.620577215785346	0.557303898455146
0.079	-0.00997411898800422	-0.763955176238009	-0.657356779553634	-0.0037402946205039
0.0791	0.395224464899965	-0.483433079700183	-1.15606272895421	0.557303898455146
0.0792	0.270547977549821	0.638655306451116	0.0595330227096964	-0.0349094164580398
0.0793	0.052364124687068	0.513978819100971	0.869930190485635	-1.15699780260934
0.0794	0.332886221224893	0.264625844400683	-0.84437151057885	-1.62453463017238
0.0795	-0.415172702875973	0.545147940938507	0.0907021445472327	-1.53102726465977
0.0796	0.488731830412573	0.139949357050538	-0.501511170365953	-1.15699780260934
0.0797	0.11470236836214	-0.296418348674967	0.0595330227096964	0.183274436404713
0.0798	0.332886221224893	-0.140572739487287	0.932268434160707	1.77289965011905
0.0799	0.0211950028495317	0.513978819100971	1.58681999274897	2.42745120870731
0.08	0.332886221224893	1.01268476850155	-0.439172926690881	-0.315431512995865
0.0801	-1.19440074881438	0.20228760072561	-1.37424658181696	-0.0349094164580398
0.0802	-0.820371286763943	-0.327587470512503	0.807591946810563	-0.564784487696153
0.0803	0.208209733874748	1.10619213401416	0.308885997409985	-1.06349043709673
0.0804	0.0211950028495317	0.358133209913291	0.153040388222305	1.1183480915308
0.0805	0.426393586737501	0.0152728697003938	-1.71710692202986	1.30536282255601
0.0806	1.14328338900083	0.60748618461358	-0.00280522096537581	-1.18816692444688
0.0807	-1.4749228453522	0.420471453588363	-0.283327317503201	1.1183480915308
0.0808	0.925099536138078	-0.576940445212792	-0.813202388741315	0.619642142130218
0.0809	1.48614372921373	-2.19773478076467	-0.00280522096537581	-1.43751989914716
0.081	0.239378855712285	-0.421094836025112	-0.595018535878562	-1.96739497038528
0.0811	-0.851540408601479	1.51139071790213	1.11928316518592	-1.78038023936006
0.0812	-1.4749228453522	0.794500915638796	-0.189819951990592	1.08717896969326
0.0813	-1.41258460167713	-0.296418348674967	-0.065143464640448	2.17809823400702
0.0814	1.42380548553866	-0.950969907263225	0.527069850272738	0.0274288272170324
0.0815	1.92251143493923	0.295794966238219	0.963437555998243	-1.4686890209847
0.0816	-0.477510946551046	1.41788335238952	-0.376834683015809	-0.159585903808184
0.0817	0.0835332465246039	-1.04447727277583	-1.15606272895421	1.43003930990616
0.0818	-0.851540408601479	-1.76136707503916	-0.0963125864779839	-1.06349043709673
0.0819	0.145871490199676	-1.04447727277583	-0.626187657716098	-0.938813949746587
0.082	-0.0411432408255405	0.919177402988941	-0.376834683015809	-0.408938878508473
0.0821	1.36146724186358	1.01268476850155	1.08811404334839	0.245612680079785
0.0822	0.769253926950398	0.171118478888075	0.932268434160707	1.18068633520587
0.0823	-0.758033043088871	-1.07564639461337	-0.0963125864779839	0.900164238668043
0.0824	1.1121142671633	-2.47825687730249	-0.345665561178273	-0.159585903808184
0.0825	0.11470236836214	-0.857462541750617	0.869930190485635	-1.18816692444688
0.0826	0.301717099387356	1.5737289615772	-0.937878876091459	-0.845306584233979
0.0827	1.26795987635098	1.04385389033909	-1.43658482549204	-0.128416781970648
0.0828	0.519900952250109	0.60748618461358	1.02577579967332	0.432627411105002
0.0829	-0.00997411898800422	0.638655306451116	0.58940809394781	-0.284262391158329
0.083	0.551070074087645	0.389302331750827	-0.189819951990592	-0.969983071584123
0.0831	-0.196988850013221	-0.265249226837431	0.932268434160707	0.339120045592393
0.0832	0.301717099387356	-0.701616932562936	0.371224241085057	1.80406877195659
0.0833	0.11470236836214	-0.452263957862648	1.74266560193665	0.993671604180651
0.0834	-0.196988850013221	-0.265249226837431	0.246547753734913	-0.097247660133112
0.0835	-0.0723123626630764	1.85425105811502	0.58940809394781	0.120936192729641
0.0836	1.17445251083837	-0.763955176238009	-1.03138624160407	-0.720630096883835
0.0837	-1.00738601778916	-1.38733761298873	-0.84437151057885	-0.720630096883835
0.0838	-1.50609196718974	0.0152728697003938	1.33746701804868	-0.284262391158329
0.0839	-0.508680068388582	0.358133209913291	-0.875540632416386	1.27419370071848
0.084	-1.22556987065191	1.16853037768923	-1.37424658181696	1.92874525930673
0.0841	0.0211950028495317	0.326964088075755	-0.595018535878562	0.276781801917321
0.0842	-0.695694799413799	-0.0782344958122143	-0.283327317503201	-0.315431512995865
0.0843	1.36146724186358	1.48022159606459	-0.0339743428029117	-1.49985814282224
0.0844	0.83159217062547	-1.23149200380105	-1.49892306916711	-0.0660785382955761
0.0845	-0.60218743390119	-0.919800785425689	0.58940809394781	0.432627411105002
0.0846	-1.28790811432698	0.638655306451116	0.963437555998243	-0.720630096883835
0.0847	-1.28790811432698	0.20228760072561	0.620577215785346	-0.315431512995865
0.0848	-0.196988850013221	-0.0158962521371421	-0.782033266903779	-0.0349094164580398
0.0849	0.301717099387356	-0.795124298075545	-1.99762901856769	-0.346600634833401
0.085	-1.78661406372756	-0.483433079700183	0.215378631897377	0.183274436404713
0.0851	-1.16323162697684	-0.0158962521371421	0.901099312323171	-0.284262391158329
0.0852	-0.259327093688293	0.326964088075755	0.99460667783578	-0.284262391158329
0.0853	0.519900952250109	0.295794966238219	-0.158650830153056	-0.627122731371226
0.0854	-0.44634182471351	0.638655306451116	-0.0339743428029117	-1.1258286807718
0.0855	-0.290496215525829	-0.0470653739746784	1.05694492151085	-0.408938878508473
0.0856	1.82900406942663	0.139949357050538	-0.12748170831552	-0.0037402946205039
0.0857	0.364055343062429	-0.109403617649751	0.527069850272738	0.993671604180651
0.0858	-1.28790811432698	-0.327587470512503	0.215378631897377	1.5547157972563
0.0859	0.67574656143779	-0.732786054400472	0.402393362922593	-0.408938878508473
0.086	0.769253926950398	-0.109403617649751	-0.906709754253922	-0.502446244021082
0.0861	-0.477510946551046	0.0464419915379301	-1.99762901856769	-0.876475706071515
0.0862	-0.477510946551046	0.732162671963724	0.340055119247521	0.339120045592393
0.0863	-0.664525677576262	0.108780235213002	0.340055119247521	-0.75179921872137
0.0864	-1.16323162697684	1.60489808341474	1.08811404334839	-0.845306584233979
0.0865	0.67574656143779	0.451640575425899	1.6179891145865	-0.315431512995865
0.0866	0.519900952250109	-0.421094836025112	-1.4054157036545	-0.876475706071515
0.0867	-0.259327093688293	-0.51460220153772	-0.53268029220349	-0.75179921872137
0.0868	1.04977602348822	-0.732786054400472	-0.563849414041026	0.463796532942537
0.0869	1.70432758207648	-1.04447727277583	-0.00280522096537581	0.650811263967754
0.087	2.10952616596445	-0.919800785425689	0.371224241085057	-0.0037402946205039
0.0871	-0.571018312063655	1.44905247422705	-1.37424658181696	1.36770106623108
0.0872	-0.945047774114087	-0.234080104999895	-0.68852590139117	-0.190755025645721
0.0873	-0.196988850013221	-1.76136707503916	1.24395965253607	-1.21933604628441
0.0874	-0.415172702875973	-0.265249226837431	1.21279053069853	-1.37518165547209
0.0875	0.239378855712285	-0.0782344958122143	-0.158650830153056	-1.31284341179702
0.0876	0.769253926950398	0.108780235213002	-1.09372448527914	0.401458289267465
0.0877	0.83159217062547	0.638655306451116	-0.00280522096537581	0.214443558242249
0.0878	1.2056216326759	0.264625844400683	-0.563849414041026	0.0897670708921046
0.0879	0.644577439600254	-0.639278688887865	-0.68852590139117	0.962502482343115
0.088	1.2056216326759	-0.265249226837431	0.340055119247521	1.27419370071848
0.0881	1.39263636370112	0.732162671963724	0.620577215785346	0.775487751317898
0.0882	-0.134650606338149	-0.545771323375256	0.0907021445472327	-0.253093269320793
0.0883	-1.78661406372756	-1.69902883136409	0.277716875572449	-0.969983071584123
0.0884	0.551070074087645	1.13736125585169	-0.750864145066242	0.931333360505579
0.0885	2.23420265331459	1.13736125585169	-1.21840097262928	-0.627122731371226
0.0886	-0.851540408601479	-1.13798463828844	0.776422824973027	-0.253093269320793
0.0887	-1.94245967291524	0.825670037476333	1.02577579967332	-0.221924147483256
0.0888	1.2056216326759	1.69840544892734	-0.595018535878562	-0.720630096883835
0.0889	0.83159217062547	-0.389925714187575	1.11928316518592	-0.0660785382955761
0.089	-0.539849190226118	0.0464419915379301	0.745253703135491	0.339120045592393
0.0891	-0.228157971850757	-0.51460220153772	-1.0625553634416	-0.876475706071515
0.0892	-0.44634182471351	-0.234080104999895	-1.0625553634416	-1.62453463017238
0.0893	-0.259327093688293	1.41788335238952	0.0595330227096964	0.0897670708921046
0.0894	0.0211950028495317	0.545147940938507	-1.43658482549204	0.68198038580529
0.0895	0.052364124687068	0.732162671963724	-0.719695023228706	0.339120045592393
0.0896	1.33029812002605	0.358133209913291	0.495900728435202	-0.59595360953369
0.0897	-1.06972426146423	0.420471453588363	-0.065143464640448	-2.09207145773542
0.0898	-1.44375372351466	1.01268476850155	0.246547753734913	-0.627122731371226
0.0899	0.426393586737501	-0.763955176238009	0.0595330227096964	0.68198038580529
0.09	0.551070074087645	-0.327587470512503	-0.813202388741315	1.1183480915308
0.0901	0.800423048787934	1.01268476850155	1.2751287743736	-0.564784487696153
0.0902	-0.0411432408255405	-0.452263957862648	-0.065143464640448	0.463796532942537
0.0903	-2.34765825680321	-0.0158962521371421	-1.15606272895421	0.152105314567176
0.0904	0.301717099387356	0.139949357050538	0.277716875572449	0.401458289267465
0.0905	1.2056216326759	-0.483433079700183	-0.252158195665665	-0.0349094164580398
0.0906	-1.1320625051393	-0.763955176238009	-0.969047997928995	-0.564784487696153
0.0907	-0.945047774114087	-1.54318322217641	1.181621408861	-1.31284341179702
0.0908	0.67574656143779	-1.0133081509383	1.49331262723636	-0.969983071584123
0.0909	-0.00997411898800422	0.513978819100971	-1.96645989673015	-0.75179921872137
0.091	-0.820371286763943	0.0152728697003938	-0.376834683015809	1.49237755358123
0.0911	1.61082021656387	0.358133209913291	-0.595018535878562	0.806656873155435
0.0912	0.0211950028495317	-0.234080104999895	1.43097438356128	-0.533615365858617
0.0913	-2.97104069355393	0.264625844400683	0.558238972110274	1.14951721336833
0.0914	-1.38141547983959	0.638655306451116	-0.252158195665665	-0.471277122183545
0.0915	1.82900406942663	0.233456722563146	-0.595018535878562	-1.40635077730963
0.0916	2.04718792228938	1.16853037768923	-1.65476867835479	-0.315431512995865
0.0917	1.04977602348822	1.01268476850155	-1.37424658181696	0.837825994992971
0.0918	-0.259327093688293	0.669824428288652	0.807591946810563	0.806656873155435
0.0919	-0.945047774114087	1.10619213401416	1.36863613988621	2.02225262481934
0.092	0.769253926950398	0.794500915638796	-2.02879814040522	0.276781801917321
0.0921	0.239378855712285	-0.608109567050328	-0.53268029220349	-0.190755025645721
0.0922	-0.633356555738726	-0.202910983162359	-0.345665561178273	-1.87388760487267
0.0923	1.5484819728888	1.38671423055198	0.651746337622882	0.432627411105002
0.0924	0.270547977549821	-0.140572739487287	0.0283639008721605	2.70797330524514
0.0925	-0.290496215525829	-1.29383024747612	-0.84437151057885	-0.59595360953369
0.0926	0.301717099387356	0.0152728697003938	0.58940809394781	0.463796532942537
0.0927	1.33029812002605	-0.701616932562936	-0.283327317503201	-0.627122731371226
0.0928	-1.44375372351466	0.326964088075755	-1.77944516570493	0.557303898455146
0.0929	0.67574656143779	0.60748618461358	-0.12748170831552	0.0274288272170324
0.093	1.51731285105126	-1.0133081509383	1.49331262723636	0.463796532942537
0.0931	-0.384003581038437	-1.41850673482627	1.52448174907389	0.463796532942537
0.0932	-0.882709530439015	-1.38733761298873	1.05694492151085	-0.346600634833401
0.0933	-0.695694799413799	1.54255983973966	-1.24957009446682	0.0585979490545683
0.0934	-0.60218743390119	0.0152728697003938	0.308885997409985	-0.845306584233979
0.0935	-1.22556987065191	-1.07564639461337	0.58940809394781	-0.284262391158329
0.0936	1.33029812002605	-0.327587470512503	0.527069850272738	-1.1258286807718
0.0937	-0.00997411898800422	1.5737289615772	0.99460667783578	-0.159585903808184
0.0938	1.42380548553866	-0.452263957862648	0.121871266384769	0.0585979490545683
0.0939	1.86017319126416	0.420471453588363	1.11928316518592	-0.440108000346009
0.094	-0.415172702875973	1.07502301217662	-0.220989073828128	-1.06349043709673
0.0941	0.11470236836214	1.16853037768923	0.901099312323171	-0.408938878508473
0.0942	-1.41258460167713	-0.327587470512503	-0.220989073828128	-0.221924147483256
0.0943	0.738084805112862	-1.07564639461337	-0.252158195665665	0.650811263967754
0.0944	0.239378855712285	-0.358756592350039	1.52448174907389	0.120936192729641
0.0945	1.01860690165069	-0.140572739487287	2.08552594214954	0.214443558242249
0.0946	0.519900952250109	-0.919800785425689	-1.62359955651725	0.962502482343115
0.0947	0.582239195925182	0.20228760072561	-1.53009219100464	-0.128416781970648
0.0948	-0.134650606338149	-0.950969907263225	-0.345665561178273	0.463796532942537
0.0949	-0.00997411898800422	-0.483433079700183	0.620577215785346	-2.06090233589789
0.095	-0.415172702875973	-0.51460220153772	-1.12489360711668	-1.25050516812195
0.0951	1.01860690165069	-0.265249226837431	-0.252158195665665	0.931333360505579
0.0952	-0.44634182471351	0.981515646664013	-0.283327317503201	0.183274436404713
0.0953	-1.06972426146423	0.077611113375466	-4.21063666903275	-0.471277122183545
0.0954	0.0835332465246039	0.139949357050538	0.340055119247521	0.0274288272170324
0.0955	-0.00997411898800422	1.9165893017901	1.99201857663693	0.370289167429929
0.0956	0.177040612037212	0.513978819100971	-1.31190833814189	0.339120045592393
0.0957	0.145871490199676	-0.950969907263225	-0.53268029220349	0.307950923754857
0.0958	-1.25673899248945	-0.576940445212792	1.05694492151085	0.339120045592393
0.0959	-1.91129055107771	0.482809697263435	0.682915459460419	0.152105314567176
0.096	2.04718792228938	-0.140572739487287	-0.595018535878562	0.370289167429929
0.0961	1.95368055677677	-0.639278688887865	-1.59243043467972	-1.0323213152592
0.0962	0.239378855712285	0.171118478888075	-0.439172926690881	-0.533615365858617
0.0963	-1.35024635800206	-0.0470653739746784	-0.376834683015809	1.43003930990616
0.0964	0.208209733874748	1.44905247422705	-0.158650830153056	0.214443558242249
0.0965	1.57965109472634	0.264625844400683	-0.84437151057885	-1.00115219342166
0.0966	0.301717099387356	-0.265249226837431	-0.68852590139117	0.744318629480363
0.0967	-1.75544494189003	0.919177402988941	0.99460667783578	1.92874525930673
0.0968	-0.508680068388582	-0.140572739487287	-0.252158195665665	0.494965654780074
0.0969	-0.633356555738726	-0.421094836025112	-0.595018535878562	-0.0037402946205039
0.097	-1.10089338330177	-1.63669058768902	0.0283639008721605	0.744318629480363
0.0971	0.893930414300543	-0.51460220153772	-0.220989073828128	1.1183480915308
0.0972	1.08094514532576	-0.639278688887865	0.776422824973027	0.183274436404713
0.0973	0.208209733874748	0.919177402988941	1.52448174907389	1.58588491909384
0.0974	-0.945047774114087	-0.639278688887865	-1.34307745997943	1.33653194439355
0.0975	-1.94245967291524	-0.545771323375256	-0.12748170831552	-1.96739497038528
0.0976	0.769253926950398	2.07243491097778	1.99201857663693	-0.876475706071515
0.0977	2.60823211536503	0.545147940938507	0.246547753734913	1.30536282255601
0.0978	-1.1320625051393	-0.888631663588153	-1.21840097262928	1.08717896969326
0.0979	-2.53467298782843	0.700993550126188	-0.937878876091459	1.33653194439355
0.098	1.64198933840141	-0.421094836025112	0.371224241085057	-0.876475706071515
0.0981	1.5484819728888	-0.140572739487287	1.43097438356128	-0.0660785382955761
0.0982	0.239378855712285	-1.20032288196351	0.371224241085057	-1.96739497038528
0.0983	0.457562708575037	0.108780235213002	-0.0963125864779839	-1.49985814282224
0.0984	-0.103481484500613	-0.6704478107254	1.55565087091143	-0.471277122183545
0.0985	-0.0723123626630764	0.513978819100971	-0.314496439340737	1.95991438114427
0.0986	0.67574656143779	-0.0158962521371421	-1.37424658181696	1.14951721336833
0.0987	0.83159217062547	-1.88604356238931	1.74266560193665	-1.96739497038528
0.0988	1.5484819728888	-0.483433079700183	1.21279053069853	-0.315431512995865
0.0989	-0.352834459200902	0.171118478888075	-0.158650830153056	-0.159585903808184
0.099	-2.19181264761553	0.669824428288652	-0.782033266903779	0.744318629480363
0.0991	-0.633356555738726	-0.0158962521371421	0.184209510059841	0.494965654780074
0.0992	0.239378855712285	1.9165893017901	-2.27815111510551	0.962502482343115
0.0993	0.987437779813151	0.451640575425899	-0.53268029220349	0.152105314567176
0.0994	1.86017319126416	0.389302331750827	0.901099312323171	-0.876475706071515
0.0995	0.052364124687068	-1.0133081509383	0.246547753734913	-0.0037402946205039
0.0996	-1.1320625051393	0.576317062776044	-0.813202388741315	0.619642142130218
0.0997	-0.758033043088871	2.25944964200299	0.0595330227096964	-0.689460975046298
0.0998	0.582239195925182	-0.389925714187575	-0.283327317503201	-0.876475706071515
0.0999	0.738084805112862	0.451640575425899	0.121871266384769	-0.128416781970648
0.1	-0.789202164926407	1.38671423055198	-0.158650830153056	1.52354667541877
0.1001	-0.913878652276551	0.513978819100971	-0.0963125864779839	1.14951721336833
0.1002	-1.44375372351466	-0.51460220153772	-0.750864145066242	0.650811263967754
0.1003	-0.196988850013221	-0.639278688887865	-0.376834683015809	-1.06349043709673
0.1004	0.800423048787934	0.638655306451116	0.215378631897377	0.245612680079785
0.1005	-0.851540408601479	1.66723632708981	0.246547753734913	-0.159585903808184
0.1006	-0.352834459200902	0.576317062776044	-0.906709754253922	1.58588491909384
0.1007	1.79783494758909	-0.545771323375256	0.402393362922593	0.775487751317898
0.1008	1.36146724186358	-0.265249226837431	-1.31190833814189	-0.315431512995865
0.1009	0.270547977549821	-0.0158962521371421	-0.501511170365953	-1.00115219342166
0.101	-0.726863921251335	0.389302331750827	0.43356248476013	-0.845306584233979
0.1011	-1.1320625051393	0.20228760072561	-0.220989073828128	2.02225262481934
0.1012	-0.321665337363365	-0.202910983162359	0.714084581297954	1.5547157972563
0.1013	0.83159217062547	-1.13798463828844	1.05694492151085	0.837825994992971
0.1014	0.0835332465246039	0.669824428288652	0.963437555998243	-1.65570375200992
0.1015	0.052364124687068	1.07502301217662	-0.00280522096537581	-1.84271848303513
0.1016	0.0835332465246039	-1.48084497850134	-0.782033266903779	-0.0037402946205039
0.1017	-0.321665337363365	-0.919800785425689	0.277716875572449	-0.814137462396442
0.1018	-0.0411432408255405	1.16853037768923	0.277716875572449	-1.28167428995948
0.1019	-0.945047774114087	0.0152728697003938	0.0907021445472327	0.339120045592393
0.102	0.11470236836214	-1.88604356238931	-1.46775394732957	1.86640701563166
0.1021	0.488731830412573	0.171118478888075	0.714084581297954	0.650811263967754
0.1022	0.956268657975615	-1.54318322217641	0.153040388222305	-0.689460975046298
0.1023	1.70432758207648	0.233456722563146	-0.439172926690881	-0.190755025645721
0.1024	1.23679075451344	-0.0782344958122143	-1.31190833814189	0.214443558242249
0.1025	1.95368055677677	-1.63669058768902	-0.0963125864779839	0.52613477661761
0.1026	-0.290496215525829	0.669824428288652	1.11928316518592	-0.190755025645721
0.1027	0.83159217062547	-0.0158962521371421	-0.283327317503201	0.650811263967754
0.1028	-1.35024635800206	-0.639278688887865	1.2751287743736	1.67939228460645
0.1029	-1.28790811432698	-0.296418348674967	0.58940809394781	0.0897670708921046
0.103	0.738084805112862	-0.421094836025112	-0.68852590139117	-0.658291853208762
0.1031	0.862761292463006	-1.23149200380105	-0.563849414041026	-0.720630096883835
0.1032	0.862761292463006	0.108780235213002	0.745253703135491	0.0585979490545683
0.1033	0.0835332465246039	0.171118478888075	-0.00280522096537581	1.1183480915308
0.1034	-0.882709530439015	-0.140572739487287	0.184209510059841	-1.4686890209847
0.1035	-1.16323162697684	2.07243491097778	0.807591946810563	-0.0660785382955761
0.1036	-0.290496215525829	0.732162671963724	-0.220989073828128	1.05600984785572
0.1037	0.769253926950398	0.139949357050538	1.181621408861	0.152105314567176
0.1038	0.208209733874748	-1.35616849115119	0.121871266384769	0.152105314567176
0.1039	-0.228157971850757	-0.265249226837431	0.215378631897377	-0.0349094164580398
0.104	-1.19440074881438	0.358133209913291	0.464731606597666	-0.284262391158329
0.1041	-0.00997411898800422	0.0152728697003938	-1.12489360711668	2.20926735584456
0.1042	-1.84895230740263	0.669824428288652	-0.969047997928995	1.71056140644398
0.1043	-1.59959933270235	-0.421094836025112	0.121871266384769	-2.2479170669231
0.1044	-0.165819728175685	0.358133209913291	0.121871266384769	-0.969983071584123
0.1045	0.208209733874748	1.51139071790213	-0.657356779553634	1.18068633520587
0.1046	-0.134650606338149	-0.0782344958122143	1.05694492151085	0.588473020292682
0.1047	1.08094514532576	-0.140572739487287	0.901099312323171	-1.1258286807718
0.1048	0.987437779813151	-0.421094836025112	1.43097438356128	1.02484072601819
0.1049	-1.75544494189003	-1.04447727277583	0.153040388222305	0.900164238668043
0.105	-0.384003581038437	-0.857462541750617	-0.719695023228706	-1.21933604628441
0.1051	-1.16323162697684	0.420471453588363	0.246547753734913	-0.845306584233979
0.1052	-1.00738601778916	0.451640575425899	-0.626187657716098	-0.938813949746587
0.1053	-0.103481484500613	0.0152728697003938	-1.00021711976653	-0.876475706071515
0.1054	-0.134650606338149	0.264625844400683	0.340055119247521	-0.845306584233979
0.1055	0.956268657975615	1.97892754546517	2.17903330766215	-0.0660785382955761
0.1056	0.11470236836214	-0.327587470512503	1.83617296744925	0.868995116830507
0.1057	0.301717099387356	0.888008281151405	0.495900728435202	1.14951721336833
0.1058	1.73549670391402	0.60748618461358	1.46214350539882	0.432627411105002
0.1059	0.83159217062547	-0.950969907263225	-0.12748170831552	-0.471277122183545
0.106	-2.03596703842785	-0.888631663588153	-0.719695023228706	-0.0037402946205039
0.1061	-1.00738601778916	0.077611113375466	-0.376834683015809	0.463796532942537
0.1062	0.177040612037212	1.04385389033909	-0.501511170365953	-1.1258286807718
0.1063	0.332886221224893	-0.763955176238009	1.24395965253607	0.650811263967754
0.1064	1.48614372921373	-0.763955176238009	0.620577215785346	-0.377769756670937
0.1065	0.0835332465246039	0.20228760072561	0.0595330227096964	-0.845306584233979
0.1066	-1.56843021086481	1.66723632708981	1.30629789621114	0.339120045592393
0.1067	-1.10089338330177	0.482809697263435	-1.28073921630436	-0.502446244021082
0.1068	-0.726863921251335	-1.94838180606438	-0.252158195665665	0.370289167429929
0.1069	1.95368055677677	0.794500915638796	-0.439172926690881	0.432627411105002
0.107	0.67574656143779	0.0464419915379301	-0.595018535878562	-0.097247660133112
0.1071	-0.384003581038437	-0.389925714187575	-0.283327317503201	0.152105314567176
0.1072	-0.0723123626630764	0.233456722563146	-0.220989073828128	-0.440108000346009
0.1073	-0.0723123626630764	0.139949357050538	0.340055119247521	-1.06349043709673
0.1074	1.29912899818851	0.482809697263435	-1.09372448527914	0.931333360505579
0.1075	1.51731285105126	0.732162671963724	-1.46775394732957	0.931333360505579
0.1076	-0.165819728175685	-0.51460220153772	-0.563849414041026	0.0585979490545683
0.1077	-1.63076845453988	-1.38733761298873	1.21279053069853	0.463796532942537
0.1078	0.862761292463006	-0.0470653739746784	1.11928316518592	0.900164238668043
0.1079	1.17445251083837	-0.140572739487287	0.340055119247521	1.58588491909384
0.108	0.0211950028495317	-0.545771323375256	0.246547753734913	-0.814137462396442
0.1081	0.301717099387356	1.10619213401416	0.901099312323171	-1.31284341179702
0.1082	-1.53726108902727	-0.109403617649751	0.371224241085057	2.17809823400702
0.1083	-1.59959933270235	-0.265249226837431	0.215378631897377	-0.0349094164580398
0.1084	1.39263636370112	0.233456722563146	-0.53268029220349	-1.43751989914716
0.1085	-1.72427582005249	-0.639278688887865	0.340055119247521	0.432627411105002
0.1086	-0.913878652276551	-1.35616849115119	-0.53268029220349	0.52613477661761
0.1087	1.79783494758909	-0.0158962521371421	-0.470342048528417	-1.4686890209847
0.1088	0.488731830412573	0.420471453588363	0.682915459460419	0.52613477661761
0.1089	-1.72427582005249	-0.701616932562936	0.43356248476013	0.806656873155435
0.109	-0.0411432408255405	-1.20032288196351	0.246547753734913	0.650811263967754
0.1091	-1.16323162697684	-0.296418348674967	-0.53268029220349	-1.15699780260934
0.1092	1.42380548553866	0.389302331750827	-2.1846437495929	-0.533615365858617
0.1093	0.769253926950398	0.233456722563146	-0.937878876091459	-0.315431512995865
0.1094	1.73549670391402	0.233456722563146	0.402393362922593	1.83523789379413
0.1095	-0.290496215525829	1.51139071790213	0.932268434160707	-1.74921111752253
0.1096	-0.976216895951624	0.171118478888075	-0.376834683015809	0.650811263967754
0.1097	-1.91129055107771	-1.60552146585148	0.340055119247521	1.08717896969326
0.1098	-1.10089338330177	0.60748618461358	0.527069850272738	-0.190755025645721
0.1099	0.0211950028495317	0.326964088075755	-0.813202388741315	-0.315431512995865
0.11	0.613408317762717	0.295794966238219	0.153040388222305	-0.658291853208762
0.1101	0.925099536138078	-0.202910983162359	-0.12748170831552	-0.377769756670937
0.1102	-0.976216895951624	1.41788335238952	-1.15606272895421	-0.284262391158329
0.1103	0.301717099387356	-0.763955176238009	0.402393362922593	-0.159585903808184
0.1104	2.26537177515213	-1.04447727277583	-0.220989073828128	0.0585979490545683
0.1105	-0.134650606338149	0.295794966238219	1.08811404334839	1.43003930990616
0.1106	-1.63076845453988	0.638655306451116	-0.376834683015809	0.120936192729641
0.1107	0.519900952250109	-0.327587470512503	-0.158650830153056	-1.87388760487267
0.1108	2.01601880045184	-0.483433079700183	0.745253703135491	-0.315431512995865
0.1109	-0.196988850013221	0.76333179380126	-0.937878876091459	1.5547157972563
0.111	-1.38141547983959	1.07502301217662	-1.56126131284218	1.39887018806862
0.1111	-1.00738601778916	1.38671423055198	-0.813202388741315	-0.440108000346009
0.1112	0.925099536138078	-1.76136707503916	1.36863613988621	-1.00115219342166
0.1113	2.10952616596445	-0.888631663588153	0.558238972110274	-0.814137462396442
0.1114	0.0211950028495317	-0.140572739487287	-0.563849414041026	1.5547157972563
0.1115	-0.196988850013221	0.077611113375466	-0.439172926690881	2.48978945238238
0.1116	-0.321665337363365	0.20228760072561	-1.12489360711668	-0.346600634833401
0.1117	0.551070074087645	1.94775842362763	-0.12748170831552	0.152105314567176
0.1118	-0.0723123626630764	-1.51201410033887	1.39980526172375	0.307950923754857
0.1119	0.519900952250109	-1.76136707503916	-0.906709754253922	-0.0349094164580398
0.112	-0.259327093688293	2.3529570075156	-0.439172926690881	1.18068633520587
0.1121	-0.134650606338149	1.76074369260242	-1.03138624160407	-0.221924147483256
0.1122	1.5484819728888	-0.140572739487287	0.184209510059841	-1.00115219342166
0.1123	1.79783494758909	0.420471453588363	2.05435682031201	-1.09465955893427
0.1124	-0.695694799413799	-0.140572739487287	1.68032735826157	1.33653194439355
0.1125	-1.53726108902727	-0.483433079700183	-0.408003804853345	0.401458289267465
0.1126	-1.44375372351466	-0.639278688887865	-1.15606272895421	0.0897670708921046
0.1127	-0.352834459200902	1.41788335238952	0.99460667783578	-1.21933604628441
0.1128	0.644577439600254	1.13736125585169	0.0907021445472327	-1.06349043709673
0.1129	1.45497460737619	-0.327587470512503	-0.626187657716098	0.557303898455146
0.113	-0.00997411898800422	-0.0158962521371421	1.46214350539882	0.339120045592393
0.1131	-1.0385551396267	-0.639278688887865	0.464731606597666	-0.782968340558906
0.1132	-0.0411432408255405	-2.01072004973945	-0.408003804853345	1.46120843174369
0.1133	-0.196988850013221	-0.826293419913081	-0.408003804853345	-3.24532896572426
0.1134	-0.477510946551046	-0.389925714187575	0.277716875572449	-1.18816692444688
0.1135	0.177040612037212	0.139949357050538	1.68032735826157	1.83523789379413
0.1136	1.2056216326759	0.108780235213002	2.42838628236244	-0.440108000346009
0.1137	2.39004826250228	-0.171741861324823	-0.0963125864779839	-3.15182160021165
0.1138	0.145871490199676	-0.826293419913081	-1.62359955651725	-0.440108000346009
0.1139	-2.53467298782843	-0.950969907263225	-0.470342048528417	-0.221924147483256
0.114	0.893930414300543	-0.0158962521371421	1.02577579967332	0.183274436404713
0.1141	1.1121142671633	-1.88604356238931	-2.09113638408029	0.120936192729641
0.1142	-0.851540408601479	-0.265249226837431	0.745253703135491	-0.408938878508473
0.1143	-0.259327093688293	1.41788335238952	2.08552594214954	-0.221924147483256
0.1144	0.862761292463006	-0.639278688887865	-0.408003804853345	0.152105314567176
0.1145	0.177040612037212	1.48022159606459	0.43356248476013	-0.377769756670937
0.1146	1.01860690165069	-1.20032288196351	-0.376834683015809	0.370289167429929
0.1147	-1.19440074881438	-1.26266112563859	0.43356248476013	-0.128416781970648
0.1148	0.488731830412573	0.482809697263435	-0.314496439340737	-1.78038023936006
0.1149	1.95368055677677	1.01268476850155	-2.12230550591783	-0.284262391158329
0.115	1.2056216326759	-1.57435234401395	-0.563849414041026	1.1183480915308
0.1151	-0.0723123626630764	0.108780235213002	0.121871266384769	0.120936192729641
0.1152	0.145871490199676	2.07243491097778	-1.09372448527914	-1.1258286807718
0.1153	-0.789202164926407	-1.7925361968767	0.121871266384769	-0.346600634833401
0.1154	0.426393586737501	-1.29383024747612	-0.68852590139117	-0.782968340558906
0.1155	-0.976216895951624	1.32437598687691	-1.12489360711668	1.43003930990616
0.1156	0.644577439600254	0.513978819100971	-0.906709754253922	-0.253093269320793
0.1157	0.644577439600254	-1.73019795320163	0.308885997409985	-0.720630096883835
0.1158	1.61082021656387	-1.41850673482627	-0.376834683015809	-0.720630096883835
0.1159	-0.228157971850757	2.10360403281531	-0.53268029220349	0.52613477661761
0.116	0.551070074087645	-0.0470653739746784	0.776422824973027	0.214443558242249
0.1161	-0.321665337363365	-2.01072004973945	-0.376834683015809	0.868995116830507
0.1162	-1.22556987065191	-0.234080104999895	-0.750864145066242	-0.128416781970648
0.1163	-0.134650606338149	0.077611113375466	-0.0963125864779839	-1.06349043709673
0.1164	-1.25673899248945	1.19969949952677	-0.12748170831552	-0.377769756670937
0.1165	0.519900952250109	-0.358756592350039	-0.750864145066242	0.214443558242249
0.1166	-0.196988850013221	0.295794966238219	0.246547753734913	0.152105314567176
0.1167	-0.758033043088871	0.077611113375466	-0.626187657716098	0.775487751317898
0.1168	0.519900952250109	-0.6704478107254	-0.53268029220349	-1.59336550833484
0.1169	-1.00738601778916	-0.919800785425689	1.24395965253607	-1.1258286807718
0.117	-1.00738601778916	0.451640575425899	0.932268434160707	1.67939228460645
0.1171	0.332886221224893	1.2308686213643	1.11928316518592	-0.097247660133112
0.1172	1.14328338900083	0.451640575425899	-1.00021711976653	-0.408938878508473
0.1173	-0.44634182471351	0.233456722563146	-2.05996726224276	-0.564784487696153
0.1174	-0.571018312063655	-0.576940445212792	0.0595330227096964	0.52613477661761
0.1175	1.48614372921373	-0.608109567050328	-0.969047997928995	-0.097247660133112
0.1176	0.706915683275326	-0.421094836025112	0.620577215785346	-1.31284341179702
0.1177	1.14328338900083	-1.54318322217641	1.21279053069853	-0.471277122183545
0.1178	1.57965109472634	-0.0470653739746784	-1.0625553634416	-0.876475706071515
0.1179	1.2056216326759	0.950346524826477	-1.68593780019233	0.52613477661761
0.118	0.301717099387356	-0.234080104999895	0.121871266384769	0.650811263967754
0.1181	-0.165819728175685	-0.576940445212792	-0.0339743428029117	-1.21933604628441
0.1182	-1.94245967291524	1.38671423055198	0.963437555998243	2.17809823400702
0.1183	-0.196988850013221	-2.07305829341453	-0.283327317503201	0.307950923754857
0.1184	1.48614372921373	-1.7925361968767	-2.05996726224276	-0.876475706071515
0.1185	0.488731830412573	1.07502301217662	-0.470342048528417	-0.876475706071515
0.1186	0.426393586737501	0.700993550126188	0.714084581297954	0.183274436404713
0.1187	-0.321665337363365	0.420471453588363	-0.158650830153056	-0.0349094164580398
0.1188	0.800423048787934	1.07502301217662	-0.719695023228706	-0.689460975046298
0.1189	0.301717099387356	-1.20032288196351	0.340055119247521	0.152105314567176
0.119	-0.820371286763943	-0.763955176238009	0.0595330227096964	0.931333360505579
0.1191	0.177040612037212	-0.452263957862648	-0.065143464640448	0.401458289267465
0.1192	0.488731830412573	0.888008281151405	0.58940809394781	0.432627411105002
0.1193	-1.50609196718974	-0.202910983162359	-0.0963125864779839	-0.097247660133112
0.1194	0.582239195925182	-0.608109567050328	-1.0625553634416	-0.75179921872137
0.1195	1.36146724186358	0.888008281151405	-0.376834683015809	0.931333360505579
0.1196	0.301717099387356	2.0100966673027	-0.470342048528417	-0.0660785382955761
0.1197	-0.228157971850757	0.513978819100971	0.58940809394781	-0.502446244021082
0.1198	-0.851540408601479	-0.389925714187575	-0.470342048528417	1.18068633520587
0.1199	0.332886221224893	0.0464419915379301	-1.53009219100464	0.401458289267465
0.12	-0.134650606338149	0.76333179380126	1.02577579967332	-1.34401253363456
0.1201	1.51731285105126	2.04126578914024	0.869930190485635	-0.0037402946205039
0.1202	-0.758033043088871	0.451640575425899	-0.00280522096537581	0.245612680079785
0.1203	-1.35024635800206	-0.0470653739746784	-1.53009219100464	-0.128416781970648
0.1204	-0.976216895951624	0.76333179380126	-1.0625553634416	0.619642142130218
0.1205	0.67574656143779	-0.888631663588153	-0.84437151057885	-0.471277122183545
0.1206	1.42380548553866	-0.389925714187575	0.58940809394781	0.775487751317898
0.1207	-0.508680068388582	1.79191281443995	0.901099312323171	2.08459086849442
0.1208	-0.851540408601479	2.10360403281531	-2.05996726224276	-0.190755025645721
0.1209	-0.0723123626630764	0.60748618461358	-0.345665561178273	-1.15699780260934
0.121	0.83159217062547	-2.07305829341453	2.89592310992548	0.0897670708921046
0.1211	1.26795987635098	0.171118478888075	0.215378631897377	-0.346600634833401
0.1212	-1.10089338330177	-1.13798463828844	-1.46775394732957	-0.408938878508473
0.1213	-0.321665337363365	-0.0782344958122143	-1.15606272895421	0.68198038580529
0.1214	-0.976216895951624	0.513978819100971	0.153040388222305	0.775487751317898
0.1215	1.26795987635098	-0.608109567050328	0.620577215785346	-2.27908618876064
0.1216	0.11470236836214	0.108780235213002	-0.782033266903779	-0.75179921872137
0.1217	0.67574656143779	1.44905247422705	-1.81061428754247	1.5547157972563
0.1218	0.613408317762717	0.856839159313868	0.121871266384769	1.43003930990616
0.1219	-0.0411432408255405	-1.16915376012598	0.869930190485635	-1.21933604628441
0.122	1.08094514532576	-1.20032288196351	0.277716875572449	-1.21933604628441
0.1221	0.177040612037212	-1.29383024747612	-0.0339743428029117	-0.533615365858617
0.1222	-0.134650606338149	0.295794966238219	-0.501511170365953	-0.0037402946205039
0.1223	0.0835332465246039	-0.389925714187575	0.184209510059841	0.744318629480363
0.1224	0.800423048787934	0.295794966238219	-1.18723185079175	0.463796532942537
0.1225	1.79783494758909	-0.826293419913081	-1.15606272895421	-1.09465955893427
0.1226	-0.820371286763943	-1.23149200380105	0.0595330227096964	-0.627122731371226
0.1227	0.11470236836214	-1.20032288196351	0.0907021445472327	0.339120045592393
0.1228	-0.477510946551046	0.295794966238219	0.402393362922593	-0.097247660133112
0.1229	0.769253926950398	1.29320686503937	0.121871266384769	0.0274288272170324
0.123	2.04718792228938	2.38412612935314	0.99460667783578	1.36770106623108
0.1231	-0.290496215525829	-1.10681551645091	-0.283327317503201	-0.471277122183545
0.1232	-1.19440074881438	-0.795124298075545	0.153040388222305	-0.533615365858617
0.1233	-0.976216895951624	1.26203774320184	0.464731606597666	-1.84271848303513
0.1234	-0.00997411898800422	1.13736125585169	-0.00280522096537581	-0.190755025645721
0.1235	1.33029812002605	-0.732786054400472	-0.595018535878562	1.86640701563166
0.1236	-0.726863921251335	-0.0782344958122143	1.15045228702346	-0.128416781970648
0.1237	-1.50609196718974	0.420471453588363	-0.220989073828128	0.806656873155435
0.1238	0.145871490199676	-0.389925714187575	-0.283327317503201	-0.876475706071515
0.1239	0.11470236836214	0.108780235213002	0.184209510059841	0.52613477661761
0.124	0.426393586737501	-0.795124298075545	0.0283639008721605	0.339120045592393
0.1241	-0.0411432408255405	-1.35616849115119	-0.345665561178273	-0.221924147483256
0.1242	0.706915683275326	0.0464419915379301	-1.56126131284218	-0.315431512995865
0.1243	1.1121142671633	1.13736125585169	-1.87295253121754	0.557303898455146
0.1244	-1.19440074881438	2.50880261670328	-0.00280522096537581	-0.720630096883835
0.1245	-1.16323162697684	-1.60552146585148	1.43097438356128	0.276781801917321
0.1246	1.23679075451344	-1.32499936931366	0.371224241085057	1.43003930990616
0.1247	0.83159217062547	-0.171741861324823	0.0595330227096964	-0.128416781970648
0.1248	-1.41258460167713	1.07502301217662	-0.595018535878562	-1.4686890209847
0.1249	-0.976216895951624	1.04385389033909	-0.189819951990592	-0.440108000346009
0.125	1.1121142671633	-0.888631663588153	-0.719695023228706	-0.845306584233979
0.1251	-0.00997411898800422	0.60748618461358	-0.376834683015809	0.0897670708921046
0.1252	-0.571018312063655	0.389302331750827	0.495900728435202	2.08459086849442
0.1253	-0.945047774114087	0.171118478888075	-2.05996726224276	-0.689460975046298
0.1254	-0.477510946551046	0.389302331750827	-0.345665561178273	-0.221924147483256
0.1255	-0.44634182471351	0.420471453588363	2.11669506398708	-0.814137462396442
0.1256	0.613408317762717	0.358133209913291	2.14786418582462	-1.87388760487267
0.1257	0.488731830412573	-1.26266112563859	0.682915459460419	1.80406877195659
0.1258	0.582239195925182	-0.358756592350039	0.184209510059841	0.837825994992971
0.1259	-0.165819728175685	0.108780235213002	-0.53268029220349	-0.315431512995865
0.126	-0.134650606338149	-0.982139029100761	-0.345665561178273	0.339120045592393
0.1261	0.208209733874748	-0.763955176238009	1.49331262723636	-1.71804199568499
0.1262	-1.31907723616452	-0.0782344958122143	1.9608494547994	-1.28167428995948
0.1263	-1.63076845453988	0.0464419915379301	0.901099312323171	0.0897670708921046
0.1264	0.956268657975615	0.576317062776044	-2.15347462775537	0.744318629480363
0.1265	0.332886221224893	1.10619213401416	-1.18723185079175	0.183274436404713
0.1266	0.644577439600254	-0.265249226837431	-0.595018535878562	-0.128416781970648
0.1267	-0.60218743390119	-1.13798463828844	0.121871266384769	-0.533615365858617
0.1268	0.426393586737501	-1.26266112563859	0.99460667783578	0.713149507642826
0.1269	0.83159217062547	-0.857462541750617	-0.220989073828128	1.05600984785572
0.127	-0.0723123626630764	-0.202910983162359	-2.21581287143044	1.30536282255601
0.1271	1.04977602348822	-0.0782344958122143	-1.21840097262928	0.307950923754857
0.1272	-0.633356555738726	0.981515646664013	0.402393362922593	-0.159585903808184
0.1273	-0.415172702875973	1.19969949952677	-0.314496439340737	1.1183480915308
0.1274	0.644577439600254	-1.13798463828844	0.0907021445472327	0.713149507642826
0.1275	-0.134650606338149	-0.732786054400472	-0.626187657716098	-0.627122731371226
0.1276	-0.882709530439015	-0.140572739487287	-1.7482760438674	0.713149507642826
0.1277	-0.0723123626630764	-1.4496758566638	-1.0625553634416	0.307950923754857
0.1278	0.208209733874748	0.669824428288652	0.58940809394781	-0.969983071584123
0.1279	0.551070074087645	0.545147940938507	1.05694492151085	-0.938813949746587
0.128	0.332886221224893	0.638655306451116	0.527069850272738	-1.4686890209847
0.1281	-0.165819728175685	1.10619213401416	-0.345665561178273	0.868995116830507
0.1282	-0.976216895951624	1.10619213401416	-0.158650830153056	0.52613477661761
0.1283	-0.384003581038437	-1.73019795320163	-0.00280522096537581	0.494965654780074
0.1284	0.893930414300543	-1.16915376012598	1.2751287743736	0.0274288272170324
0.1285	0.956268657975615	-0.140572739487287	0.153040388222305	-2.12324057957296
0.1286	0.11470236836214	-0.795124298075545	1.11928316518592	-0.814137462396442
0.1287	0.769253926950398	1.66723632708981	1.24395965253607	2.61446593973253
0.1288	-2.09830528210292	0.326964088075755	-0.345665561178273	0.463796532942537
0.1289	-1.28790811432698	-0.51460220153772	0.714084581297954	-0.097247660133112
0.129	0.239378855712285	-0.0158962521371421	-0.158650830153056	0.276781801917321
0.1291	-0.0723123626630764	0.545147940938507	-0.501511170365953	-0.0349094164580398
0.1292	-0.664525677576262	-0.639278688887865	-0.626187657716098	-0.814137462396442
0.1293	0.11470236836214	0.233456722563146	-0.937878876091459	0.806656873155435
0.1294	0.177040612037212	1.2308686213643	1.21279053069853	0.931333360505579
0.1295	0.270547977549821	0.545147940938507	0.776422824973027	-0.440108000346009
0.1296	0.800423048787934	-1.04447727277583	-0.84437151057885	-0.627122731371226
0.1297	-0.228157971850757	0.389302331750827	-0.906709754253922	0.650811263967754
0.1298	-1.44375372351466	0.732162671963724	-1.7482760438674	0.339120045592393
0.1299	-0.820371286763943	-0.732786054400472	0.184209510059841	-1.06349043709673
0.13	0.177040612037212	-2.01072004973945	-0.782033266903779	-0.190755025645721
0.1301	-0.134650606338149	0.919177402988941	-1.81061428754247	0.619642142130218
0.1302	-0.477510946551046	2.29061876384053	0.869930190485635	1.33653194439355
0.1303	-0.851540408601479	-0.0158962521371421	1.55565087091143	0.152105314567176
0.1304	1.51731285105126	-0.701616932562936	2.08552594214954	-0.658291853208762
0.1305	0.582239195925182	-0.327587470512503	0.121871266384769	-1.25050516812195
0.1306	-0.758033043088871	-0.0158962521371421	0.464731606597666	-0.627122731371226
0.1307	1.14328338900083	0.108780235213002	-0.376834683015809	1.27419370071848
0.1308	-0.976216895951624	0.0464419915379301	0.714084581297954	-0.408938878508473
0.1309	-1.75544494189003	-0.888631663588153	0.901099312323171	-0.315431512995865
0.131	0.706915683275326	0.60748618461358	-0.00280522096537581	-0.502446244021082
0.1311	1.2056216326759	0.888008281151405	-1.15606272895421	-0.627122731371226
0.1312	-0.259327093688293	0.919177402988941	0.340055119247521	-0.315431512995865
0.1313	-0.945047774114087	0.513978819100971	0.651746337622882	1.14951721336833
0.1314	0.862761292463006	-0.202910983162359	0.153040388222305	-0.0349094164580398
0.1315	1.29912899818851	-1.4496758566638	-0.782033266903779	0.307950923754857
0.1316	-0.976216895951624	-1.04447727277583	-1.59243043467972	0.0585979490545683
0.1317	-1.0385551396267	0.451640575425899	0.371224241085057	1.05600984785572
0.1318	0.11470236836214	0.0152728697003938	0.651746337622882	0.775487751317898
0.1319	0.706915683275326	-0.0782344958122143	0.932268434160707	1.02484072601819
0.132	1.23679075451344	-1.16915376012598	-0.0339743428029117	0.339120045592393
0.1321	-0.539849190226118	0.077611113375466	2.02318769847447	-0.440108000346009
0.1322	-0.0723123626630764	0.856839159313868	0.714084581297954	-0.128416781970648
0.1323	-0.571018312063655	-0.763955176238009	-1.21840097262928	-1.1258286807718
0.1324	0.925099536138078	1.16853037768923	-1.4054157036545	1.14951721336833
0.1325	-0.0411432408255405	-0.234080104999895	-0.657356779553634	1.36770106623108
0.1326	-0.0411432408255405	-0.265249226837431	-0.439172926690881	-0.0037402946205039
0.1327	-0.508680068388582	0.389302331750827	0.495900728435202	-0.689460975046298
0.1328	-0.913878652276551	-0.0158962521371421	-1.43658482549204	0.557303898455146
0.1329	0.769253926950398	-0.982139029100761	-0.12748170831552	1.64822316276891
0.133	0.488731830412573	0.76333179380126	0.58940809394781	-0.876475706071515
0.1331	-0.758033043088871	1.10619213401416	0.402393362922593	0.463796532942537
0.1332	-0.633356555738726	0.0152728697003938	0.340055119247521	-0.346600634833401
0.1333	-0.0411432408255405	0.108780235213002	0.651746337622882	-0.782968340558906
0.1334	-1.75544494189003	-0.265249226837431	-0.84437151057885	-0.533615365858617
0.1335	0.738084805112862	-0.483433079700183	2.3972171605249	-0.59595360953369
0.1336	0.987437779813151	0.20228760072561	-0.501511170365953	-0.59595360953369
0.1337	-1.56843021086481	-1.85487444055177	-1.15606272895421	-1.4686890209847
0.1338	-2.50350386599089	-0.202910983162359	2.49072452603751	0.0897670708921046
0.1339	1.04977602348822	1.10619213401416	0.277716875572449	-0.253093269320793
0.134	0.893930414300543	0.950346524826477	-1.65476867835479	-0.969983071584123
0.1341	0.800423048787934	-0.265249226837431	-0.220989073828128	-0.190755025645721
0.1342	-1.41258460167713	0.0152728697003938	1.33746701804868	-0.720630096883835
0.1343	-0.477510946551046	-0.795124298075545	0.43356248476013	-0.533615365858617
0.1344	0.052364124687068	0.545147940938507	0.58940809394781	-0.253093269320793
0.1345	2.14069528780199	0.794500915638796	0.43356248476013	-0.689460975046298
0.1346	1.64198933840141	-1.82370531871424	-1.56126131284218	-1.18816692444688
0.1347	0.987437779813151	-1.35616849115119	-1.09372448527914	-0.658291853208762
0.1348	-1.97362879475278	0.077611113375466	-0.158650830153056	-0.0037402946205039
0.1349	-1.50609196718974	0.981515646664013	0.340055119247521	0.183274436404713
0.135	0.769253926950398	-0.296418348674967	0.121871266384769	1.39887018806862
0.1351	0.862761292463006	2.29061876384053	-0.719695023228706	0.120936192729641
0.1352	0.208209733874748	0.919177402988941	-1.65476867835479	-0.0037402946205039
0.1353	1.51731285105126	-1.16915376012598	-0.220989073828128	-0.938813949746587
0.1354	-0.228157971850757	-2.97696282670307	0.745253703135491	1.77289965011905
0.1355	-0.290496215525829	-0.202910983162359	-0.657356779553634	0.152105314567176
0.1356	-0.726863921251335	1.16853037768923	-0.782033266903779	1.05600984785572
0.1357	-0.196988850013221	1.26203774320184	0.495900728435202	-0.689460975046298
0.1358	0.0211950028495317	-0.576940445212792	-0.906709754253922	-1.68687287384745
0.1359	1.08094514532576	0.950346524826477	0.714084581297954	-0.689460975046298
0.136	-0.539849190226118	-0.950969907263225	-0.470342048528417	-0.0037402946205039
0.1361	-0.415172702875973	-1.94838180606438	-0.00280522096537581	0.868995116830507
0.1362	-1.16323162697684	-0.358756592350039	-0.906709754253922	-0.284262391158329
0.1363	-0.384003581038437	0.794500915638796	-0.750864145066242	1.14951721336833
0.1364	0.519900952250109	0.950346524826477	-0.53268029220349	0.806656873155435
0.1365	1.79783494758909	0.76333179380126	-0.969047997928995	-0.907644827909051
0.1366	2.60823211536503	-0.857462541750617	0.277716875572449	0.744318629480363
0.1367	-1.19440074881438	-0.950969907263225	1.33746701804868	-0.0037402946205039
0.1368	-0.945047774114087	1.10619213401416	-1.18723185079175	-0.190755025645721
0.1369	-0.571018312063655	0.669824428288652	-0.376834683015809	-0.502446244021082
0.137	-0.508680068388582	-0.51460220153772	-1.15606272895421	-0.315431512995865
0.1371	-0.415172702875973	-1.63669058768902	0.0907021445472327	0.557303898455146
0.1372	0.270547977549821	-1.91721268422684	0.215378631897377	1.24302457888094
0.1373	-0.477510946551046	0.108780235213002	0.99460667783578	1.74173052828152
0.1374	0.0211950028495317	0.513978819100971	0.527069850272738	0.0897670708921046
0.1375	0.519900952250109	-0.795124298075545	-0.314496439340737	-1.43751989914716
0.1376	0.364055343062429	-0.265249226837431	0.340055119247521	-0.0349094164580398
0.1377	0.239378855712285	0.576317062776044	-0.0963125864779839	1.05600984785572
0.1378	0.551070074087645	-0.202910983162359	-0.314496439340737	-0.814137462396442
0.1379	-0.165819728175685	0.638655306451116	-0.657356779553634	-0.689460975046298
0.138	1.45497460737619	-0.327587470512503	0.340055119247521	-0.720630096883835
0.1381	0.426393586737501	-0.0782344958122143	0.620577215785346	-0.471277122183545
0.1382	0.364055343062429	1.51139071790213	-0.439172926690881	0.806656873155435
0.1383	0.738084805112862	0.264625844400683	-0.252158195665665	0.214443558242249
0.1384	-0.00997411898800422	-1.57435234401395	-0.314496439340737	-0.0037402946205039
0.1385	0.177040612037212	-0.265249226837431	0.620577215785346	0.152105314567176
0.1386	-0.758033043088871	0.638655306451116	0.0907021445472327	-0.907644827909051
0.1387	0.800423048787934	-0.608109567050328	1.49331262723636	-0.627122731371226
0.1388	-0.00997411898800422	-0.202910983162359	-0.189819951990592	1.67939228460645
0.1389	0.925099536138078	-0.639278688887865	0.558238972110274	1.24302457888094
0.139	1.26795987635098	-1.88604356238931	-0.408003804853345	-0.814137462396442
0.1391	1.14328338900083	-1.38733761298873	0.558238972110274	0.494965654780074
0.1392	-0.664525677576262	0.358133209913291	-0.875540632416386	-0.159585903808184
0.1393	0.239378855712285	1.66723632708981	-1.96645989673015	-1.09465955893427
0.1394	2.17186440963952	-0.452263957862648	0.308885997409985	-0.59595360953369
0.1395	0.644577439600254	-0.483433079700183	0.651746337622882	-0.0037402946205039
0.1396	-0.134650606338149	1.97892754546517	1.52448174907389	0.401458289267465
0.1397	-0.384003581038437	0.233456722563146	0.402393362922593	2.08459086849442
0.1398	-0.913878652276551	-0.265249226837431	-1.21840097262928	0.744318629480363
0.1399	-0.0723123626630764	1.44905247422705	-1.4054157036545	0.619642142130218
0.14	0.270547977549821	2.60230998221589	1.08811404334839	-1.06349043709673
0.1401	1.29912899818851	1.2308686213643	0.682915459460419	0.339120045592393
0.1402	0.67574656143779	0.0152728697003938	0.682915459460419	0.993671604180651
0.1403	-1.28790811432698	0.545147940938507	0.901099312323171	0.588473020292682
0.1404	-2.06713616026539	-0.109403617649751	1.33746701804868	1.5547157972563
0.1405	0.800423048787934	-0.545771323375256	-0.53268029220349	-1.09465955893427
0.1406	0.11470236836214	2.3529570075156	-0.626187657716098	-0.782968340558906
0.1407	-0.882709530439015	-0.109403617649751	-0.345665561178273	2.36511296503224
0.1408	-0.726863921251335	0.420471453588363	0.246547753734913	0.339120045592393
0.1409	0.145871490199676	0.451640575425899	-0.439172926690881	-1.4686890209847
0.141	1.95368055677677	-1.20032288196351	-0.563849414041026	-0.377769756670937
0.1411	0.83159217062547	-1.35616849115119	-0.314496439340737	-1.00115219342166
0.1412	0.0211950028495317	0.139949357050538	1.08811404334839	-0.0660785382955761
0.1413	-0.851540408601479	-0.202910983162359	-0.065143464640448	0.432627411105002
0.1414	-1.8177831855651	-0.639278688887865	-2.21581287143044	-0.221924147483256
0.1415	-1.75544494189003	-0.51460220153772	-0.719695023228706	0.432627411105002
0.1416	-0.44634182471351	1.85425105811502	-0.065143464640448	0.370289167429929
0.1417	0.11470236836214	0.669824428288652	0.932268434160707	-0.564784487696153
0.1418	1.17445251083837	0.077611113375466	0.43356248476013	0.183274436404713
0.1419	0.613408317762717	-1.23149200380105	-2.15347462775537	-0.907644827909051
0.142	-0.0411432408255405	1.04385389033909	0.714084581297954	0.370289167429929
0.1421	-0.352834459200902	0.108780235213002	0.99460667783578	-0.782968340558906
0.1422	-0.134650606338149	-1.23149200380105	-0.68852590139117	-2.27908618876064
0.1423	0.582239195925182	-1.13798463828844	-0.53268029220349	-0.440108000346009
0.1424	1.76666582575155	-1.04447727277583	-0.0339743428029117	1.43003930990616
0.1425	0.769253926950398	-0.608109567050328	0.745253703135491	0.0897670708921046
0.1426	-0.633356555738726	-0.452263957862648	-0.158650830153056	-0.440108000346009
0.1427	-0.44634182471351	0.20228760072561	-1.09372448527914	0.557303898455146
0.1428	2.23420265331459	0.264625844400683	-0.969047997928995	-0.782968340558906
0.1429	0.738084805112862	-0.0158962521371421	0.838761068648099	-0.253093269320793
0.143	0.145871490199676	0.20228760072561	0.714084581297954	0.52613477661761
0.1431	-1.0385551396267	0.0152728697003938	0.184209510059841	-0.284262391158329
0.1432	0.052364124687068	0.077611113375466	0.0907021445472327	-0.969983071584123
0.1433	2.29654089698967	-0.358756592350039	-0.283327317503201	-0.658291853208762
0.1434	-0.165819728175685	-1.20032288196351	-1.18723185079175	0.0585979490545683
0.1435	-1.63076845453988	1.10619213401416	0.776422824973027	2.02225262481934
0.1436	-0.539849190226118	0.20228760072561	-0.065143464640448	0.0897670708921046
0.1437	-1.00738601778916	0.171118478888075	0.246547753734913	-1.09465955893427
0.1438	-0.851540408601479	0.700993550126188	-0.220989073828128	0.214443558242249
0.1439	0.177040612037212	1.54255983973966	-0.813202388741315	0.432627411105002
0.144	-0.384003581038437	0.451640575425899	0.776422824973027	0.214443558242249
0.1441	0.738084805112862	0.233456722563146	-0.53268029220349	-0.845306584233979
0.1442	1.26795987635098	-1.60552146585148	0.0283639008721605	-0.346600634833401
0.1443	-0.477510946551046	-1.63669058768902	0.495900728435202	-0.377769756670937
0.1444	-1.16323162697684	-0.421094836025112	0.215378631897377	0.120936192729641
0.1445	-0.758033043088871	0.139949357050538	-1.28073921630436	0.868995116830507
0.1446	0.706915683275326	1.9165893017901	-0.470342048528417	0.744318629480363
0.1447	-1.16323162697684	0.171118478888075	0.308885997409985	-1.65570375200992
0.1448	-1.8177831855651	-0.545771323375256	0.184209510059841	-0.128416781970648
0.1449	-0.695694799413799	-1.51201410033887	0.776422824973027	0.370289167429929
0.145	0.145871490199676	0.358133209913291	-1.49892306916711	0.806656873155435
0.1451	0.67574656143779	0.732162671963724	-1.28073921630436	-1.4686890209847
0.1452	0.426393586737501	-0.639278688887865	1.181621408861	0.401458289267465
0.1453	0.364055343062429	0.576317062776044	0.932268434160707	-1.65570375200992
0.1454	-1.25673899248945	1.5737289615772	-1.28073921630436	0.837825994992971
0.1455	-0.228157971850757	1.19969949952677	0.464731606597666	0.494965654780074
0.1456	-1.06972426146423	-1.04447727277583	0.99460667783578	0.744318629480363
0.1457	0.893930414300543	0.077611113375466	0.620577215785346	-0.627122731371226
0.1458	0.769253926950398	-1.07564639461337	-0.563849414041026	-1.1258286807718
0.1459	-0.321665337363365	-0.421094836025112	-0.595018535878562	0.401458289267465
0.146	0.67574656143779	0.326964088075755	1.80500384561172	0.650811263967754
0.1461	0.613408317762717	1.41788335238952	0.43356248476013	-1.43751989914716
0.1462	-0.477510946551046	0.856839159313868	-0.345665561178273	0.432627411105002
0.1463	0.177040612037212	0.295794966238219	0.246547753734913	-1.15699780260934
0.1464	-0.00997411898800422	-0.140572739487287	-1.12489360711668	-1.84271848303513
0.1465	0.052364124687068	-1.13798463828844	0.371224241085057	0.463796532942537
0.1466	0.208209733874748	0.451640575425899	-0.408003804853345	0.837825994992971
0.1467	-1.59959933270235	0.888008281151405	0.215378631897377	-0.190755025645721
0.1468	-0.0411432408255405	-1.23149200380105	-0.158650830153056	-0.533615365858617
0.1469	-0.0411432408255405	0.264625844400683	0.215378631897377	0.339120045592393
0.147	0.301717099387356	-0.327587470512503	1.36863613988621	-0.190755025645721
0.1471	-0.0411432408255405	0.326964088075755	-0.719695023228706	0.868995116830507
0.1472	0.11470236836214	0.950346524826477	-1.68593780019233	-0.502446244021082
0.1473	-1.00738601778916	-1.29383024747612	0.838761068648099	-1.71804199568499
0.1474	0.956268657975615	-0.919800785425689	-0.626187657716098	0.401458289267465
0.1475	1.33029812002605	0.482809697263435	0.620577215785346	1.14951721336833
0.1476	-0.820371286763943	0.233456722563146	1.181621408861	-0.159585903808184
0.1477	0.551070074087645	-0.389925714187575	0.776422824973027	0.276781801917321
0.1478	-0.384003581038437	-1.41850673482627	-0.158650830153056	-0.720630096883835
0.1479	-0.945047774114087	0.794500915638796	-0.875540632416386	0.619642142130218
0.148	0.925099536138078	-0.234080104999895	0.651746337622882	0.276781801917321
0.1481	0.145871490199676	-0.888631663588153	0.246547753734913	-1.40635077730963
0.1482	-2.12947440394046	-1.54318322217641	-1.31190833814189	0.744318629480363
0.1483	0.613408317762717	-0.389925714187575	-1.4054157036545	0.900164238668043
0.1484	1.14328338900083	-0.0470653739746784	1.11928316518592	-2.21674794508557
0.1485	-0.851540408601479	-0.265249226837431	-0.065143464640448	-1.15699780260934
0.1486	0.052364124687068	-1.73019795320163	-0.065143464640448	1.02484072601819
0.1487	-0.851540408601479	-0.0158962521371421	1.24395965253607	-0.190755025645721
0.1488	1.64198933840141	0.077611113375466	-1.65476867835479	-0.097247660133112
0.1489	1.1121142671633	-1.48084497850134	0.807591946810563	0.120936192729641
0.149	-1.19440074881438	0.171118478888075	0.745253703135491	0.900164238668043
0.1491	0.208209733874748	-0.421094836025112	-0.065143464640448	1.30536282255601
0.1492	0.956268657975615	-0.701616932562936	-1.81061428754247	0.900164238668043
0.1493	-1.10089338330177	1.04385389033909	0.776422824973027	-0.627122731371226
0.1494	-1.06972426146423	0.669824428288652	0.714084581297954	-0.284262391158329
0.1495	-0.415172702875973	-0.0158962521371421	-0.969047997928995	-1.34401253363456
0.1496	1.33029812002605	0.856839159313868	0.184209510059841	0.588473020292682
0.1497	-0.695694799413799	-0.109403617649751	0.0907021445472327	1.30536282255601
0.1498	0.925099536138078	-0.358756592350039	0.0907021445472327	-0.969983071584123
0.1499	0.956268657975615	0.60748618461358	-1.53009219100464	-0.408938878508473
0.15	-0.477510946551046	-0.234080104999895	-1.68593780019233	-1.40635077730963
0.1501	-0.384003581038437	-1.20032288196351	0.43356248476013	-1.00115219342166
0.1502	0.177040612037212	-0.732786054400472	-1.0625553634416	-0.564784487696153
0.1503	2.39004826250228	1.88542017995256	-1.31190833814189	1.67939228460645
0.1504	1.79783494758909	0.60748618461358	-1.65476867835479	1.2118554570434
0.1505	0.613408317762717	0.233456722563146	0.215378631897377	-0.627122731371226
0.1506	0.0835332465246039	-1.76136707503916	0.153040388222305	-0.315431512995865
0.1507	0.239378855712285	-0.950969907263225	0.963437555998243	-0.346600634833401
0.1508	-1.53726108902727	1.10619213401416	0.714084581297954	0.214443558242249
0.1509	-0.384003581038437	0.856839159313868	0.495900728435202	-0.876475706071515
0.151	0.270547977549821	-0.421094836025112	0.0595330227096964	0.557303898455146
0.1511	0.239378855712285	-0.483433079700183	0.682915459460419	1.67939228460645
0.1512	-0.259327093688293	1.26203774320184	-0.657356779553634	0.183274436404713
0.1513	0.769253926950398	1.04385389033909	-1.18723185079175	-0.720630096883835
0.1514	1.57965109472634	0.420471453588363	-0.158650830153056	0.557303898455146
0.1515	-0.60218743390119	-0.109403617649751	-0.937878876091459	0.0897670708921046
0.1516	-1.78661406372756	1.10619213401416	0.558238972110274	-1.31284341179702
0.1517	0.301717099387356	-1.38733761298873	-1.62359955651725	-0.159585903808184
0.1518	-0.228157971850757	-0.327587470512503	-1.90412165305508	1.46120843174369
0.1519	0.301717099387356	0.545147940938507	0.215378631897377	1.71056140644398
0.152	0.738084805112862	0.981515646664013	1.89851121112433	-0.221924147483256
0.1521	0.551070074087645	-0.389925714187575	-0.657356779553634	0.868995116830507
0.1522	-0.539849190226118	-0.763955176238009	-0.813202388741315	-0.59595360953369
0.1523	0.457562708575037	0.576317062776044	1.36863613988621	0.276781801917321
0.1524	1.2056216326759	1.35554510871445	-0.283327317503201	-0.221924147483256
0.1525	-0.539849190226118	-1.26266112563859	0.932268434160707	-1.74921111752253
0.1526	-0.259327093688293	-1.63669058768902	-0.00280522096537581	0.52613477661761
0.1527	-0.789202164926407	-0.0470653739746784	0.153040388222305	1.52354667541877
0.1528	-2.44116562231582	1.26203774320184	-0.0963125864779839	-0.564784487696153
0.1529	-1.19440074881438	-0.452263957862648	0.58940809394781	-1.37518165547209
0.153	0.519900952250109	-1.66785970952656	1.181621408861	-0.408938878508473
0.1531	0.613408317762717	-1.41850673482627	-0.00280522096537581	-0.097247660133112
0.1532	1.1121142671633	0.389302331750827	-0.345665561178273	-0.502446244021082
0.1533	0.488731830412573	0.919177402988941	0.340055119247521	-1.06349043709673
0.1534	-0.633356555738726	0.638655306451116	-0.12748170831552	0.401458289267465
0.1535	0.613408317762717	-0.576940445212792	1.43097438356128	-2.02973321406035
0.1536	-0.695694799413799	0.513978819100971	1.89851121112433	-2.31025531059818
0.1537	0.0211950028495317	-0.763955176238009	1.83617296744925	1.67939228460645
0.1538	-0.571018312063655	0.856839159313868	-0.314496439340737	1.2118554570434
0.1539	0.11470236836214	-0.202910983162359	-0.84437151057885	0.307950923754857
0.154	0.364055343062429	-0.234080104999895	2.14786418582462	-0.907644827909051
0.1541	0.987437779813151	-0.701616932562936	1.9608494547994	-1.84271848303513
0.1542	0.239378855712285	0.794500915638796	0.963437555998243	-0.59595360953369
0.1543	-0.384003581038437	0.295794966238219	0.0907021445472327	-1.56219638649731
0.1544	1.67315846023895	0.389302331750827	-0.937878876091459	-0.471277122183545
0.1545	1.48614372921373	-0.826293419913081	-1.0625553634416	0.837825994992971
0.1546	-0.384003581038437	0.794500915638796	1.15045228702346	2.11575999033195
0.1547	-0.508680068388582	0.171118478888075	0.838761068648099	0.183274436404713
0.1548	-0.539849190226118	1.66723632708981	-1.18723185079175	1.27419370071848
0.1549	-0.103481484500613	-0.0782344958122143	-1.03138624160407	-0.408938878508473
0.155	-0.44634182471351	1.01268476850155	0.0283639008721605	-0.658291853208762
0.1551	0.426393586737501	-0.483433079700183	-1.68593780019233	-1.4686890209847
0.1552	-0.789202164926407	-1.0133081509383	-1.96645989673015	0.339120045592393
0.1553	0.0835332465246039	0.0152728697003938	0.495900728435202	-0.315431512995865
0.1554	-0.134650606338149	0.108780235213002	0.745253703135491	0.837825994992971
0.1555	-0.0411432408255405	-0.795124298075545	0.43356248476013	1.83523789379413
0.1556	-0.415172702875973	0.888008281151405	0.184209510059841	1.71056140644398
0.1557	-0.384003581038437	0.077611113375466	-0.470342048528417	1.46120843174369
0.1558	0.364055343062429	-1.29383024747612	-0.719695023228706	-0.907644827909051
0.1559	0.738084805112862	-1.07564639461337	0.308885997409985	-0.377769756670937
0.156	-0.571018312063655	1.10619213401416	1.02577579967332	-0.782968340558906
0.1561	0.706915683275326	-1.26266112563859	-0.501511170365953	1.36770106623108
0.1562	2.3277100188272	-0.327587470512503	-0.595018535878562	-0.159585903808184
0.1563	-1.84895230740263	0.233456722563146	-0.189819951990592	-0.720630096883835
0.1564	-0.633356555738726	0.0464419915379301	-0.408003804853345	-0.253093269320793
0.1565	1.14328338900083	-0.545771323375256	1.24395965253607	0.214443558242249
0.1566	0.364055343062429	-0.358756592350039	0.869930190485635	0.588473020292682
0.1567	-1.38141547983959	1.72957457076488	-0.470342048528417	0.713149507642826
0.1568	-0.134650606338149	1.16853037768923	-1.15606272895421	-0.471277122183545
0.1569	0.364055343062429	-0.109403617649751	0.277716875572449	-0.876475706071515
0.157	-1.31907723616452	-0.0470653739746784	-0.906709754253922	-0.440108000346009
0.1571	-0.571018312063655	1.88542017995256	-0.906709754253922	-0.377769756670937
0.1572	0.364055343062429	1.35554510871445	-0.53268029220349	1.27419370071848
0.1573	-0.882709530439015	-0.0158962521371421	0.901099312323171	0.557303898455146
0.1574	-0.290496215525829	-0.421094836025112	-1.0625553634416	-1.09465955893427
0.1575	1.08094514532576	-0.0782344958122143	0.58940809394781	-0.097247660133112
0.1576	0.208209733874748	-0.265249226837431	0.714084581297954	0.0897670708921046
0.1577	1.5484819728888	0.482809697263435	-0.439172926690881	1.36770106623108
0.1578	-0.851540408601479	0.482809697263435	0.215378631897377	0.401458289267465
0.1579	-2.09830528210292	-0.982139029100761	-1.18723185079175	1.58588491909384
0.158	0.862761292463006	-1.0133081509383	-0.563849414041026	-0.128416781970648
0.1581	0.519900952250109	0.794500915638796	0.527069850272738	-0.689460975046298
0.1582	-0.103481484500613	0.077611113375466	0.838761068648099	-0.346600634833401
0.1583	-0.165819728175685	-0.421094836025112	-1.43658482549204	-1.00115219342166
0.1584	1.01860690165069	0.0152728697003938	-0.345665561178273	-1.15699780260934
0.1585	0.862761292463006	0.919177402988941	-0.68852590139117	-0.315431512995865
0.1586	0.800423048787934	-0.0782344958122143	-1.03138624160407	1.86640701563166
0.1587	0.332886221224893	-0.421094836025112	0.495900728435202	0.0585979490545683
0.1588	2.01601880045184	0.171118478888075	-0.065143464640448	-0.502446244021082
0.1589	1.57965109472634	-0.296418348674967	-0.158650830153056	0.245612680079785
0.159	0.0211950028495317	-0.6704478107254	-0.470342048528417	-1.96739497038528
0.1591	-0.60218743390119	1.16853037768923	-0.158650830153056	1.05600984785572
0.1592	-0.664525677576262	0.077611113375466	0.246547753734913	-0.0660785382955761
0.1593	1.2056216326759	-0.888631663588153	1.24395965253607	-2.84013038183629
0.1594	-0.976216895951624	-0.265249226837431	-1.0625553634416	1.1183480915308
0.1595	-0.60218743390119	0.0152728697003938	-1.18723185079175	1.43003930990616
0.1596	0.177040612037212	-0.0158962521371421	1.11928316518592	0.0585979490545683
0.1597	1.26795987635098	1.13736125585169	1.46214350539882	0.183274436404713
0.1598	-0.321665337363365	1.97892754546517	0.277716875572449	0.432627411105002
0.1599	-1.75544494189003	1.38671423055198	-0.906709754253922	-0.253093269320793
0.16	1.01860690165069	0.295794966238219	-1.62359955651725	-0.471277122183545
0.1601	1.67315846023895	-0.0470653739746784	-0.563849414041026	-0.408938878508473
0.1602	-1.69310669821495	-0.358756592350039	0.838761068648099	-1.96739497038528
0.1603	-0.196988850013221	0.700993550126188	0.869930190485635	0.120936192729641
0.1604	0.925099536138078	-0.732786054400472	-0.84437151057885	-0.190755025645721
0.1605	0.0835332465246039	-1.29383024747612	-1.68593780019233	-0.502446244021082
0.1606	1.23679075451344	0.108780235213002	0.776422824973027	1.33653194439355
0.1607	1.42380548553866	0.389302331750827	1.92968033296186	0.494965654780074
0.1608	-0.571018312063655	0.295794966238219	-0.345665561178273	-0.845306584233979
0.1609	-0.00997411898800422	1.2308686213643	-2.5275040898058	0.307950923754857
0.161	0.270547977549821	0.171118478888075	1.6179891145865	1.14951721336833
0.1611	0.426393586737501	-2.26007302443974	0.558238972110274	-0.969983071584123
0.1612	0.925099536138078	0.108780235213002	-1.62359955651725	-0.190755025645721
0.1613	-0.758033043088871	1.32437598687691	-1.59243043467972	1.58588491909384
0.1614	-1.31907723616452	-0.327587470512503	0.246547753734913	0.0897670708921046
0.1615	0.987437779813151	-0.202910983162359	0.682915459460419	-0.907644827909051
0.1616	0.551070074087645	-0.608109567050328	-0.158650830153056	0.245612680079785
0.1617	-0.695694799413799	-1.0133081509383	1.77383472377418	1.14951721336833
0.1618	0.519900952250109	0.545147940938507	0.184209510059841	-0.221924147483256
0.1619	-1.31907723616452	0.139949357050538	-1.84178340938001	0.370289167429929
0.162	0.301717099387356	-0.0782344958122143	0.99460667783578	0.931333360505579
0.1621	-0.103481484500613	-1.29383024747612	0.0595330227096964	0.0274288272170324
0.1622	1.86017319126416	0.139949357050538	0.869930190485635	-0.221924147483256
0.1623	1.79783494758909	-0.109403617649751	-2.09113638408029	-1.0323213152592
0.1624	-0.228157971850757	-0.982139029100761	-1.18723185079175	-0.969983071584123
0.1625	0.457562708575037	0.139949357050538	0.0283639008721605	-0.471277122183545
0.1626	0.0835332465246039	0.108780235213002	-0.283327317503201	-0.471277122183545
0.1627	-0.321665337363365	-0.0158962521371421	-0.283327317503201	-1.0323213152592
0.1628	0.519900952250109	-0.950969907263225	0.277716875572449	0.432627411105002
0.1629	1.29912899818851	-0.826293419913081	0.402393362922593	1.08717896969326
0.163	0.582239195925182	0.669824428288652	-0.376834683015809	0.245612680079785
0.1631	-0.882709530439015	1.51139071790213	-1.34307745997943	-0.346600634833401
0.1632	-0.664525677576262	0.0152728697003938	0.620577215785346	0.713149507642826
0.1633	-0.134650606338149	-0.483433079700183	0.651746337622882	0.0585979490545683
0.1634	0.738084805112862	-0.202910983162359	-0.220989073828128	-0.938813949746587
0.1635	0.956268657975615	0.919177402988941	1.33746701804868	-0.408938878508473
0.1636	-0.259327093688293	2.10360403281531	0.464731606597666	-0.969983071584123
0.1637	-2.22298176945307	-0.265249226837431	-0.345665561178273	0.52613477661761
0.1638	-0.882709530439015	-0.202910983162359	0.0283639008721605	0.339120045592393
0.1639	0.706915683275326	0.669824428288652	-0.501511170365953	-0.097247660133112
0.164	0.364055343062429	0.919177402988941	-0.470342048528417	0.339120045592393
0.1641	0.11470236836214	0.482809697263435	-0.626187657716098	0.744318629480363
0.1642	-0.134650606338149	-1.91721268422684	-0.439172926690881	-0.0349094164580398
0.1643	0.0835332465246039	-1.82370531871424	-0.220989073828128	1.8975761374692
0.1644	-0.415172702875973	0.950346524826477	0.99460667783578	0.0274288272170324
0.1645	-0.508680068388582	1.16853037768923	0.153040388222305	-2.15440970141049
0.1646	0.956268657975615	0.233456722563146	-1.84178340938001	-2.68428477264861
0.1647	0.177040612037212	-1.26266112563859	0.121871266384769	0.120936192729641
0.1648	-0.352834459200902	-0.358756592350039	0.745253703135491	-0.284262391158329
0.1649	0.364055343062429	0.700993550126188	1.11928316518592	0.307950923754857
0.165	-0.664525677576262	-0.234080104999895	1.05694492151085	0.0274288272170324
0.1651	-0.758033043088871	1.44905247422705	-0.439172926690881	-0.0660785382955761
0.1652	-0.789202164926407	0.295794966238219	-0.750864145066242	0.0897670708921046
0.1653	-0.945047774114087	-0.51460220153772	-0.657356779553634	-0.221924147483256
0.1654	0.862761292463006	-0.6704478107254	-0.345665561178273	-0.128416781970648
0.1655	0.551070074087645	0.0152728697003938	-0.00280522096537581	1.58588491909384
0.1656	-0.0723123626630764	0.700993550126188	-0.158650830153056	0.806656873155435
0.1657	-0.290496215525829	-0.421094836025112	0.558238972110274	-0.907644827909051
0.1658	0.67574656143779	-0.234080104999895	2.45955540419998	-0.720630096883835
0.1659	1.04977602348822	-0.795124298075545	-0.12748170831552	0.806656873155435
0.166	0.177040612037212	-1.0133081509383	-0.937878876091459	0.619642142130218
0.1661	0.0211950028495317	-0.919800785425689	1.24395965253607	-0.159585903808184
0.1662	-0.290496215525829	1.04385389033909	-1.03138624160407	0.494965654780074
0.1663	1.2056216326759	0.108780235213002	-1.93529077489261	0.52613477661761
0.1664	0.956268657975615	-0.639278688887865	0.682915459460419	-0.128416781970648
0.1665	-2.06713616026539	-1.10681551645091	0.527069850272738	-1.37518165547209
0.1666	-0.508680068388582	-0.202910983162359	-0.782033266903779	-0.627122731371226
0.1667	0.519900952250109	1.19969949952677	0.402393362922593	-1.49985814282224
0.1668	-0.290496215525829	0.326964088075755	0.340055119247521	-0.969983071584123
0.1669	0.270547977549821	-1.13798463828844	0.0907021445472327	-0.689460975046298
0.167	-0.134650606338149	-2.29124214627728	0.184209510059841	1.77289965011905
0.1671	1.36146724186358	-1.0133081509383	-1.15606272895421	0.152105314567176
0.1672	1.01860690165069	0.389302331750827	-2.37165848061812	-0.907644827909051
0.1673	0.332886221224893	1.85425105811502	1.05694492151085	-1.06349043709673
0.1674	-0.851540408601479	0.420471453588363	-0.501511170365953	0.152105314567176
0.1675	-1.41258460167713	-0.421094836025112	-0.065143464640448	-0.097247660133112
0.1676	-1.00738601778916	0.139949357050538	0.58940809394781	-0.440108000346009
0.1677	0.426393586737501	0.794500915638796	1.181621408861	-0.533615365858617
0.1678	-0.259327093688293	-0.763955176238009	-0.563849414041026	-0.097247660133112
0.1679	-0.259327093688293	-0.234080104999895	-0.0963125864779839	-0.627122731371226
0.168	0.426393586737501	0.108780235213002	0.215378631897377	1.1183480915308
0.1681	0.145871490199676	-0.140572739487287	-0.626187657716098	0.339120045592393
0.1682	0.052364124687068	0.139949357050538	1.15045228702346	0.557303898455146
0.1683	-0.820371286763943	0.0152728697003938	1.21279053069853	-0.221924147483256
0.1684	-0.664525677576262	0.233456722563146	-0.969047997928995	-0.440108000346009
0.1685	0.83159217062547	0.794500915638796	0.0907021445472327	0.557303898455146
0.1686	0.925099536138078	0.919177402988941	0.308885997409985	1.46120843174369
0.1687	-0.913878652276551	0.077611113375466	0.215378631897377	1.52354667541877
0.1688	-0.44634182471351	0.0152728697003938	-1.28073921630436	-0.564784487696153
0.1689	0.83159217062547	-0.608109567050328	0.714084581297954	0.0274288272170324
0.169	-0.726863921251335	-0.327587470512503	0.495900728435202	0.152105314567176
0.1691	0.270547977549821	0.108780235213002	-0.68852590139117	-0.221924147483256
0.1692	0.800423048787934	0.888008281151405	0.0283639008721605	-1.93622584854774
0.1693	-0.60218743390119	-0.795124298075545	0.184209510059841	-0.440108000346009
0.1694	-2.37882737864075	-0.950969907263225	-1.00021711976653	0.557303898455146
0.1695	-1.8177831855651	-1.66785970952656	0.807591946810563	0.494965654780074
0.1696	0.67574656143779	-0.545771323375256	1.2751287743736	0.868995116830507
0.1697	0.11470236836214	0.326964088075755	-0.252158195665665	-0.440108000346009
0.1698	-1.19440074881438	-0.140572739487287	-1.46775394732957	0.214443558242249
0.1699	0.67574656143779	0.60748618461358	-1.24957009446682	0.806656873155435
0.17	1.17445251083837	1.13736125585169	-0.657356779553634	1.52354667541877
0.1701	0.769253926950398	-0.389925714187575	0.963437555998243	0.713149507642826
0.1702	-0.228157971850757	-0.421094836025112	1.2751287743736	-0.907644827909051
0.1703	0.239378855712285	-0.389925714187575	-1.21840097262928	0.152105314567176
0.1704	-0.44634182471351	0.139949357050538	-1.18723185079175	-0.720630096883835
0.1705	-0.196988850013221	1.48022159606459	-0.750864145066242	-0.408938878508473
0.1706	0.488731830412573	-0.140572739487287	1.30629789621114	-0.190755025645721
0.1707	0.457562708575037	-0.296418348674967	1.43097438356128	-0.814137462396442
0.1708	0.0835332465246039	0.919177402988941	0.0283639008721605	0.494965654780074
0.1709	0.925099536138078	-1.4496758566638	1.64915823642404	-0.471277122183545
0.171	0.769253926950398	-0.576940445212792	1.39980526172375	-0.59595360953369
0.1711	-0.228157971850757	1.10619213401416	-0.906709754253922	-0.377769756670937
0.1712	-0.352834459200902	0.732162671963724	-0.595018535878562	0.120936192729641
0.1713	-1.06972426146423	1.19969949952677	-0.345665561178273	-0.938813949746587
0.1714	-0.477510946551046	1.10619213401416	0.682915459460419	0.744318629480363
0.1715	0.270547977549821	0.513978819100971	0.277716875572449	2.02225262481934
0.1716	0.582239195925182	0.950346524826477	0.402393362922593	0.557303898455146
0.1717	1.1121142671633	-0.639278688887865	-1.18723185079175	-0.689460975046298
0.1718	-1.35024635800206	-0.795124298075545	0.495900728435202	0.0897670708921046
0.1719	0.457562708575037	-0.0470653739746784	-1.4054157036545	1.39887018806862
0.172	-0.789202164926407	-0.545771323375256	0.0907021445472327	1.58588491909384
0.1721	-1.1320625051393	0.326964088075755	1.15045228702346	0.245612680079785
0.1722	0.769253926950398	0.545147940938507	0.714084581297954	-1.09465955893427
0.1723	-0.508680068388582	-0.452263957862648	0.246547753734913	-0.907644827909051
0.1724	-0.196988850013221	-0.732786054400472	-1.90412165305508	0.775487751317898
0.1725	0.457562708575037	2.04126578914024	-0.750864145066242	1.77289965011905
0.1726	1.01860690165069	-0.327587470512503	0.215378631897377	-1.21933604628441
0.1727	0.83159217062547	-0.888631663588153	-0.220989073828128	-1.34401253363456
0.1728	-0.134650606338149	-0.0470653739746784	1.181621408861	0.931333360505579
0.1729	0.67574656143779	1.51139071790213	0.651746337622882	2.14692911216949
0.173	-0.882709530439015	1.26203774320184	0.308885997409985	0.276781801917321
0.1731	0.426393586737501	-0.576940445212792	0.153040388222305	-1.43751989914716
0.1732	0.208209733874748	-1.82370531871424	-1.53009219100464	-0.59595360953369
0.1733	-0.539849190226118	-0.888631663588153	-0.00280522096537581	0.0274288272170324
0.1734	0.613408317762717	0.077611113375466	2.27254067317476	0.152105314567176
0.1735	0.208209733874748	0.420471453588363	0.745253703135491	-1.8115493611976
0.1736	-1.4749228453522	1.48022159606459	-1.84178340938001	-0.408938878508473
0.1737	0.738084805112862	-0.545771323375256	-0.408003804853345	-1.40635077730963
0.1738	0.177040612037212	0.638655306451116	0.402393362922593	-0.190755025645721
0.1739	-1.16323162697684	-0.0782344958122143	-0.00280522096537581	0.276781801917321
0.174	0.738084805112862	-0.919800785425689	1.46214350539882	-1.28167428995948
0.1741	0.83159217062547	-0.109403617649751	1.43097438356128	-0.315431512995865
0.1742	0.488731830412573	0.326964088075755	-1.59243043467972	-1.8115493611976
0.1743	1.45497460737619	1.35554510871445	1.02577579967332	-1.1258286807718
0.1744	-0.00997411898800422	0.513978819100971	0.0595330227096964	1.8975761374692
0.1745	0.395224464899965	0.326964088075755	-1.31190833814189	1.64822316276891
0.1746	-1.25673899248945	0.264625844400683	-0.158650830153056	-0.440108000346009
0.1747	1.1121142671633	-0.608109567050328	-0.283327317503201	-0.845306584233979
0.1748	0.551070074087645	-1.88604356238931	0.682915459460419	-0.627122731371226
0.1749	-0.820371286763943	-0.545771323375256	1.33746701804868	-0.471277122183545
0.175	-1.31907723616452	0.950346524826477	-0.750864145066242	-1.00115219342166
0.1751	0.364055343062429	-0.826293419913081	-0.252158195665665	0.120936192729641
0.1752	0.332886221224893	-0.888631663588153	1.21279053069853	0.152105314567176
0.1753	0.301717099387356	0.0152728697003938	-1.49892306916711	0.557303898455146
0.1754	-0.415172702875973	-0.296418348674967	-1.68593780019233	2.11575999033195
0.1755	1.73549670391402	1.72957457076488	-0.0963125864779839	-0.658291853208762
0.1756	1.17445251083837	-0.140572739487287	0.651746337622882	0.806656873155435
0.1757	-1.69310669821495	0.389302331750827	0.184209510059841	-0.315431512995865
0.1758	-0.00997411898800422	-0.421094836025112	-1.87295253121754	-1.06349043709673
0.1759	0.519900952250109	-0.576940445212792	-0.563849414041026	1.52354667541877
0.176	0.519900952250109	0.0152728697003938	-0.439172926690881	0.868995116830507
0.1761	-0.945047774114087	-0.421094836025112	-1.81061428754247	-1.4686890209847
0.1762	0.11470236836214	0.358133209913291	-0.00280522096537581	-0.907644827909051
0.1763	0.644577439600254	0.295794966238219	0.963437555998243	0.152105314567176
0.1764	0.052364124687068	1.2308686213643	-2.09113638408029	1.1183480915308
0.1765	0.426393586737501	0.326964088075755	-0.937878876091459	1.2118554570434
0.1766	0.457562708575037	-1.54318322217641	1.77383472377418	-1.15699780260934
0.1767	0.800423048787934	-0.0158962521371421	0.558238972110274	0.214443558242249
0.1768	-1.75544494189003	-0.389925714187575	-0.158650830153056	-1.71804199568499
0.1769	-0.415172702875973	0.139949357050538	1.39980526172375	0.214443558242249
0.177	-0.415172702875973	-0.888631663588153	0.308885997409985	-0.097247660133112
0.1771	-1.38141547983959	-0.857462541750617	-0.813202388741315	0.713149507642826
0.1772	-0.664525677576262	0.20228760072561	1.33746701804868	0.744318629480363
0.1773	-0.321665337363365	0.576317062776044	1.11928316518592	-2.18557882324803
0.1774	-0.352834459200902	0.888008281151405	-0.00280522096537581	-0.720630096883835
0.1775	0.11470236836214	1.85425105811502	-1.21840097262928	0.120936192729641
0.1776	0.208209733874748	-1.0133081509383	0.277716875572449	0.339120045592393
0.1777	-0.633356555738726	-1.23149200380105	0.682915459460419	-1.74921111752253
0.1778	0.270547977549821	0.888008281151405	0.184209510059841	-0.0037402946205039
0.1779	1.14328338900083	-0.857462541750617	0.371224241085057	0.868995116830507
0.178	0.0211950028495317	-0.389925714187575	0.932268434160707	1.27419370071848
0.1781	-1.06972426146423	0.794500915638796	-1.03138624160407	0.557303898455146
0.1782	-0.789202164926407	-0.265249226837431	-0.937878876091459	-0.658291853208762
0.1783	1.04977602348822	0.233456722563146	1.181621408861	-0.502446244021082
0.1784	-0.228157971850757	-0.795124298075545	0.0907021445472327	-0.0660785382955761
0.1785	0.488731830412573	-2.07305829341453	-0.065143464640448	-0.876475706071515
0.1786	-0.228157971850757	0.139949357050538	-1.00021711976653	-0.564784487696153
0.1787	0.83159217062547	1.51139071790213	0.527069850272738	0.152105314567176
0.1788	0.145871490199676	0.856839159313868	-0.813202388741315	-0.159585903808184
0.1789	-1.22556987065191	-0.171741861324823	-0.12748170831552	-0.627122731371226
0.179	-0.945047774114087	0.732162671963724	-0.719695023228706	-0.408938878508473
0.1791	-0.820371286763943	-0.701616932562936	1.77383472377418	0.0585979490545683
0.1792	0.364055343062429	-0.795124298075545	0.308885997409985	-0.0349094164580398
0.1793	1.23679075451344	-0.109403617649751	0.277716875572449	-0.814137462396442
0.1794	0.457562708575037	1.35554510871445	0.246547753734913	-0.627122731371226
0.1795	0.67574656143779	1.94775842362763	0.682915459460419	1.33653194439355
0.1796	0.145871490199676	1.41788335238952	-0.782033266903779	-0.0660785382955761
0.1797	0.551070074087645	-1.0133081509383	-1.4054157036545	-0.720630096883835
0.1798	0.582239195925182	-0.202910983162359	-1.65476867835479	0.868995116830507
0.1799	-0.539849190226118	0.638655306451116	0.43356248476013	1.05600984785572
0.18	0.956268657975615	1.2308686213643	0.932268434160707	-0.159585903808184
0.1801	-1.10089338330177	1.2308686213643	-0.84437151057885	1.36770106623108
0.1802	-1.31907723616452	0.358133209913291	0.807591946810563	0.370289167429929
0.1803	-0.228157971850757	0.420471453588363	0.371224241085057	-0.689460975046298
0.1804	0.364055343062429	0.264625844400683	0.0283639008721605	0.962502482343115
0.1805	-0.259327093688293	-0.483433079700183	1.36863613988621	-0.658291853208762
0.1806	-1.1320625051393	-0.140572739487287	-0.969047997928995	-1.0323213152592
0.1807	0.488731830412573	-1.4496758566638	-0.84437151057885	-0.564784487696153
0.1808	0.956268657975615	0.950346524826477	1.05694492151085	-0.440108000346009
0.1809	0.395224464899965	0.60748618461358	0.558238972110274	-0.0349094164580398
0.181	-0.976216895951624	0.20228760072561	-1.71710692202986	0.494965654780074
0.1811	-0.508680068388582	-0.0782344958122143	0.558238972110274	0.120936192729641
0.1812	-0.00997411898800422	-0.327587470512503	-0.220989073828128	0.900164238668043
0.1813	-0.945047774114087	0.295794966238219	2.11669506398708	0.931333360505579
0.1814	-0.820371286763943	-0.140572739487287	0.745253703135491	-0.876475706071515
0.1815	0.769253926950398	-1.35616849115119	-1.99762901856769	-0.720630096883835
0.1816	0.738084805112862	0.888008281151405	-1.84178340938001	-0.159585903808184
0.1817	0.800423048787934	0.576317062776044	0.43356248476013	-0.315431512995865
0.1818	0.769253926950398	-1.38733761298873	0.807591946810563	1.02484072601819
0.1819	-0.165819728175685	-0.919800785425689	0.807591946810563	0.775487751317898
0.182	-0.259327093688293	-0.452263957862648	-0.470342048528417	-1.4686890209847
0.1821	-0.384003581038437	-1.13798463828844	-0.345665561178273	-0.658291853208762
0.1822	1.48614372921373	-0.483433079700183	0.340055119247521	1.36770106623108
0.1823	0.800423048787934	-0.51460220153772	-0.439172926690881	1.02484072601819
0.1824	-0.290496215525829	-0.919800785425689	0.0595330227096964	-1.00115219342166
0.1825	-1.19440074881438	-0.639278688887865	0.184209510059841	-1.31284341179702
0.1826	-0.321665337363365	-0.296418348674967	0.0595330227096964	0.806656873155435
0.1827	1.29912899818851	-0.6704478107254	1.71149648009911	0.775487751317898
0.1828	0.301717099387356	0.389302331750827	0.43356248476013	-0.814137462396442
0.1829	0.364055343062429	0.451640575425899	-1.15606272895421	1.1183480915308
0.183	0.208209733874748	-0.358756592350039	-0.252158195665665	-1.87388760487267
0.1831	0.177040612037212	0.264625844400683	0.0907021445472327	0.557303898455146
0.1832	0.332886221224893	0.420471453588363	0.308885997409985	1.39887018806862
0.1833	0.395224464899965	-0.545771323375256	0.527069850272738	1.43003930990616
0.1834	-0.00997411898800422	-0.358756592350039	0.340055119247521	0.401458289267465
0.1835	-0.508680068388582	0.513978819100971	0.246547753734913	-1.15699780260934
0.1836	-0.913878652276551	-0.732786054400472	-0.782033266903779	-1.68687287384745
0.1837	-1.0385551396267	0.888008281151405	0.682915459460419	0.183274436404713
0.1838	0.052364124687068	1.72957457076488	1.11928316518592	2.08459086849442
0.1839	0.395224464899965	0.513978819100971	2.24137155133722	0.650811263967754
0.184	-0.913878652276551	-1.51201410033887	-1.43658482549204	0.463796532942537
0.1841	-0.695694799413799	-1.04447727277583	-0.813202388741315	0.68198038580529
0.1842	0.0835332465246039	0.451640575425899	0.371224241085057	0.432627411105002
0.1843	0.551070074087645	-0.0470653739746784	-0.408003804853345	0.214443558242249
0.1844	0.613408317762717	-0.576940445212792	0.43356248476013	-0.0660785382955761
0.1845	-1.1320625051393	-1.32499936931366	-0.0339743428029117	-0.564784487696153
0.1846	-0.44634182471351	0.732162671963724	0.246547753734913	-0.876475706071515
0.1847	0.862761292463006	0.856839159313868	-0.0339743428029117	0.120936192729641
0.1848	-0.0411432408255405	0.108780235213002	-0.314496439340737	0.370289167429929
0.1849	0.426393586737501	-0.109403617649751	-1.71710692202986	-0.814137462396442
0.185	-1.35024635800206	0.20228760072561	-0.408003804853345	-0.938813949746587
0.1851	0.0211950028495317	-0.389925714187575	2.33487891684983	-0.720630096883835
0.1852	-1.53726108902727	-1.26266112563859	1.36863613988621	-0.190755025645721
0.1853	-0.103481484500613	-0.296418348674967	0.620577215785346	-0.689460975046298
0.1854	-0.415172702875973	0.888008281151405	1.24395965253607	0.868995116830507
0.1855	0.457562708575037	1.51139071790213	-1.65476867835479	-0.284262391158329
0.1856	2.48355562801488	1.41788335238952	0.776422824973027	-1.25050516812195
0.1857	0.301717099387356	0.358133209913291	1.58681999274897	1.18068633520587
0.1858	-1.16323162697684	-0.919800785425689	-2.09113638408029	-1.37518165547209
0.1859	0.488731830412573	0.108780235213002	-1.21840097262928	-0.59595360953369
0.186	0.0835332465246039	1.38671423055198	-0.595018535878562	-0.533615365858617
0.1861	-0.196988850013221	-0.639278688887865	0.807591946810563	-1.49985814282224
0.1862	-0.165819728175685	0.825670037476333	-1.28073921630436	-0.502446244021082
0.1863	0.208209733874748	1.66723632708981	-2.27815111510551	2.20926735584456
0.1864	-0.352834459200902	1.76074369260242	-0.0963125864779839	-0.0037402946205039
0.1865	0.0211950028495317	-1.04447727277583	2.98943047543809	-0.377769756670937
0.1866	0.582239195925182	-1.63669058768902	0.495900728435202	-0.190755025645721
0.1867	0.551070074087645	-0.950969907263225	-2.40282760245566	-0.440108000346009
0.1868	0.83159217062547	0.545147940938507	-0.252158195665665	-0.315431512995865
0.1869	-0.851540408601479	0.825670037476333	-1.21840097262928	0.463796532942537
0.187	-0.0411432408255405	1.38671423055198	-0.969047997928995	0.68198038580529
0.1871	0.83159217062547	0.856839159313868	-0.345665561178273	-0.533615365858617
0.1872	0.893930414300543	-0.639278688887865	1.83617296744925	-2.06090233589789
0.1873	-1.10089338330177	-0.0470653739746784	0.277716875572449	-0.0037402946205039
0.1874	-0.571018312063655	0.0464419915379301	-0.782033266903779	0.52613477661761
0.1875	-0.103481484500613	0.389302331750827	0.651746337622882	-0.969983071584123
0.1876	-0.290496215525829	0.264625844400683	-0.875540632416386	0.370289167429929
0.1877	-0.352834459200902	0.76333179380126	-0.875540632416386	0.744318629480363
0.1878	0.426393586737501	-0.732786054400472	0.745253703135491	1.43003930990616
0.1879	0.67574656143779	-0.452263957862648	0.0283639008721605	0.463796532942537
0.188	-1.75544494189003	0.264625844400683	-0.813202388741315	0.557303898455146
0.1881	0.769253926950398	-0.950969907263225	0.0907021445472327	-0.346600634833401
0.1882	2.14069528780199	2.04126578914024	0.682915459460419	-1.09465955893427
0.1883	-0.820371286763943	-0.576940445212792	-0.408003804853345	0.183274436404713
0.1884	-1.66193757637742	-0.763955176238009	0.246547753734913	0.152105314567176
0.1885	0.270547977549821	-0.701616932562936	1.43097438356128	0.152105314567176
0.1886	0.862761292463006	0.0464419915379301	-0.563849414041026	-0.564784487696153
0.1887	0.11470236836214	0.20228760072561	-0.501511170365953	-1.18816692444688
0.1888	0.332886221224893	1.48022159606459	1.30629789621114	0.401458289267465
0.1889	-0.571018312063655	-0.795124298075545	-0.782033266903779	0.370289167429929
0.189	1.01860690165069	-1.88604356238931	-1.59243043467972	-0.471277122183545
0.1891	1.36146724186358	0.20228760072561	-0.68852590139117	-0.564784487696153
0.1892	-0.321665337363365	-0.576940445212792	1.05694492151085	-0.782968340558906
0.1893	0.395224464899965	-0.452263957862648	-0.12748170831552	1.33653194439355
0.1894	1.1121142671633	-0.358756592350039	1.11928316518592	0.120936192729641
0.1895	0.395224464899965	0.638655306451116	0.464731606597666	-1.87388760487267
0.1896	-0.664525677576262	0.576317062776044	-0.906709754253922	0.993671604180651
0.1897	-0.00997411898800422	-0.0158962521371421	-1.15606272895421	1.5547157972563
0.1898	2.01601880045184	-1.16915376012598	1.24395965253607	-0.0660785382955761
0.1899	1.29912899818851	-0.0470653739746784	0.371224241085057	-0.689460975046298
0.19	0.0835332465246039	1.2308686213643	-1.87295253121754	-0.440108000346009
0.1901	0.551070074087645	-0.576940445212792	0.0907021445472327	0.183274436404713
0.1902	0.208209733874748	2.57114086037835	2.64657013522519	1.27419370071848
0.1903	0.301717099387356	-0.545771323375256	-0.189819951990592	0.370289167429929
0.1904	1.23679075451344	-1.29383024747612	0.371224241085057	-1.53102726465977
0.1905	-1.72427582005249	0.108780235213002	-1.4054157036545	-0.720630096883835
0.1906	-1.69310669821495	-0.452263957862648	0.121871266384769	0.962502482343115
0.1907	1.73549670391402	-0.6704478107254	2.42838628236244	1.30536282255601
0.1908	1.08094514532576	1.10619213401416	-0.252158195665665	1.39887018806862
0.1909	1.36146724186358	1.38671423055198	-1.28073921630436	1.1183480915308
0.191	0.364055343062429	-1.88604356238931	0.99460667783578	1.58588491909384
0.1911	-1.00738601778916	-1.10681551645091	-0.189819951990592	-1.31284341179702
0.1912	0.800423048787934	0.669824428288652	-1.21840097262928	0.52613477661761
0.1913	1.26795987635098	1.51139071790213	0.527069850272738	-0.938813949746587
0.1914	0.551070074087645	0.139949357050538	-0.376834683015809	-0.408938878508473
0.1915	-0.913878652276551	-0.140572739487287	-0.595018535878562	1.18068633520587
0.1916	-2.03596703842785	0.264625844400683	1.02577579967332	1.49237755358123
0.1917	-0.352834459200902	0.264625844400683	0.99460667783578	1.14951721336833
0.1918	2.20303353147706	2.60230998221589	1.46214350539882	0.214443558242249
0.1919	0.800423048787934	-1.13798463828844	-1.15606272895421	-0.128416781970648
0.192	-0.726863921251335	0.482809697263435	-0.563849414041026	0.52613477661761
0.1921	-1.31907723616452	0.700993550126188	0.901099312323171	-0.845306584233979
0.1922	1.5484819728888	0.20228760072561	2.14786418582462	-1.09465955893427
0.1923	0.332886221224893	1.66723632708981	-0.813202388741315	-1.43751989914716
0.1924	0.0211950028495317	-0.483433079700183	-0.065143464640448	0.52613477661761
0.1925	-0.571018312063655	-1.38733761298873	0.745253703135491	0.339120045592393
0.1926	0.738084805112862	1.76074369260242	-2.34048935878058	-0.907644827909051
0.1927	-0.103481484500613	0.326964088075755	0.277716875572449	0.713149507642826
0.1928	-0.196988850013221	-1.13798463828844	-1.12489360711668	-0.440108000346009
0.1929	1.39263636370112	-0.452263957862648	-0.345665561178273	0.339120045592393
0.193	0.0835332465246039	-0.857462541750617	-0.657356779553634	-1.21933604628441
0.1931	0.052364124687068	-1.32499936931366	0.0595330227096964	-1.15699780260934
0.1932	-0.571018312063655	-0.140572739487287	1.64915823642404	-0.502446244021082
0.1933	-0.508680068388582	-0.358756592350039	1.86734208928679	0.276781801917321
0.1934	0.0835332465246039	-0.452263957862648	0.714084581297954	1.2118554570434
0.1935	-0.789202164926407	0.139949357050538	-0.0339743428029117	0.0585979490545683
0.1936	0.301717099387356	0.108780235213002	-0.376834683015809	-0.190755025645721
0.1937	0.457562708575037	0.825670037476333	1.49331262723636	1.67939228460645
0.1938	0.364055343062429	-0.171741861324823	2.83358486625041	-0.59595360953369
0.1939	-0.0411432408255405	-0.576940445212792	0.246547753734913	-2.21674794508557
0.194	-0.165819728175685	0.576317062776044	0.651746337622882	-0.377769756670937
0.1941	0.582239195925182	0.919177402988941	0.651746337622882	0.0274288272170324
0.1942	0.208209733874748	-0.763955176238009	-2.40282760245566	-0.0349094164580398
0.1943	-0.290496215525829	-0.452263957862648	-0.782033266903779	-2.09207145773542
0.1944	0.644577439600254	0.233456722563146	0.901099312323171	-1.25050516812195
0.1945	0.364055343062429	0.139949357050538	1.24395965253607	-1.0323213152592
0.1946	0.800423048787934	0.358133209913291	-0.563849414041026	0.806656873155435
0.1947	-1.16323162697684	-0.234080104999895	-0.719695023228706	1.2118554570434
0.1948	0.052364124687068	-1.26266112563859	-0.00280522096537581	-0.159585903808184
0.1949	0.488731830412573	0.669824428288652	-1.00021711976653	1.02484072601819
0.195	0.83159217062547	-1.16915376012598	-0.283327317503201	-0.564784487696153
0.1951	-0.384003581038437	-1.97955092790192	0.620577215785346	-0.876475706071515
0.1952	-0.0723123626630764	-0.265249226837431	0.901099312323171	1.1183480915308
0.1953	-0.695694799413799	1.44905247422705	-0.626187657716098	0.557303898455146
0.1954	-0.165819728175685	1.10619213401416	0.277716875572449	-0.315431512995865
0.1955	0.177040612037212	0.358133209913291	-0.0339743428029117	0.619642142130218
0.1956	0.613408317762717	-0.265249226837431	-1.62359955651725	0.401458289267465
0.1957	-1.38141547983959	0.233456722563146	-0.408003804853345	-0.159585903808184
0.1958	-0.633356555738726	0.451640575425899	-0.470342048528417	-1.37518165547209
0.1959	0.239378855712285	0.576317062776044	-0.501511170365953	1.14951721336833
0.196	0.052364124687068	-0.109403617649751	0.838761068648099	0.0585979490545683
0.1961	-0.758033043088871	-1.48084497850134	-0.719695023228706	0.183274436404713
0.1962	-0.321665337363365	-0.327587470512503	-1.4054157036545	-0.159585903808184
0.1963	-0.0723123626630764	0.451640575425899	0.43356248476013	-0.346600634833401
0.1964	0.301717099387356	0.139949357050538	-1.81061428754247	0.276781801917321
0.1965	0.706915683275326	-0.389925714187575	-1.15606272895421	-0.284262391158329
0.1966	1.08094514532576	1.04385389033909	1.92968033296186	0.900164238668043
0.1967	-0.352834459200902	-0.421094836025112	-0.719695023228706	0.993671604180651
0.1968	-0.571018312063655	1.76074369260242	0.43356248476013	0.962502482343115
0.1969	0.145871490199676	-0.732786054400472	0.277716875572449	0.401458289267465
0.197	0.177040612037212	-1.16915376012598	-0.065143464640448	-0.253093269320793
0.1971	-0.259327093688293	1.04385389033909	-0.501511170365953	-0.346600634833401
0.1972	0.145871490199676	-0.109403617649751	-2.05996726224276	0.463796532942537
0.1973	-0.539849190226118	1.48022159606459	-1.7482760438674	1.08717896969326
0.1974	-1.00738601778916	-0.389925714187575	0.371224241085057	0.494965654780074
0.1975	-0.508680068388582	-1.07564639461337	0.43356248476013	0.588473020292682
0.1976	-0.134650606338149	1.10619213401416	0.776422824973027	0.339120045592393
0.1977	1.1121142671633	-0.327587470512503	-1.68593780019233	-0.471277122183545
0.1978	0.239378855712285	0.482809697263435	0.869930190485635	-0.0349094164580398
0.1979	0.956268657975615	-0.0158962521371421	0.402393362922593	0.806656873155435
0.198	0.457562708575037	-0.327587470512503	-1.0625553634416	-0.59595360953369
0.1981	-0.539849190226118	1.10619213401416	0.277716875572449	-0.408938878508473
0.1982	0.925099536138078	0.545147940938507	0.682915459460419	0.0585979490545683
0.1983	1.23679075451344	-0.0470653739746784	0.153040388222305	1.71056140644398
0.1984	-0.384003581038437	-1.13798463828844	0.620577215785346	-0.59595360953369
0.1985	-1.38141547983959	0.108780235213002	-0.501511170365953	-1.59336550833484
0.1986	0.208209733874748	-0.51460220153772	-0.657356779553634	1.39887018806862
0.1987	1.67315846023895	0.700993550126188	-0.813202388741315	-0.284262391158329
0.1988	0.270547977549821	0.358133209913291	0.121871266384769	0.463796532942537
0.1989	-0.851540408601479	1.16853037768923	-0.376834683015809	0.931333360505579
0.199	-1.22556987065191	-1.04447727277583	-0.12748170831552	-0.75179921872137
0.1991	-0.976216895951624	-0.0158962521371421	0.308885997409985	-0.408938878508473
0.1992	1.01860690165069	2.04126578914024	-0.53268029220349	-0.564784487696153
0.1993	-0.196988850013221	1.2308686213643	1.21279053069853	-1.4686890209847
0.1994	0.364055343062429	-1.7925361968767	0.963437555998243	-0.938813949746587
0.1995	0.426393586737501	-0.0782344958122143	-0.408003804853345	-0.221924147483256
0.1996	-2.44116562231582	0.950346524826477	-0.065143464640448	0.650811263967754
[truncated: 118,203 more rows]
