# Supplementary material for: Molecular architecture of black widow spider neurotoxins
Source: Nat Commun. 2021 Nov 29;12:6956. doi: 10.1038/s41467-021-26562-8 (PMC8630228; doi:10.1038/s41467-021-26562-8)
Supplement: Supplementary file 7 — Source Data [file 41467_2021_26562_MOESM7_ESM.zip › Extended_data_4/Fig. 4 f.txt]

voltage	current
mV	pA
	5mM Ca2+
-160	-49.3359821623003
-159.9936	-49.491827771488
-159.9872	-49.5853351370006
-159.9808	-49.3671512841379
-159.9744	-49.024290943925
-159.968	-49.2113056749502
-159.9616	-49.491827771488
-159.9552	-49.5229968933256
-159.9488	-49.4606586496505
-159.9424	-49.5541660151631
-159.936	-49.6788425025132
-159.9296	-49.7723498680258
-159.9232	-49.2113056749502
-159.9168	-48.4632467508493
-159.9104	-47.9022025577737
-159.904	-47.4658348520482
-159.8976	-47.4970039738857
-159.8912	-48.2450628979866
-159.8848	-48.8372762128998
-159.8784	-49.1489674312751
-159.872	-49.2113056749502
-159.8656	-48.8996144565748
-159.8592	-48.7125997255496
-159.8528	-48.4632467508493
-159.8464	-48.213893776149
-159.84	-48.2762320198241
-159.8336	-48.3385702634992
-159.8272	-48.4944158726869
-159.8208	-48.2762320198241
-159.8144	-48.3697393853367
-159.808	-48.619092360037
-159.8016	-48.7437688473872
-159.7952	-48.4009085071743
-159.7888	-48.0580481669613
-159.7824	-47.7775260704235
-159.776	-47.7151878267485
-159.7696	-47.6216804612358
-159.7632	-46.9982980244851
-159.7568	-46.7801141716224
-159.7504	-46.9359597808101
-159.744	-46.9671289026476
-159.7376	-47.0918053899977
-159.7312	-47.3099892428605
-159.7248	-47.5281730957232
-159.7184	-47.5905113393983
-159.712	-47.6840187049109
-159.7056	-47.5905113393983
-159.6992	-47.0918053899977
-159.6928	-46.6242685624347
-159.6864	-46.3749155877344
-159.68	-46.4372538314095
-159.6736	-46.7801141716224
-159.6672	-47.2476509991854
-159.6608	-47.3723274865356
-159.6544	-47.4034966083731
-159.648	-47.746356948586
-159.6416	-47.8398643140986
-159.6352	-47.4970039738857
-159.6288	-46.5619303187596
-159.6224	-46.063224369359
-159.616	-45.7827022728212
-159.6096	-45.9697170038464
-159.6032	-46.7177759279473
-159.5968	-46.9359597808101
-159.5904	-46.7801141716224
-159.584	-46.3749155877344
-159.5776	-46.0943934911966
-159.5712	-45.9073787601714
-159.5648	-46.0320552475215
-159.5584	-46.4060847095719
-159.552	-46.6866068061098
-159.5456	-47.0918053899977
-159.5392	-46.9982980244851
-159.5328	-46.7489450497848
-159.5264	-46.4372538314095
-159.52	-46.4060847095719
-159.5136	-46.6866068061098
-159.5072	-46.873621537135
-159.5008	-46.9047906589725
-159.4944	-47.0918053899977
-159.488	-47.0294671463227
-159.4816	-46.5307611969221
-159.4752	-45.9385478820089
-159.4688	-45.7515331509837
-159.4624	-46.1567317348716
-159.456	-46.7489450497848
-159.4496	-47.1541436336728
-159.4432	-47.2476509991854
-159.4368	-47.1853127555103
-159.4304	-46.6554376842722
-159.424	-46.4995920750845
-159.4176	-46.5307611969221
-159.4112	-46.6866068061098
-159.4048	-46.468422953247
-159.3984	-45.9073787601714
-159.392	-45.2839963234206
-159.3856	-44.8476286176951
-159.3792	-45.0969815923954
-159.3728	-45.595687541796
-159.3664	-46.063224369359
-159.36	-46.2814082222218
-159.3536	-46.4995920750845
-159.3472	-46.6242685624347
-159.3408	-46.7801141716224
-159.3344	-46.7177759279473
-159.328	-46.4995920750845
-159.3216	-46.1879008567092
-159.3152	-45.9385478820089
-159.3088	-45.9697170038464
-159.3024	-46.0320552475215
-159.296	-46.000886125684
-159.2896	-46.2814082222218
-159.2832	-46.6554376842722
-159.2768	-46.6866068061098
-159.2704	-46.5930994405972
-159.264	-46.1879008567092
-159.2576	-45.8138713946588
-159.2512	-45.4398419326083
-159.2448	-45.190488957908
-159.2384	-45.1593198360705
-159.232	-45.3151654452582
-159.2256	-45.5021801762834
-159.2192	-45.8450405164963
-159.2128	-46.000886125684
-159.2064	-46.000886125684
-159.2	-46.0320552475215
-159.1936	-46.3437464658969
-159.1872	-46.2190699785467
-159.1808	-45.9073787601714
-159.1744	-45.7203640291461
-159.168	-45.6268566636335
-159.1616	-45.6580257854711
-159.1552	-45.2839963234206
-159.1488	-44.8476286176951
-159.1424	-44.6606138866699
-159.136	-44.7541212521825
-159.1296	-45.2528272015831
-159.1232	-45.6268566636335
-159.1168	-45.6580257854711
-159.1104	-45.4710110544459
-159.104	-45.190488957908
-159.0976	-45.0969815923954
-159.0912	-45.4398419326083
-159.0848	-45.595687541796
-159.0784	-45.4086728107708
-159.072	-45.3463345670957
-159.0656	-44.9723051050453
-159.0592	-44.8476286176951
-159.0528	-44.722952130345
-159.0464	-44.6606138866699
-159.04	-44.8164594958576
-159.0336	-44.9723051050453
-159.0272	-44.8164594958576
-159.0208	-44.317753546457
-159.0144	-43.9748932062441
-159.008	-44.0684005717567
-159.0016	-44.5671065211573
-158.9952	-45.1593198360705
-158.9888	-45.595687541796
-158.9824	-45.6891949073086
-158.976	-45.4398419326083
-158.9696	-45.1593198360705
-158.9632	-45.2839963234206
-158.9568	-45.5333492981209
-158.9504	-45.7515331509837
-158.944	-45.8138713946588
-158.9376	-45.5645184199585
-158.9312	-45.0346433487204
-158.9248	-44.5982756429948
-158.9184	-44.5982756429948
-158.912	-45.1593198360705
-158.9056	-45.4710110544459
-158.8992	-45.3151654452582
-158.8928	-45.3463345670957
-158.8864	-45.190488957908
-158.88	-45.0658124705579
-158.8736	-45.0346433487204
-158.8672	-45.0969815923954
-158.8608	-45.1593198360705
-158.8544	-45.2839963234206
-158.848	-45.0034742268828
-158.8416	-44.7541212521825
-158.8352	-44.5047682774822
-158.8288	-44.4424300338072
-158.8224	-44.7541212521825
-158.816	-45.0658124705579
-158.8096	-45.128150714233
-158.8032	-44.9099668613702
-158.7968	-44.7852903740201
-158.7904	-44.6917830085075
-158.784	-44.6606138866699
-158.7776	-44.8476286176951
-158.7712	-45.0969815923954
-158.7648	-45.3463345670957
-158.7584	-45.1593198360705
-158.752	-45.2216580797456
-158.7456	-45.595687541796
-158.7392	-45.6891949073086
-158.7328	-45.8450405164963
-158.7264	-45.9697170038464
-158.72	-45.9073787601714
-158.7136	-45.5645184199585
-158.7072	-45.3151654452582
-158.7008	-44.8787977395327
-158.6944	-44.5671065211573
-158.688	-44.4424300338072
-158.6816	-44.2865844246195
-158.6752	-44.5359373993198
-158.6688	-44.5359373993198
-158.6624	-44.5359373993198
-158.656	-44.5671065211573
-158.6496	-44.7541212521825
-158.6432	-44.9411359832077
-158.6368	-44.6606138866699
-158.6304	-44.2242461809444
-158.624	-44.0995696935943
-158.6176	-44.5047682774822
-158.6112	-44.9099668613702
-158.6048	-44.8787977395327
-158.5984	-44.5359373993198
-158.592	-44.0995696935943
-158.5856	-44.0060623280817
-158.5792	-44.4424300338072
-158.5728	-44.8476286176951
-158.5664	-44.6917830085075
-158.56	-44.5359373993198
-158.5536	-44.2554153027819
-158.5472	-44.3800917901321
-158.5408	-45.0034742268828
-158.5344	-45.0658124705579
-158.528	-44.8164594958576
-158.5216	-44.6606138866699
-158.5152	-44.722952130345
-158.5088	-44.5671065211573
-158.5024	-44.4112609119696
-158.496	-44.2554153027819
-158.4896	-44.3489226682946
-158.4832	-44.6917830085075
-158.4768	-45.0346433487204
-158.4704	-45.3463345670957
-158.464	-45.5645184199585
-158.4576	-45.5645184199585
-158.4512	-45.2216580797456
-158.4448	-44.8476286176951
-158.4384	-44.4735991556447
-158.432	-44.5047682774822
-158.4256	-45.128150714233
-158.4192	-45.8138713946588
-158.4128	-46.000886125684
-158.4064	-45.8450405164963
-158.4	-45.7827022728212
-158.3936	-45.5645184199585
-158.3872	-45.3775036889332
-158.3808	-45.3463345670957
-158.3744	-45.4086728107708
-158.368	-45.190488957908
-158.3616	-44.8476286176951
-158.3552	-44.6917830085075
-158.3488	-44.6606138866699
-158.3424	-44.8787977395327
-158.336	-44.9099668613702
-158.3296	-44.6606138866699
-158.3232	-44.4112609119696
-158.3168	-44.4424300338072
-158.3104	-44.6606138866699
-158.304	-44.5671065211573
-158.2976	-44.6606138866699
-158.2912	-44.5982756429948
-158.2848	-44.6294447648324
-158.2784	-44.4735991556447
-158.272	-44.5359373993198
-158.2656	-44.4424300338072
-158.2592	-44.2865844246195
-158.2528	-43.9125549625691
-158.2464	-43.6632019878688
-158.24	-43.6632019878688
-158.2336	-43.9748932062441
-158.2272	-44.0684005717567
-158.2208	-43.9437240844066
-158.2144	-43.9437240844066
-158.208	-43.9748932062441
-158.2016	-44.0995696935943
-158.1952	-44.2554153027819
-158.1888	-44.0372314499192
-158.1824	-43.9125549625691
-158.176	-43.6320328660312
-158.1696	-43.6943711097063
-158.1632	-43.9437240844066
-158.1568	-44.2865844246195
-158.1504	-44.3800917901321
-158.144	-44.5982756429948
-158.1376	-44.9411359832077
-158.1312	-45.0658124705579
-158.1248	-45.0034742268828
-158.1184	-45.0034742268828
-158.112	-44.5359373993198
-158.1056	-44.1930770591069
-158.0992	-43.9437240844066
-158.0928	-43.8813858407315
-158.0864	-44.0372314499192
-158.08	-43.9125549625691
-158.0736	-43.8190475970564
-158.0672	-44.2554153027819
-158.0608	-44.4735991556447
-158.0544	-44.2242461809444
-158.048	-43.9437240844066
-158.0416	-43.5385255005186
-158.0352	-43.2891725258183
-158.0288	-43.1644960384682
-158.0224	-43.1644960384682
-158.016	-43.3826798913309
-158.0096	-43.3826798913309
-158.0032	-43.7255402315438
-157.9968	-44.4735991556447
-157.9904	-44.9099668613702
-157.984	-45.0034742268828
-157.9776	-44.7852903740201
-157.9712	-44.317753546457
-157.9648	-44.0995696935943
-157.9584	-44.0995696935943
-157.952	-44.1619079372693
-157.9456	-44.2865844246195
-157.9392	-44.5047682774822
-157.9328	-44.3800917901321
-157.9264	-44.0995696935943
-157.92	-43.7878784752189
-157.9136	-43.445018135006
-157.9072	-43.5696946223562
-157.9008	-44.1930770591069
-157.8944	-44.6917830085075
-157.888	-44.8164594958576
-157.8816	-44.7541212521825
-157.8752	-44.7541212521825
-157.8688	-45.0034742268828
-157.8624	-45.7203640291461
-157.856	-45.8762096383338
-157.8496	-45.7515331509837
-157.8432	-45.2528272015831
-157.8368	-44.9411359832077
-157.8304	-44.7852903740201
-157.824	-44.722952130345
-157.8176	-44.8164594958576
-157.8112	-44.4112609119696
-157.8048	-43.7567093533814
-157.7984	-43.0709886729556
-157.792	-42.572282723555
-157.7856	-42.7592974545802
-157.7792	-43.039819551118
-157.7728	-43.0086504292805
-157.7664	-42.7592974545802
-157.76	-42.9151430637679
-157.7536	-43.6008637441937
-157.7472	-44.3489226682946
-157.7408	-44.5359373993198
-157.7344	-44.3489226682946
-157.728	-43.9437240844066
-157.7216	-43.445018135006
-157.7152	-43.0086504292805
-157.7088	-42.9151430637679
-157.7024	-43.0086504292805
-157.696	-42.977481307443
-157.6896	-42.6969592109051
-157.6832	-42.572282723555
-157.6768	-42.6969592109051
-157.6704	-42.8528048200928
-157.664	-43.0086504292805
-157.6576	-43.2891725258183
-157.6512	-43.7567093533814
-157.6448	-43.8813858407315
-157.6384	-43.6008637441937
-157.632	-43.5696946223562
-157.6256	-43.8813858407315
-157.6192	-44.3800917901321
-157.6128	-44.6917830085075
-157.6064	-44.3800917901321
-157.6	-43.9748932062441
-157.5936	-43.5696946223562
-157.5872	-43.3515107694934
-157.5808	-43.445018135006
-157.5744	-43.5696946223562
-157.568	-43.5385255005186
-157.5616	-43.445018135006
-157.5552	-43.3826798913309
-157.5488	-43.6008637441937
-157.5424	-44.0060623280817
-157.536	-43.8190475970564
-157.5296	-43.1956651603057
-157.5232	-42.4476062362049
-157.5168	-41.7930546776166
-157.5104	-41.9177311649667
-157.504	-42.6657900890676
-157.4976	-43.6008637441937
-157.4912	-43.8190475970564
-157.4848	-43.5696946223562
-157.4784	-43.5385255005186
-157.472	-43.4138490131685
-157.4656	-43.6320328660312
-157.4592	-44.0684005717567
-157.4528	-43.7255402315438
-157.4464	-43.0086504292805
-157.44	-42.7904665764177
-157.4336	-42.8528048200928
-157.4272	-42.9151430637679
-157.4208	-43.3515107694934
-157.4144	-43.6632019878688
-157.408	-43.4138490131685
-157.4016	-42.9463121856054
-157.3952	-43.039819551118
-157.3888	-43.5073563786811
-157.3824	-43.7255402315438
-157.376	-43.3203416476559
-157.3696	-42.572282723555
-157.3632	-42.0424076523169
-157.3568	-42.2605915051796
-157.3504	-42.9151430637679
-157.344	-43.0709886729556
-157.3376	-42.5411136017175
-157.3312	-42.3852679925298
-157.3248	-42.7592974545802
-157.3184	-43.2268342821433
-157.312	-43.4761872568435
-157.3056	-43.7567093533814
-157.2992	-44.1307388154318
-157.2928	-44.2865844246195
-157.2864	-44.3489226682946
-157.28	-44.3489226682946
-157.2736	-44.2554153027819
-157.2672	-43.850216718894
-157.2608	-43.4761872568435
-157.2544	-43.3203416476559
-157.248	-43.4138490131685
-157.2416	-43.2268342821433
-157.2352	-42.977481307443
-157.2288	-42.8839739419304
-157.2224	-42.7281283327427
-157.216	-42.572282723555
-157.2096	-42.5099444798799
-157.2032	-42.7281283327427
-157.1968	-43.1956651603057
-157.1904	-43.850216718894
-157.184	-44.1930770591069
-157.1776	-44.0060623280817
-157.1712	-43.4761872568435
-157.1648	-43.4761872568435
-157.1584	-44.0995696935943
-157.152	-44.6294447648324
-157.1456	-44.317753546457
-157.1392	-43.5696946223562
-157.1328	-43.039819551118
-157.1264	-42.8528048200928
-157.12	-42.977481307443
-157.1136	-43.039819551118
-157.1072	-42.977481307443
-157.1008	-42.7281283327427
-157.0944	-42.9151430637679
-157.088	-43.1021577947931
-157.0816	-43.3826798913309
-157.0752	-43.6008637441937
-157.0688	-43.8813858407315
-157.0624	-43.9437240844066
-157.056	-43.7878784752189
-157.0496	-43.6008637441937
-157.0432	-43.5696946223562
-157.0368	-43.4138490131685
-157.0304	-42.9463121856054
-157.024	-42.6034518453925
-157.0176	-42.4164371143673
-157.0112	-42.1982532615046
-157.0048	-42.2294223833421
-156.9984	-42.167084139667
-156.992	-41.7618855557791
-156.9856	-41.7618855557791
-156.9792	-42.2917606270172
-156.9728	-42.7592974545802
-156.9664	-42.7904665764177
-156.96	-42.9463121856054
-156.9536	-43.2268342821433
-156.9472	-42.9463121856054
-156.9408	-42.7592974545802
-156.9344	-43.1021577947931
-156.928	-43.6632019878688
-156.9216	-44.0372314499192
-156.9152	-44.0372314499192
-156.9088	-43.7255402315438
-156.9024	-43.5073563786811
-156.896	-43.1021577947931
-156.8896	-42.572282723555
-156.8832	-42.572282723555
-156.8768	-43.1021577947931
-156.8704	-43.2891725258183
-156.864	-43.3515107694934
-156.8576	-43.3515107694934
-156.8512	-43.445018135006
-156.8448	-43.6943711097063
-156.8384	-43.7567093533814
-156.832	-43.8190475970564
-156.8256	-43.5073563786811
-156.8192	-43.1644960384682
-156.8128	-42.8216356982553
-156.8064	-42.3229297488547
-156.8	-41.9177311649667
-156.7936	-41.7618855557791
-156.7872	-42.104745895992
-156.7808	-42.3540988706922
-156.7744	-42.8528048200928
-156.768	-43.4761872568435
-156.7616	-43.9125549625691
-156.7552	-43.9125549625691
-156.7488	-43.4761872568435
-156.7424	-43.1956651603057
-156.736	-42.9463121856054
-156.7296	-42.6969592109051
-156.7232	-42.5411136017175
-156.7168	-42.6034518453925
-156.7104	-42.7592974545802
-156.704	-42.6969592109051
-156.6976	-42.7904665764177
-156.6912	-43.1333269166307
-156.6848	-43.2580034039808
-156.6784	-43.3515107694934
-156.672	-43.5385255005186
-156.6656	-43.9437240844066
-156.6592	-44.2242461809444
-156.6528	-43.7567093533814
-156.6464	-43.1333269166307
-156.64	-42.4164371143673
-156.6336	-42.3229297488547
-156.6272	-42.3852679925298
-156.6208	-42.2294223833421
-156.6144	-41.9489002868043
-156.608	-41.9489002868043
-156.6016	-42.167084139667
-156.5952	-42.5411136017175
-156.5888	-43.039819551118
-156.5824	-43.5696946223562
-156.576	-43.3826798913309
-156.5696	-42.4787753580424
-156.5632	-41.3566869718911
-156.5568	-40.6709662914653
-156.5504	-41.0761648753533
-156.544	-42.0112385304794
-156.5376	-42.7592974545802
-156.5312	-43.0086504292805
-156.5248	-42.7592974545802
-156.5184	-42.5099444798799
-156.512	-42.1982532615046
-156.5056	-42.1359150178295
-156.4992	-42.1982532615046
-156.4928	-42.4476062362049
-156.4864	-42.572282723555
-156.48	-42.7281283327427
-156.4736	-42.6969592109051
-156.4672	-42.4787753580424
-156.4608	-42.4787753580424
-156.4544	-42.572282723555
-156.448	-42.2605915051796
-156.4416	-41.9489002868043
-156.4352	-42.3540988706922
-156.4288	-42.7281283327427
-156.4224	-43.0086504292805
-156.416	-43.0086504292805
-156.4096	-42.5411136017175
-156.4032	-42.3229297488547
-156.3968	-42.6346209672301
-156.3904	-42.9151430637679
-156.384	-43.2580034039808
-156.3776	-43.6320328660312
-156.3712	-43.3515107694934
-156.3648	-42.977481307443
-156.3584	-42.8216356982553
-156.352	-42.572282723555
-156.3456	-42.3540988706922
-156.3392	-42.2917606270172
-156.3328	-42.2605915051796
-156.3264	-42.104745895992
-156.32	-41.7618855557791
-156.3136	-41.4501943374037
-156.3072	-41.8865620431292
-156.3008	-42.3540988706922
-156.2944	-42.5411136017175
-156.288	-42.572282723555
-156.2816	-42.6034518453925
-156.2752	-42.7281283327427
-156.2688	-43.0709886729556
-156.2624	-43.2580034039808
-156.256	-43.039819551118
-156.2496	-42.7281283327427
-156.2432	-42.4787753580424
-156.2368	-42.167084139667
-156.2304	-41.9800694086418
-156.224	-41.7930546776166
-156.2176	-41.6060399465914
-156.2112	-41.6372090684289
-156.2048	-41.7930546776166
-156.1984	-42.1359150178295
-156.192	-42.1982532615046
-156.1856	-42.0112385304794
-156.1792	-41.7618855557791
-156.1728	-41.9800694086418
-156.1664	-42.2605915051796
-156.16	-42.4164371143673
-156.1536	-42.3852679925298
-156.1472	-41.8865620431292
-156.1408	-41.4501943374037
-156.1344	-41.2008413627034
-156.128	-41.232010484541
-156.1216	-41.4813634592412
-156.1152	-42.0735767741544
-156.1088	-42.7592974545802
-156.1024	-43.1021577947931
-156.096	-43.1021577947931
-156.0896	-42.8216356982553
-156.0832	-42.1982532615046
-156.0768	-41.7930546776166
-156.0704	-41.4501943374037
-156.064	-41.699547312104
-156.0576	-42.1982532615046
-156.0512	-42.7281283327427
-156.0448	-43.1644960384682
-156.0384	-43.2580034039808
-156.032	-42.6346209672301
-156.0256	-41.9489002868043
-156.0192	-41.8553929212917
-156.0128	-42.4164371143673
-156.0064	-43.0086504292805
-156	-42.977481307443
-155.9936	-42.8216356982553
-155.9872	-42.5099444798799
-155.9808	-42.5099444798799
-155.9744	-42.104745895992
-155.968	-41.8553929212917
-155.9616	-41.8865620431292
-155.9552	-41.9800694086418
-155.9488	-42.167084139667
-155.9424	-42.0112385304794
-155.936	-41.5437017029163
-155.9296	-41.3255178500536
-155.9232	-41.4501943374037
-155.9168	-42.167084139667
-155.9104	-42.9463121856054
-155.904	-42.9463121856054
-155.8976	-42.7592974545802
-155.8912	-42.6034518453925
-155.8848	-42.4787753580424
-155.8784	-41.8553929212917
-155.872	-41.294348728216
-155.8656	-41.2008413627034
-155.8592	-41.5437017029163
-155.8528	-42.0424076523169
-155.8464	-42.1982532615046
-155.84	-41.8865620431292
-155.8336	-41.6060399465914
-155.8272	-41.8553929212917
-155.8208	-42.104745895992
-155.8144	-42.4476062362049
-155.808	-42.4787753580424
-155.8016	-42.5099444798799
-155.7952	-42.4164371143673
-155.7888	-42.1982532615046
-155.7824	-42.104745895992
-155.776	-42.0424076523169
-155.7696	-41.9177311649667
-155.7632	-41.7307164339415
-155.7568	-41.9800694086418
-155.7504	-42.5411136017175
-155.744	-42.4476062362049
-155.7376	-41.8865620431292
-155.7312	-41.4190252155662
-155.7248	-41.6683781902665
-155.7184	-42.0424076523169
-155.712	-42.6346209672301
-155.7056	-43.1956651603057
-155.6992	-43.7878784752189
-155.6928	-43.7567093533814
-155.6864	-43.4138490131685
-155.68	-43.0709886729556
-155.6736	-42.8528048200928
-155.6672	-42.6034518453925
-155.6608	-42.3229297488547
-155.6544	-42.104745895992
-155.648	-41.9800694086418
-155.6416	-41.9489002868043
-155.6352	-41.9177311649667
-155.6288	-41.6060399465914
-155.6224	-41.3255178500536
-155.616	-41.4813634592412
-155.6096	-41.6060399465914
-155.6032	-42.0112385304794
-155.5968	-42.2605915051796
-155.5904	-42.0112385304794
-155.584	-42.0424076523169
-155.5776	-42.2917606270172
-155.5712	-42.3540988706922
-155.5648	-42.1359150178295
-155.5584	-41.7930546776166
-155.552	-41.7618855557791
-155.5456	-41.6683781902665
-155.5392	-41.7930546776166
-155.5328	-41.9489002868043
-155.5264	-42.0424076523169
-155.52	-42.1359150178295
-155.5136	-42.0424076523169
-155.5072	-42.0424076523169
-155.5008	-41.9800694086418
-155.4944	-41.7930546776166
-155.488	-41.5748708247538
-155.4816	-41.6683781902665
-155.4752	-41.9177311649667
-155.4688	-42.2605915051796
-155.4624	-42.2917606270172
-155.456	-42.2605915051796
-155.4496	-42.4164371143673
-155.4432	-42.5411136017175
-155.4368	-42.4787753580424
-155.4304	-42.104745895992
-155.424	-42.1359150178295
-155.4176	-42.0735767741544
-155.4112	-42.104745895992
-155.4048	-41.5748708247538
-155.3984	-40.889150144328
-155.392	-40.4527824386025
-155.3856	-40.6397971696278
-155.3792	-41.0449957535157
-155.3728	-41.5437017029163
-155.3664	-41.7930546776166
-155.36	-41.7618855557791
-155.3536	-42.0424076523169
-155.3472	-42.3852679925298
-155.3408	-42.3852679925298
-155.3344	-41.9800694086418
-155.328	-41.4813634592412
-155.3216	-40.9514883880031
-155.3152	-40.6086280477902
-155.3088	-40.6709662914653
-155.3024	-41.232010484541
-155.296	-41.5125325810788
-155.2896	-41.8865620431292
-155.2832	-41.9800694086418
-155.2768	-41.8865620431292
-155.2704	-41.7930546776166
-155.264	-41.5748708247538
-155.2576	-41.1385031190283
-155.2512	-40.9203192661656
-155.2448	-40.7333045351404
-155.2384	-40.7021354133028
-155.232	-41.0449957535157
-155.2256	-41.232010484541
-155.2192	-41.232010484541
-155.2128	-41.232010484541
-155.2064	-41.3566869718911
-155.2	-41.4190252155662
-155.1936	-41.6372090684289
-155.1872	-42.2294223833421
-155.1808	-42.7592974545802
-155.1744	-42.5411136017175
-155.168	-42.2294223833421
-155.1616	-41.8865620431292
-155.1552	-41.7930546776166
-155.1488	-41.7618855557791
-155.1424	-41.7307164339415
-155.136	-41.8553929212917
-155.1296	-42.0735767741544
-155.1232	-41.7930546776166
-155.1168	-41.294348728216
-155.1104	-41.1385031190283
-155.104	-41.1696722408659
-155.0976	-41.4190252155662
-155.0912	-42.2605915051796
-155.0848	-42.9151430637679
-155.0784	-43.1021577947931
-155.072	-42.8216356982553
-155.0656	-42.2294223833421
-155.0592	-41.6060399465914
-155.0528	-41.4190252155662
-155.0464	-41.6060399465914
-155.04	-41.7618855557791
-155.0336	-41.9800694086418
-155.0272	-42.3229297488547
-155.0208	-42.6346209672301
-155.0144	-42.4787753580424
-155.008	-41.8553929212917
-155.0016	-41.3255178500536
-154.9952	-41.232010484541
-154.9888	-41.6372090684289
-154.9824	-41.6060399465914
-154.976	-41.2008413627034
-154.9696	-40.9826575098407
-154.9632	-40.9826575098407
-154.9568	-41.2008413627034
-154.9504	-41.4501943374037
-154.944	-41.5125325810788
-154.9376	-41.3566869718911
-154.9312	-41.0449957535157
-154.9248	-40.9203192661656
-154.9184	-40.826811900653
-154.912	-40.889150144328
-154.9056	-41.1073339971908
-154.8992	-41.4813634592412
-154.8928	-41.8242237994541
-154.8864	-41.8242237994541
-154.88	-41.8865620431292
-154.8736	-42.2605915051796
-154.8672	-42.5099444798799
-154.8608	-42.3229297488547
-154.8544	-42.0735767741544
-154.848	-42.2917606270172
-154.8416	-42.6969592109051
-154.8352	-42.7281283327427
-154.8288	-42.5099444798799
-154.8224	-42.0735767741544
-154.816	-41.3566869718911
-154.8096	-40.9826575098407
-154.8032	-40.7644736569779
-154.7968	-40.7333045351404
-154.7904	-41.3255178500536
-154.784	-41.9489002868043
-154.7776	-42.0735767741544
-154.7712	-41.7618855557791
-154.7648	-41.6060399465914
-154.7584	-41.4813634592412
-154.752	-41.4501943374037
-154.7456	-41.6683781902665
-154.7392	-41.8865620431292
-154.7328	-42.0112385304794
-154.7264	-42.2917606270172
-154.72	-42.4787753580424
-154.7136	-42.3540988706922
-154.7072	-42.1982532615046
-154.7008	-42.1982532615046
-154.6944	-42.1982532615046
-154.688	-42.2294223833421
-154.6816	-41.9800694086418
-154.6752	-41.4501943374037
-154.6688	-41.0138266316782
-154.6624	-40.9514883880031
-154.656	-41.1073339971908
-154.6496	-41.4190252155662
-154.6432	-41.5125325810788
-154.6368	-41.5125325810788
-154.6304	-41.7930546776166
-154.624	-41.7930546776166
-154.6176	-41.4501943374037
-154.6112	-41.1696722408659
-154.6048	-41.3566869718911
-154.5984	-41.7618855557791
-154.592	-41.8865620431292
-154.5856	-41.9489002868043
-154.5792	-41.9177311649667
-154.5728	-41.6060399465914
-154.5664	-41.294348728216
-154.56	-41.1073339971908
-154.5536	-40.826811900653
-154.5472	-40.4839515604401
-154.5408	-40.4839515604401
-154.5344	-40.6086280477902
-154.528	-40.9826575098407
-154.5216	-41.4501943374037
-154.5152	-41.4190252155662
-154.5088	-40.9203192661656
-154.5024	-40.5462898041152
-154.496	-40.4527824386025
-154.4896	-40.2969368294149
-154.4832	-40.1722603420647
-154.4768	-39.9852456110395
-154.4704	-40.4527824386025
-154.464	-41.1385031190283
-154.4576	-41.6683781902665
-154.4512	-42.0424076523169
-154.4448	-41.8242237994541
-154.4384	-41.699547312104
-154.432	-42.104745895992
-154.4256	-42.3852679925298
-154.4192	-42.4164371143673
-154.4128	-42.167084139667
-154.4064	-41.699547312104
-154.4	-41.2008413627034
-154.3936	-41.0449957535157
-154.3872	-41.2008413627034
-154.3808	-41.2631796063785
-154.3744	-41.1385031190283
-154.368	-40.826811900653
-154.3616	-40.4839515604401
-154.3552	-40.5462898041152
-154.3488	-40.7956427788154
-154.3424	-40.7956427788154
-154.336	-40.7644736569779
-154.3296	-40.7644736569779
-154.3232	-40.9826575098407
-154.3168	-41.0138266316782
-154.3104	-41.0449957535157
-154.304	-40.826811900653
-154.2976	-41.1385031190283
-154.2912	-41.5748708247538
-154.2848	-41.8242237994541
-154.2784	-41.7618855557791
-154.272	-41.3566869718911
-154.2656	-41.3566869718911
-154.2592	-41.3566869718911
-154.2528	-41.232010484541
-154.2464	-41.0138266316782
-154.24	-41.1073339971908
-154.2336	-41.4501943374037
-154.2272	-41.294348728216
-154.2208	-41.3566869718911
-154.2144	-41.5748708247538
-154.208	-41.6683781902665
-154.2016	-41.6683781902665
-154.1952	-41.232010484541
-154.1888	-40.7333045351404
-154.1824	-40.4527824386025
-154.176	-40.5151206822776
-154.1696	-40.8579810224905
-154.1632	-41.4501943374037
-154.1568	-41.5748708247538
-154.1504	-41.4501943374037
-154.144	-41.1073339971908
-154.1376	-40.7956427788154
-154.1312	-40.9203192661656
-154.1248	-40.9514883880031
-154.1184	-40.8579810224905
-154.112	-40.7644736569779
-154.1056	-40.2345985857398
-154.0992	-40.2969368294149
-154.0928	-40.5774589259527
-154.0864	-40.7956427788154
-154.08	-40.7956427788154
-154.0736	-41.0761648753533
-154.0672	-41.5748708247538
-154.0608	-42.0112385304794
-154.0544	-42.0424076523169
-154.048	-42.0112385304794
-154.0416	-41.7618855557791
-154.0352	-41.2631796063785
-154.0288	-40.826811900653
-154.0224	-40.9514883880031
-154.016	-41.1073339971908
-154.0096	-41.294348728216
-154.0032	-41.5437017029163
-153.9968	-41.6372090684289
-153.9904	-41.3255178500536
-153.984	-40.9826575098407
-153.9776	-41.0449957535157
-153.9712	-40.826811900653
-153.9648	-40.6397971696278
-153.9584	-40.7956427788154
-153.952	-41.2631796063785
-153.9456	-41.3878560937286
-153.9392	-41.3566869718911
-153.9328	-41.3255178500536
-153.9264	-41.0761648753533
-153.92	-40.9203192661656
-153.9136	-40.7644736569779
-153.9072	-40.7021354133028
-153.9008	-41.0761648753533
-153.8944	-41.3255178500536
-153.888	-41.0138266316782
-153.8816	-40.4527824386025
-153.8752	-39.8917382455269
-153.8688	-39.548877905314
-153.8624	-39.6735543926641
-153.856	-39.8605691236894
-153.8496	-40.2034294639023
-153.8432	-40.6086280477902
-153.8368	-40.7644736569779
-153.8304	-41.1696722408659
-153.824	-41.7307164339415
-153.8176	-42.0424076523169
-153.8112	-42.0112385304794
-153.8048	-41.9177311649667
-153.7984	-41.9177311649667
-153.792	-41.9177311649667
-153.7856	-41.9177311649667
-153.7792	-41.6683781902665
-153.7728	-41.2631796063785
-153.7664	-40.9203192661656
-153.76	-40.9826575098407
-153.7536	-40.7644736569779
-153.7472	-40.4527824386025
-153.7408	-40.1722603420647
-153.7344	-39.7982308800143
-153.728	-39.6735543926641
-153.7216	-40.0475838547146
-153.7152	-40.421613316765
-153.7088	-40.5774589259527
-153.7024	-40.8579810224905
-153.696	-41.1696722408659
-153.6896	-41.3566869718911
-153.6832	-41.3566869718911
-153.6768	-41.0761648753533
-153.6704	-40.5774589259527
-153.664	-40.2345985857398
-153.6576	-40.4527824386025
-153.6512	-40.9203192661656
-153.6448	-41.232010484541
-153.6384	-41.1385031190283
-153.632	-40.6397971696278
-153.6256	-40.421613316765
-153.6192	-40.3904441949275
-153.6128	-40.5774589259527
-153.6064	-40.8579810224905
-153.6	-41.1073339971908
-153.5936	-41.232010484541
-153.5872	-41.1073339971908
-153.5808	-40.9826575098407
-153.5744	-41.0449957535157
-153.568	-41.232010484541
-153.5616	-40.9826575098407
-153.5552	-40.7021354133028
-153.5488	-40.889150144328
-153.5424	-40.8579810224905
-153.536	-40.5462898041152
-153.5296	-40.5151206822776
-153.5232	-40.3904441949275
-153.5168	-40.2969368294149
-153.5104	-40.2657677075773
-153.504	-40.3904441949275
-153.4976	-40.421613316765
-153.4912	-39.9852456110395
-153.4848	-39.8294000018518
-153.4784	-40.2034294639023
-153.472	-40.826811900653
-153.4656	-41.4501943374037
-153.4592	-41.4190252155662
-153.4528	-41.0138266316782
-153.4464	-40.421613316765
-153.44	-40.2969368294149
-153.4336	-40.7021354133028
-153.4272	-41.3255178500536
-153.4208	-41.4190252155662
-153.4144	-41.2008413627034
-153.408	-40.9826575098407
-153.4016	-40.7333045351404
-153.3952	-40.6086280477902
-153.3888	-40.7021354133028
-153.3824	-40.9826575098407
-153.376	-40.9826575098407
-153.3696	-40.6086280477902
-153.3632	-40.421613316765
-153.3568	-40.7644736569779
-153.3504	-41.0138266316782
-153.344	-40.9826575098407
-153.3376	-41.0449957535157
-153.3312	-41.0138266316782
-153.3248	-40.7956427788154
-153.3184	-40.5774589259527
-153.312	-40.3904441949275
-153.3056	-40.3281059512524
-153.2992	-40.2657677075773
-153.2928	-40.7021354133028
-153.2864	-41.3255178500536
-153.28	-41.7930546776166
-153.2736	-41.6683781902665
-153.2672	-41.0138266316782
-153.2608	-40.3904441949275
-153.2544	-40.1722603420647
-153.248	-40.6397971696278
-153.2416	-41.294348728216
-153.2352	-41.5748708247538
-153.2288	-41.6060399465914
-153.2224	-41.3255178500536
-153.216	-40.3904441949275
-153.2096	-39.8294000018518
-153.2032	-39.7982308800143
-153.1968	-40.0475838547146
-153.1904	-40.5462898041152
-153.184	-41.1073339971908
-153.1776	-41.4190252155662
-153.1712	-41.3566869718911
-153.1648	-41.3255178500536
-153.1584	-41.4190252155662
-153.152	-41.5125325810788
-153.1456	-41.232010484541
-153.1392	-40.9826575098407
-153.1328	-41.1385031190283
-153.1264	-41.3566869718911
-153.12	-41.2631796063785
-153.1136	-40.6709662914653
-153.1072	-39.954076489202
-153.1008	-39.6423852708266
-153.0944	-39.4553705398014
-153.088	-39.4242014179639
-153.0816	-39.4242014179639
-153.0752	-39.5177087834765
-153.0688	-39.5177087834765
-153.0624	-39.3306940524512
-153.056	-39.3306940524512
-153.0496	-40.1099220983896
-153.0432	-41.0138266316782
-153.0368	-41.5748708247538
-153.0304	-41.4813634592412
-153.024	-40.889150144328
-153.0176	-40.3904441949275
-153.0112	-39.9852456110395
-153.0048	-39.9852456110395
-152.9984	-40.2345985857398
-152.992	-40.5774589259527
-152.9856	-40.826811900653
-152.9792	-40.9826575098407
-152.9728	-41.0138266316782
-152.9664	-40.826811900653
-152.96	-40.3904441949275
-152.9536	-39.7047235145017
-152.9472	-39.3306940524512
-152.9408	-39.5177087834765
-152.9344	-39.7670617581768
-152.928	-40.2034294639023
-152.9216	-40.4527824386025
-152.9152	-40.5151206822776
-152.9088	-40.2969368294149
-152.9024	-40.0787529765521
-152.896	-39.9852456110395
-152.8896	-39.6112161489891
-152.8832	-39.2995249306137
-152.8768	-39.3306940524512
-152.8704	-39.7047235145017
-152.864	-40.016414732877
-152.8576	-40.3281059512524
-152.8512	-40.7021354133028
-152.8448	-40.9826575098407
-152.8384	-41.2008413627034
-152.832	-40.5462898041152
-152.8256	-39.954076489202
-152.8192	-39.8605691236894
-152.8128	-39.8605691236894
-152.8064	-39.7982308800143
-152.8	-39.7047235145017
-152.7936	-39.954076489202
-152.7872	-40.1722603420647
-152.7808	-40.3281059512524
-152.7744	-40.1722603420647
-152.768	-40.421613316765
-152.7616	-40.9203192661656
-152.7552	-41.294348728216
-152.7488	-41.0449957535157
-152.7424	-40.5774589259527
-152.736	-40.4839515604401
-152.7296	-40.7956427788154
-152.7232	-40.7333045351404
-152.7168	-40.5462898041152
-152.7104	-40.3281059512524
-152.704	-39.6735543926641
-152.6976	-39.7358926363392
-152.6912	-40.4527824386025
-152.6848	-40.5774589259527
-152.6784	-40.0787529765521
-152.672	-39.7982308800143
-152.6656	-39.7670617581768
-152.6592	-39.6112161489891
-152.6528	-39.4553705398014
-152.6464	-39.4865396616389
-152.64	-39.5800470271515
-152.6336	-39.5800470271515
-152.6272	-39.3618631742888
-152.6208	-39.2371866869386
-152.6144	-39.1125101995885
-152.608	-39.6735543926641
-152.6016	-40.5774589259527
-152.5952	-41.4813634592412
-152.5888	-41.4813634592412
-152.5824	-41.0138266316782
-152.576	-40.2657677075773
-152.5696	-39.7982308800143
-152.5632	-39.5800470271515
-152.5568	-39.8605691236894
-152.5504	-39.9852456110395
-152.544	-40.0787529765521
-152.5376	-40.016414732877
-152.5312	-39.954076489202
-152.5248	-40.0787529765521
-152.5184	-40.1410912202272
-152.512	-40.2345985857398
-152.5056	-40.2034294639023
-152.4992	-40.421613316765
-152.4928	-40.7956427788154
-152.4864	-40.7956427788154
-152.48	-40.3281059512524
-152.4736	-39.8294000018518
-152.4672	-39.9229073673644
-152.4608	-40.016414732877
-152.4544	-40.2345985857398
-152.448	-40.2969368294149
-152.4416	-40.4527824386025
-152.4352	-40.3904441949275
-152.4288	-40.2345985857398
-152.4224	-40.1410912202272
-152.416	-40.0475838547146
-152.4096	-40.016414732877
-152.4032	-40.2034294639023
-152.3968	-40.1722603420647
-152.3904	-40.3904441949275
-152.384	-40.1410912202272
-152.3776	-39.6735543926641
-152.3712	-39.7047235145017
-152.3648	-39.7982308800143
-152.3584	-40.0787529765521
-152.352	-40.3281059512524
-152.3456	-40.1722603420647
-152.3392	-39.7982308800143
-152.3328	-39.7358926363392
-152.3264	-39.8605691236894
-152.32	-39.8917382455269
-152.3136	-40.0475838547146
-152.3072	-40.3592750730899
-152.3008	-40.6086280477902
-152.2944	-40.7644736569779
-152.288	-40.7021354133028
-152.2816	-40.6086280477902
-152.2752	-40.5774589259527
-152.2688	-40.2969368294149
-152.2624	-39.6112161489891
-152.256	-39.2683558087762
-152.2496	-39.4553705398014
-152.2432	-39.7358926363392
-152.2368	-39.9852456110395
-152.2304	-39.8917382455269
-152.224	-38.9566645904008
-152.2176	-38.5202968846753
-152.2112	-38.7384807375381
-152.2048	-39.6735543926641
-152.1984	-39.8605691236894
-152.192	-39.548877905314
-152.1856	-39.4865396616389
-152.1792	-39.7670617581768
-152.1728	-39.7982308800143
-152.1664	-39.5800470271515
-152.16	-39.4242014179639
-152.1536	-39.6735543926641
-152.1472	-39.8917382455269
-152.1408	-39.8294000018518
-152.1344	-40.0475838547146
-152.128	-40.2969368294149
-152.1216	-40.5462898041152
-152.1152	-40.7956427788154
-152.1088	-40.9826575098407
-152.1024	-41.2631796063785
-152.096	-41.2631796063785
-152.0896	-41.1073339971908
-152.0832	-41.0761648753533
-152.0768	-40.7021354133028
-152.0704	-40.0787529765521
-152.064	-39.5800470271515
-152.0576	-39.2995249306137
-152.0512	-39.4242014179639
-152.0448	-39.7358926363392
-152.0384	-40.2969368294149
-152.032	-40.2657677075773
-152.0256	-40.0475838547146
-152.0192	-39.7047235145017
-152.0128	-39.4242014179639
-152.0064	-39.3306940524512
-152	-39.7982308800143
-151.9936	-40.3281059512524
-151.9872	-40.7021354133028
-151.9808	-40.4527824386025
-151.9744	-39.8605691236894
-151.968	-39.5177087834765
-151.9616	-39.4865396616389
-151.9552	-39.7982308800143
-151.9488	-40.0475838547146
-151.9424	-40.2345985857398
-151.936	-39.7982308800143
-151.9296	-39.2060175651011
-151.9232	-38.8943263467257
-151.9168	-39.1125101995885
-151.9104	-39.7047235145017
-151.904	-40.2345985857398
-151.8976	-40.889150144328
-151.8912	-41.2008413627034
-151.8848	-41.294348728216
-151.8784	-41.1073339971908
-151.872	-40.6709662914653
-151.8656	-40.4839515604401
-151.8592	-40.7021354133028
-151.8528	-40.5774589259527
-151.8464	-40.6397971696278
-151.84	-40.421613316765
-151.8336	-40.421613316765
-151.8272	-40.1722603420647
-151.8208	-40.2034294639023
-151.8144	-40.4839515604401
-151.808	-40.2345985857398
-151.8016	-40.016414732877
-151.7952	-39.9852456110395
-151.7888	-40.1722603420647
-151.7824	-40.3592750730899
-151.776	-40.5151206822776
-151.7696	-40.1722603420647
-151.7632	-39.6735543926641
-151.7568	-39.4865396616389
-151.7504	-39.3618631742888
-151.744	-39.4553705398014
-151.7376	-39.6735543926641
-151.7312	-39.8294000018518
-151.7248	-39.7982308800143
-151.7184	-39.6735543926641
-151.712	-39.4865396616389
-151.7056	-39.7358926363392
-151.6992	-39.9852456110395
-151.6928	-40.2657677075773
-151.6864	-40.3592750730899
-151.68	-40.1722603420647
-151.6736	-39.8917382455269
-151.6672	-39.8294000018518
-151.6608	-39.3306940524512
-151.6544	-38.7384807375381
-151.648	-38.5826351283504
-151.6416	-38.8943263467257
-151.6352	-39.3306940524512
-151.6288	-39.6735543926641
-151.6224	-39.6423852708266
-151.616	-39.3930322961263
-151.6096	-39.2371866869386
-151.6032	-39.0190028340759
-151.5968	-38.9566645904008
-151.5904	-39.2060175651011
-151.584	-39.5177087834765
-151.5776	-39.6735543926641
-151.5712	-39.6423852708266
-151.5648	-39.5800470271515
-151.5584	-39.3306940524512
-151.552	-39.2995249306137
-151.5456	-39.548877905314
-151.5392	-39.7982308800143
-151.5328	-40.2034294639023
-151.5264	-40.3281059512524
-151.52	-40.421613316765
-151.5136	-40.0475838547146
-151.5072	-39.4242014179639
-151.5008	-38.9566645904008
-151.4944	-38.6138042501879
-151.488	-38.8319881030507
-151.4816	-39.2060175651011
-151.4752	-39.548877905314
-151.4688	-39.8294000018518
-151.4624	-39.6112161489891
-151.456	-39.548877905314
-151.4496	-39.3930322961263
-151.4432	-38.9254954685633
-151.4368	-38.3021130318126
-151.4304	-38.3644512754876
-151.424	-38.7696498593756
-151.4176	-38.9566645904008
-151.4112	-38.8631572248882
-151.4048	-38.676142493863
-151.3984	-38.3956203973252
-151.392	-38.270943909975
-151.3856	-38.7696498593756
-151.3792	-39.2060175651011
-151.3728	-39.3618631742888
-151.3664	-39.4553705398014
-151.36	-39.4242014179639
-151.3536	-39.0501719559134
-151.3472	-38.8319881030507
-151.3408	-38.4891277628378
-151.3344	-38.3644512754876
-151.328	-38.5514660065128
-151.3216	-38.8008189812131
-151.3152	-38.7073116157005
-151.3088	-38.6449733720255
-151.3024	-38.676142493863
-151.296	-38.7073116157005
-151.2896	-38.8631572248882
-151.2832	-39.1125101995885
-151.2768	-39.3306940524512
-151.2704	-39.4242014179639
-151.264	-39.5800470271515
-151.2576	-39.2371866869386
-151.2512	-38.676142493863
-151.2448	-38.3332821536501
-151.2384	-38.3956203973252
-151.232	-38.7073116157005
-151.2256	-39.143679321426
-151.2192	-39.6735543926641
-151.2128	-40.3592750730899
-151.2064	-40.7021354133028
-151.2	-40.826811900653
-151.1936	-40.889150144328
-151.1872	-40.6709662914653
-151.1808	-40.016414732877
-151.1744	-39.3306940524512
-151.168	-38.8319881030507
-151.1616	-39.0501719559134
-151.1552	-39.6112161489891
-151.1488	-39.548877905314
-151.1424	-39.0501719559134
-151.136	-38.7696498593756
-151.1296	-38.6138042501879
-151.1232	-38.4267895191627
-151.1168	-38.4579586410002
-151.1104	-38.7384807375381
-151.104	-39.2683558087762
-151.0976	-39.4553705398014
-151.0912	-39.6735543926641
-151.0848	-40.1410912202272
-151.0784	-40.3281059512524
-151.072	-40.0475838547146
-151.0656	-39.5800470271515
-151.0592	-39.1748484432636
-151.0528	-38.8008189812131
-151.0464	-38.8319881030507
-151.04	-39.2995249306137
-151.0336	-39.8605691236894
-151.0272	-40.0475838547146
-151.0208	-39.8917382455269
-151.0144	-39.4553705398014
-151.008	-39.4242014179639
-151.0016	-39.3618631742888
-150.9952	-39.4865396616389
-150.9888	-39.6423852708266
-150.9824	-39.8917382455269
-150.976	-39.8917382455269
-150.9696	-39.6735543926641
-150.9632	-39.4242014179639
-150.9568	-39.3930322961263
-150.9504	-39.6423852708266
-150.944	-39.8917382455269
-150.9376	-39.9229073673644
-150.9312	-39.7047235145017
-150.9248	-39.2371866869386
-150.9184	-38.8943263467257
-150.912	-39.0501719559134
-150.9056	-39.548877905314
-150.8992	-39.548877905314
-150.8928	-39.4553705398014
-150.8864	-39.548877905314
-150.88	-39.3930322961263
-150.8736	-39.0501719559134
-150.8672	-39.1125101995885
-150.8608	-38.9878337122383
-150.8544	-39.2371866869386
-150.848	-39.5177087834765
-150.8416	-39.8605691236894
-150.8352	-40.1099220983896
-150.8288	-39.548877905314
-150.8224	-39.3930322961263
-150.816	-39.7358926363392
-150.8096	-40.016414732877
-150.8032	-39.7982308800143
-150.7968	-39.7358926363392
-150.7904	-39.9852456110395
-150.784	-40.0787529765521
-150.7776	-40.2034294639023
-150.7712	-40.2034294639023
-150.7648	-39.7670617581768
-150.7584	-39.3618631742888
-150.752	-39.5177087834765
-150.7456	-39.5800470271515
-150.7392	-39.548877905314
-150.7328	-39.6735543926641
-150.7264	-39.4553705398014
-150.72	-38.8631572248882
-150.7136	-38.3644512754876
-150.7072	-38.2086056662999
-150.7008	-38.1150983007873
-150.6944	-38.7073116157005
-150.688	-39.3618631742888
-150.6816	-39.7047235145017
-150.6752	-39.9229073673644
-150.6688	-40.0787529765521
-150.6624	-40.2034294639023
-150.656	-40.2657677075773
-150.6496	-39.9852456110395
-150.6432	-39.2995249306137
-150.6368	-38.7696498593756
-150.6304	-38.676142493863
-150.624	-39.1748484432636
-150.6176	-39.7982308800143
-150.6112	-40.0787529765521
-150.6048	-39.7358926363392
-150.5984	-39.1125101995885
-150.592	-38.7384807375381
-150.5856	-38.8319881030507
-150.5792	-39.1748484432636
-150.5728	-39.2060175651011
-150.5664	-39.2683558087762
-150.56	-39.6423852708266
-150.5536	-39.8605691236894
-150.5472	-39.6423852708266
-150.5408	-39.548877905314
-150.5344	-39.2060175651011
-150.528	-38.5826351283504
-150.5216	-38.4579586410002
-150.5152	-38.7696498593756
-150.5088	-39.3618631742888
-150.5024	-39.7670617581768
-150.496	-39.7047235145017
-150.4896	-39.143679321426
-150.4832	-38.8943263467257
-150.4768	-39.0190028340759
-150.4704	-39.5177087834765
-150.464	-39.954076489202
-150.4576	-39.954076489202
-150.4512	-39.6112161489891
-150.4448	-39.143679321426
-150.4384	-39.0190028340759
-150.432	-38.9254954685633
-150.4256	-39.0501719559134
-150.4192	-39.2683558087762
-150.4128	-39.3618631742888
-150.4064	-39.6112161489891
-150.4	-39.8605691236894
-150.3936	-39.6112161489891
-150.3872	-39.2995249306137
-150.3808	-39.2371866869386
-150.3744	-39.3930322961263
-150.368	-39.6735543926641
-150.3616	-39.7982308800143
-150.3552	-39.6112161489891
-150.3488	-39.2995249306137
-150.3424	-38.9566645904008
-150.336	-38.676142493863
-150.3296	-38.7384807375381
-150.3232	-39.2371866869386
-150.3168	-39.6112161489891
-150.3104	-39.7982308800143
-150.304	-39.7047235145017
-150.2976	-39.4865396616389
-150.2912	-39.2060175651011
-150.2848	-38.5514660065128
-150.2784	-38.4891277628378
-150.272	-38.676142493863
-150.2656	-38.8319881030507
-150.2592	-39.3618631742888
-150.2528	-39.7358926363392
-150.2464	-39.7047235145017
-150.24	-39.1125101995885
-150.2336	-38.676142493863
-150.2272	-38.3021130318126
-150.2208	-38.3332821536501
-150.2144	-38.6138042501879
-150.208	-38.5514660065128
-150.2016	-38.4891277628378
-150.1952	-38.7384807375381
-150.1888	-38.8008189812131
-150.1824	-38.4267895191627
-150.176	-38.0215909352747
-150.1696	-37.803407082412
-150.1632	-38.2086056662999
-150.1568	-38.6449733720255
-150.1504	-38.5514660065128
-150.144	-38.2086056662999
-150.1376	-38.2397747881375
-150.1312	-37.9904218134372
-150.1248	-37.803407082412
-150.1184	-38.2086056662999
-150.112	-38.9254954685633
-150.1056	-39.7358926363392
-150.0992	-40.2034294639023
-150.0928	-40.5462898041152
-150.0864	-40.2034294639023
-150.08	-39.7982308800143
-150.0736	-39.3618631742888
-150.0672	-38.9566645904008
-150.0608	-38.3021130318126
-150.0544	-37.9280835697621
-150.048	-38.0839291789498
-150.0416	-38.6138042501879
-150.0352	-39.1748484432636
-150.0288	-39.3930322961263
-150.0224	-39.4553705398014
-150.016	-39.3930322961263
-150.0096	-39.0501719559134
-150.0032	-38.4267895191627
-149.9968	-38.2086056662999
-149.9904	-38.4267895191627
-149.984	-38.6449733720255
-149.9776	-38.9254954685633
-149.9712	-39.2371866869386
-149.9648	-39.3618631742888
-149.9584	-39.0190028340759
-149.952	-38.3956203973252
-149.9456	-37.9904218134372
-149.9392	-37.9592526915997
-149.9328	-38.1774365444624
-149.9264	-38.3644512754876
-149.92	-38.8319881030507
-149.9136	-39.081341077751
-149.9072	-39.0190028340759
-149.9008	-39.0501719559134
-149.8944	-39.2060175651011
-149.888	-39.2060175651011
-149.8816	-38.8943263467257
-149.8752	-38.4891277628378
-149.8688	-38.4267895191627
-149.8624	-38.7384807375381
-149.856	-39.1125101995885
-149.8496	-39.4553705398014
-149.8432	-39.5800470271515
-149.8368	-39.6112161489891
-149.8304	-39.7047235145017
-149.824	-39.7047235145017
-149.8176	-39.8605691236894
-149.8112	-40.0787529765521
-149.8048	-40.1099220983896
-149.7984	-39.9852456110395
-149.792	-39.7047235145017
-149.7856	-39.2371866869386
-149.7792	-39.0501719559134
-149.7728	-39.4553705398014
-149.7664	-39.7047235145017
-149.76	-39.8917382455269
-149.7536	-39.9229073673644
-149.7472	-39.8294000018518
-149.7408	-39.3618631742888
-149.7344	-38.5826351283504
-149.728	-38.4267895191627
-149.7216	-38.7696498593756
-149.7152	-38.8008189812131
-149.7088	-38.676142493863
-149.7024	-38.8319881030507
-149.696	-38.9566645904008
-149.6896	-38.6138042501879
-149.6832	-38.5514660065128
-149.6768	-38.5826351283504
-149.6704	-38.3956203973252
-149.664	-37.9904218134372
-149.6576	-37.803407082412
-149.6512	-37.8657453260871
-149.6448	-38.1774365444624
-149.6384	-38.3021130318126
-149.632	-38.0527600571123
-149.6256	-37.6163923513868
-149.6192	-37.6163923513868
-149.6128	-37.8657453260871
-149.6064	-38.3332821536501
-149.6	-38.3644512754876
-149.5936	-38.1774365444624
-149.5872	-38.0839291789498
-149.5808	-38.2086056662999
-149.5744	-38.4579586410002
-149.568	-38.676142493863
-149.5616	-38.8631572248882
-149.5552	-39.143679321426
-149.5488	-38.7696498593756
-149.5424	-38.7073116157005
-149.536	-38.8631572248882
-149.5296	-38.8943263467257
-149.5232	-38.8943263467257
-149.5168	-38.4891277628378
-149.5104	-37.9592526915997
-149.504	-37.6475614732243
-149.4976	-37.803407082412
-149.4912	-38.1462674226249
-149.4848	-38.3644512754876
-149.4784	-38.4891277628378
-149.472	-38.5202968846753
-149.4656	-38.4891277628378
-149.4592	-38.4267895191627
-149.4528	-38.4891277628378
-149.4464	-38.7384807375381
-149.44	-38.9878337122383
-149.4336	-38.9566645904008
-149.4272	-38.4579586410002
-149.4208	-38.3021130318126
-149.4144	-38.676142493863
-149.408	-38.7696498593756
-149.4016	-38.5514660065128
-149.3952	-38.8943263467257
-149.3888	-38.9878337122383
-149.3824	-38.5514660065128
-149.376	-38.2086056662999
-149.3696	-38.2397747881375
-149.3632	-38.9566645904008
-149.3568	-39.7670617581768
-149.3504	-40.2034294639023
-149.344	-40.2657677075773
-149.3376	-40.1410912202272
-149.3312	-39.7982308800143
-149.3248	-39.0190028340759
-149.3184	-38.5514660065128
-149.312	-38.3956203973252
-149.3056	-38.5514660065128
-149.2992	-38.6449733720255
-149.2928	-38.6138042501879
-149.2864	-38.8631572248882
-149.28	-38.7696498593756
-149.2736	-38.1774365444624
-149.2672	-37.7410688387369
-149.2608	-37.6787305950618
-149.2544	-38.2397747881375
-149.248	-39.0190028340759
-149.2416	-39.2683558087762
-149.2352	-39.4865396616389
-149.2288	-39.7670617581768
-149.2224	-39.7982308800143
-149.216	-39.4242014179639
-149.2096	-38.676142493863
-149.2032	-38.0527600571123
-149.1968	-38.0215909352747
-149.1904	-38.3644512754876
-149.184	-38.7696498593756
-149.1776	-38.8319881030507
-149.1712	-38.7073116157005
-149.1648	-38.5826351283504
-149.1584	-38.7073116157005
-149.152	-38.676142493863
-149.1456	-38.7384807375381
-149.1392	-38.7073116157005
-149.1328	-38.6138042501879
-149.1264	-38.5202968846753
-149.12	-38.3021130318126
-149.1136	-38.3644512754876
-149.1072	-38.9566645904008
-149.1008	-39.5177087834765
-149.0944	-39.1748484432636
-149.088	-38.8943263467257
-149.0816	-38.8631572248882
-149.0752	-38.7384807375381
-149.0688	-38.4579586410002
-149.0624	-38.3021130318126
-149.056	-38.270943909975
-149.0496	-38.4267895191627
-149.0432	-39.0501719559134
-149.0368	-39.4553705398014
-149.0304	-39.7358926363392
-149.024	-39.7047235145017
-149.0176	-39.2060175651011
-149.0112	-38.5202968846753
-149.0048	-37.8345762042495
-148.9984	-37.8969144479246
-148.992	-38.3644512754876
-148.9856	-38.7696498593756
-148.9792	-38.676142493863
-148.9728	-38.5826351283504
-148.9664	-38.4267895191627
-148.96	-38.3021130318126
-148.9536	-38.270943909975
-148.9472	-38.3021130318126
-148.9408	-38.4267895191627
-148.9344	-38.7073116157005
-148.928	-39.1748484432636
-148.9216	-39.5177087834765
-148.9152	-39.7358926363392
-148.9088	-39.5177087834765
-148.9024	-38.9566645904008
-148.896	-38.3644512754876
-148.8896	-37.9592526915997
-148.8832	-37.3047011330114
-148.8768	-36.9618407927985
-148.8704	-37.0553481583111
-148.864	-37.4917158640366
-148.8576	-38.2397747881375
-148.8512	-39.143679321426
-148.8448	-39.2371866869386
-148.8384	-38.7696498593756
-148.832	-38.0839291789498
-148.8256	-37.6787305950618
-148.8192	-37.8657453260871
-148.8128	-38.1150983007873
-148.8064	-38.4267895191627
-148.8	-38.4891277628378
-148.7936	-38.3644512754876
-148.7872	-38.4267895191627
-148.7808	-38.7073116157005
-148.7744	-39.0190028340759
-148.768	-39.2371866869386
-148.7616	-39.2371866869386
-148.7552	-38.9254954685633
-148.7488	-38.5826351283504
-148.7424	-38.3644512754876
-148.736	-38.3956203973252
-148.7296	-38.4579586410002
-148.7232	-38.5826351283504
-148.7168	-38.5514660065128
-148.7104	-38.4891277628378
-148.704	-38.7696498593756
-148.6976	-38.5202968846753
-148.6912	-37.8969144479246
-148.6848	-37.4917158640366
-148.6784	-37.4293776203615
-148.672	-37.6787305950618
-148.6656	-38.270943909975
-148.6592	-38.7696498593756
-148.6528	-39.0501719559134
-148.6464	-39.2995249306137
-148.64	-39.0190028340759
-148.6336	-38.5826351283504
-148.6272	-38.3644512754876
-148.6208	-38.1774365444624
-148.6144	-37.8969144479246
-148.608	-37.9280835697621
-148.6016	-38.270943909975
-148.5952	-38.8631572248882
-148.5888	-39.0501719559134
-148.5824	-38.7696498593756
-148.576	-38.7073116157005
-148.5696	-38.7384807375381
-148.5632	-38.5202968846753
-148.5568	-38.3956203973252
-148.5504	-38.4267895191627
-148.544	-38.8008189812131
-148.5376	-39.081341077751
-148.5312	-38.9878337122383
-148.5248	-38.8008189812131
-148.5184	-38.7384807375381
-148.512	-38.7384807375381
-148.5056	-38.6138042501879
-148.4992	-38.7696498593756
-148.4928	-38.9878337122383
-148.4864	-38.9566645904008
-148.48	-38.676142493863
-148.4736	-38.3644512754876
-148.4672	-38.1774365444624
-148.4608	-38.4579586410002
-148.4544	-38.9566645904008
-148.448	-39.143679321426
-148.4416	-38.8008189812131
-148.4352	-38.5202968846753
-148.4288	-38.1150983007873
-148.4224	-37.8657453260871
-148.416	-37.8969144479246
-148.4096	-38.270943909975
-148.4032	-38.5202968846753
-148.3968	-38.4891277628378
-148.3904	-38.3332821536501
-148.384	-38.3956203973252
-148.3776	-38.270943909975
-148.3712	-37.8345762042495
-148.3648	-37.4293776203615
-148.3584	-37.1176864019862
-148.352	-37.2735320111739
-148.3456	-37.8657453260871
-148.3392	-38.4267895191627
-148.3328	-38.6449733720255
-148.3264	-38.1774365444624
-148.32	-37.7722379605744
-148.3136	-37.9592526915997
-148.3072	-37.8969144479246
-148.3008	-37.803407082412
-148.2944	-37.9904218134372
-148.288	-38.6138042501879
-148.2816	-38.7696498593756
-148.2752	-38.5202968846753
-148.2688	-38.1774365444624
-148.2624	-38.0215909352747
-148.256	-37.8969144479246
-148.2496	-38.1774365444624
-148.2432	-38.8008189812131
-148.2368	-39.3618631742888
-148.2304	-39.3930322961263
-148.224	-38.8943263467257
-148.2176	-38.4579586410002
-148.2112	-38.3332821536501
-148.2048	-38.3021130318126
-148.1984	-38.0839291789498
-148.192	-37.9592526915997
-148.1856	-37.9592526915997
-148.1792	-37.8657453260871
-148.1728	-37.803407082412
-148.1664	-37.8657453260871
-148.16	-37.8345762042495
-148.1536	-37.5852232295492
-148.1472	-37.6163923513868
-148.1408	-37.7098997168994
-148.1344	-38.0215909352747
-148.128	-38.6138042501879
-148.1216	-39.0190028340759
-148.1152	-39.0501719559134
-148.1088	-38.7696498593756
-148.1024	-38.0215909352747
-148.096	-37.3047011330114
-148.0896	-36.7748260617733
-148.0832	-36.7436569399358
-148.0768	-36.993009914636
-148.0704	-37.7098997168994
-148.064	-38.5514660065128
-148.0576	-39.0501719559134
-148.0512	-39.2060175651011
-148.0448	-39.2060175651011
-148.0384	-38.8319881030507
-148.032	-38.1774365444624
-148.0256	-37.6787305950618
-148.0192	-37.4605467421991
-148.0128	-37.2423628893363
-148.0064	-36.8371643054484
-148	-36.7436569399358
-147.9936	-37.1800246456613
-147.9872	-37.803407082412
-147.9808	-37.8657453260871
-147.9744	-37.803407082412
-147.968	-37.9592526915997
-147.9616	-37.9592526915997
-147.9552	-38.1150983007873
-147.9488	-38.1150983007873
-147.9424	-37.9592526915997
-147.936	-37.3047011330114
-147.9296	-37.2111937674988
-147.9232	-37.4917158640366
-147.9168	-37.4605467421991
-147.9104	-37.2735320111739
-147.904	-37.1800246456613
-147.8976	-37.0553481583111
-147.8912	-37.3047011330114
-147.8848	-37.9280835697621
-147.8784	-38.5514660065128
-147.872	-39.0190028340759
-147.8656	-39.1748484432636
-147.8592	-38.8943263467257
-147.8528	-38.2397747881375
-147.8464	-37.5852232295492
-147.84	-37.3670393766865
-147.8336	-37.8345762042495
-147.8272	-38.4891277628378
-147.8208	-38.7696498593756
-147.8144	-38.5826351283504
-147.808	-38.0839291789498
-147.8016	-37.9592526915997
-147.7952	-37.8969144479246
-147.7888	-37.803407082412
-147.7824	-37.7722379605744
-147.776	-37.9904218134372
-147.7696	-38.1150983007873
-147.7632	-37.8657453260871
-147.7568	-37.5228849858742
-147.7504	-37.2735320111739
-147.744	-37.2735320111739
-147.7376	-37.398208498524
-147.7312	-37.3358702548489
-147.7248	-37.2735320111739
-147.7184	-37.4917158640366
-147.712	-37.803407082412
-147.7056	-38.0215909352747
-147.6992	-38.270943909975
-147.6928	-38.1462674226249
-147.6864	-38.4579586410002
-147.68	-39.2995249306137
-147.6736	-39.7982308800143
-147.6672	-39.7670617581768
-147.6608	-39.2371866869386
-147.6544	-38.8631572248882
-147.648	-38.4579586410002
-147.6416	-38.3021130318126
-147.6352	-37.8345762042495
-147.6288	-37.7098997168994
-147.6224	-37.9280835697621
-147.616	-38.2397747881375
-147.6096	-38.4579586410002
-147.6032	-38.6138042501879
-147.5968	-38.4267895191627
-147.5904	-37.9592526915997
-147.584	-37.8657453260871
-147.5776	-38.2086056662999
-147.5712	-38.4267895191627
-147.5648	-38.1774365444624
-147.5584	-37.5228849858742
-147.552	-37.0241790364736
-147.5456	-36.930671670961
-147.5392	-37.1800246456613
-147.5328	-37.5540541077117
-147.5264	-37.9280835697621
-147.52	-38.3332821536501
-147.5136	-38.7384807375381
-147.5072	-38.8631572248882
-147.5008	-38.5826351283504
-147.4944	-38.3956203973252
-147.488	-38.2397747881375
-147.4816	-38.1462674226249
-147.4752	-38.2397747881375
-147.4688	-38.3644512754876
-147.4624	-38.3644512754876
-147.456	-38.270943909975
-147.4496	-38.270943909975
-147.4432	-38.0527600571123
-147.4368	-37.9280835697621
-147.4304	-38.0215909352747
-147.424	-38.1462674226249
-147.4176	-38.3021130318126
-147.4112	-38.270943909975
-147.4048	-37.9904218134372
-147.3984	-37.9904218134372
-147.392	-38.2397747881375
-147.3856	-38.270943909975
-147.3792	-38.270943909975
-147.3728	-38.676142493863
-147.3664	-38.8319881030507
-147.36	-38.5514660065128
-147.3536	-38.2397747881375
-147.3472	-37.803407082412
-147.3408	-37.3358702548489
-147.3344	-37.1488555238237
-147.328	-37.1488555238237
-147.3216	-37.4917158640366
-147.3152	-37.9592526915997
-147.3088	-38.5202968846753
-147.3024	-38.7696498593756
-147.296	-38.2086056662999
-147.2896	-37.7722379605744
-147.2832	-37.6163923513868
-147.2768	-37.6787305950618
-147.2704	-37.9280835697621
-147.264	-38.0527600571123
-147.2576	-37.8969144479246
-147.2512	-37.803407082412
-147.2448	-37.7722379605744
-147.2384	-37.9280835697621
-147.232	-37.8657453260871
-147.2256	-37.7722379605744
[truncated: 47,954 more rows]
