# Supplementary material for: Molecular architecture of black widow spider neurotoxins
Source: Nat Commun. 2021 Nov 29;12:6956. doi: 10.1038/s41467-021-26562-8 (PMC8630228; doi:10.1038/s41467-021-26562-8)
Supplement: Supplementary file 7 — Source Data [file 41467_2021_26562_MOESM7_ESM.zip › Extended_data_4/Fig. 4 d.txt]

voltage	current
mV	pA
	250/25
-160	-3.53029476280252
-159.9936	-10.6991927854358
-159.9872	-40.0916746782324
-159.9808	-80.5491948233542
-159.9744	-111.531301929865
-159.968	-123.095046131591
-159.9616	-119.385920632924
-159.9552	-109.3182942794
-159.9488	-98.8766384638254
-159.9424	-91.0531888826039
-159.936	-86.0349602667606
-159.9296	-82.980386326682
-159.9232	-80.767378676217
-159.9168	-79.08424609699
-159.9104	-77.7128047361384
-159.904	-76.6842237154997
-159.8976	-76.0920104005866
-159.8912	-75.1569367454605
-159.8848	-73.6608188972588
-159.8784	-72.164701049057
-159.872	-71.1049509065808
-159.8656	-70.2633846169673
-159.8592	-70.2322154951298
-159.8528	-70.7932596882054
-159.8464	-71.0737817847432
-159.84	-70.7620905663679
-159.8336	-70.2010463732922
-159.8272	-69.2659727181662
-159.8208	-67.9880387228272
-159.8144	-67.1153033113762
-159.808	-66.8036120930008
-159.8016	-67.0841341895386
-159.7952	-67.0217959458636
-159.7888	-66.7412738493257
-159.7824	-66.3984135091128
-159.776	-66.4919208746254
-159.7696	-67.0529650677011
-159.7632	-67.4581636515891
-159.7568	-67.395825407914
-159.7504	-67.5205018952641
-159.744	-67.7386857481269
-159.7376	-67.6451783826143
-159.7312	-67.1776415550512
-159.7248	-66.3360752654378
-159.7184	-65.1828177574489
-159.712	-64.3100823459979
-159.7056	-64.2477441023228
-159.6992	-64.6217735643733
-159.6928	-65.1204795137738
-159.6864	-65.7438619505246
-159.68	-65.712692828687
-159.6736	-64.2165749804853
-159.6672	-61.9100599645076
-159.6608	-60.538618603656
-159.6544	-59.4788684611798
-159.648	-58.6061330497288
-159.6416	-59.0736698772918
-159.6352	-60.6632950910062
-159.6288	-62.0035673300202
-159.6224	-62.5957806449334
-159.616	-63.1256557161715
-159.6096	-63.7490381529223
-159.6032	-64.4347588333481
-159.5968	-64.5906044425357
-159.5904	-63.8737146402724
-159.584	-62.6581188886085
-159.5776	-62.0659055736953
-159.5712	-62.2529203047205
-159.5648	-62.7516262541211
-159.5584	-62.9698101069839
-159.552	-63.1256557161715
-159.5456	-62.9074718633088
-159.5392	-61.8477217208326
-159.5328	-60.1022508979305
-159.5264	-58.4814565623787
-159.52	-56.9853387141769
-159.5136	-56.3931253992637
-159.5072	-55.9567576935382
-159.5008	-56.642478373964
-159.4944	-59.0425007554543
-159.488	-61.4736922587821
-159.4816	-62.221751182883
-159.4752	-61.816552598995
-159.4688	-60.943817187544
-159.4624	-60.3516038726308
-159.456	-59.9152361669053
-159.4496	-60.0087435324179
-159.4432	-60.6944642128437
-159.4368	-61.75421435532
-159.4304	-62.9386409851463
-159.424	-63.4061778127094
-159.4176	-62.8763027414713
-159.4112	-62.3152585483956
-159.4048	-61.9723982081827
-159.3984	-61.7230452334824
-159.392	-61.5671996242947
-159.3856	-61.1931701622443
-159.3792	-60.943817187544
-159.3728	-60.7879715783563
-159.3664	-60.8503098220314
-159.36	-61.1931701622443
-159.3536	-61.5983687461323
-159.3472	-61.5360305024572
-159.3408	-61.1931701622443
-159.3344	-60.9749863093816
-159.328	-61.2243392840818
-159.3216	-61.8477217208326
-159.3152	-62.6581188886085
-159.3088	-63.0321483506589
-159.3024	-63.2191630816842
-159.296	-63.2191630816842
-159.2896	-62.5334424012584
-159.2832	-61.0061554312191
-159.2768	-59.7905596795552
-159.2704	-59.3230228519921
-159.264	-59.4788684611798
-159.2576	-60.3827729944684
-159.2512	-61.2555084059194
-159.2448	-61.6607069898074
-159.2384	-61.8477217208326
-159.232	-61.5671996242947
-159.2256	-60.9126480657065
-159.2192	-60.071081776093
-159.2128	-59.4476993393423
-159.2064	-59.665883192205
-159.2	-60.7256333346813
-159.1936	-61.8477217208326
-159.1872	-62.2840894265581
-159.1808	-61.6295378679698
-159.1744	-60.4139421163059
-159.168	-59.6970523140426
-159.1616	-60.071081776093
-159.1552	-60.7256333346813
-159.1488	-60.4139421163059
-159.1424	-59.5100375830174
-159.136	-59.1048389991294
-159.1296	-59.198346364642
-159.1232	-59.2918537301546
-159.1168	-59.0425007554543
-159.1104	-58.4814565623787
-159.104	-57.9827506129781
-159.0976	-58.2632727095159
-159.0912	-59.1360081209669
-159.0848	-59.9464052887429
-159.0784	-59.9775744105804
-159.072	-59.8217288013927
-159.0656	-59.665883192205
-159.0592	-59.8840670450678
-159.0528	-60.476280359981
-159.0464	-61.0373245530566
-159.04	-61.2866775277569
-159.0336	-61.1308319185692
-159.0272	-60.6632950910062
-159.0208	-60.2580965071182
-159.0144	-59.8217288013927
-159.008	-60.1957582634431
-159.0016	-61.0373245530566
-158.9952	-61.4113540151071
-158.9888	-61.2866775277569
-158.9824	-60.6321259691687
-158.976	-59.9464052887429
-158.9696	-59.6970523140426
-158.9632	-59.3853610956672
-158.9568	-58.730809537079
-158.9504	-57.6710593946027
-158.944	-56.8606622268268
-158.9376	-56.3619562774262
-158.9312	-56.1437724245635
-158.9248	-56.7983239831517
-158.9184	-57.8269050037904
-158.912	-58.5749639278913
-158.9056	-58.9801625117792
-158.8992	-58.7619786589165
-158.8928	-58.6684712934039
-158.8864	-59.1360081209669
-158.88	-59.8217288013927
-158.8736	-60.5697877254936
-158.8672	-61.2555084059194
-158.8608	-61.6918761116449
-158.8544	-61.7230452334824
-158.848	-61.0684936748942
-158.8416	-59.8840670450678
-158.8352	-59.3230228519921
-158.8288	-59.198346364642
-158.8224	-58.9801625117792
-158.816	-58.730809537079
-158.8096	-58.325610953191
-158.8032	-58.6373021715663
-158.7968	-59.7282214358801
-158.7904	-60.9749863093816
-158.784	-61.5360305024572
-158.7776	-61.0684936748942
-158.7712	-60.5074494818185
-158.7648	-60.071081776093
-158.7584	-59.665883192205
-158.752	-59.2918537301546
-158.7456	-59.0425007554543
-158.7392	-58.8243169025916
-158.7328	-58.4502874405411
-158.7264	-58.1697653440033
-158.72	-58.325610953191
-158.7136	-58.5437948060537
-158.7072	-58.5437948060537
-158.7008	-58.8243169025916
-158.6944	-59.2295154864795
-158.688	-59.2295154864795
-158.6816	-59.4476993393423
-158.6752	-60.2892656289558
-158.6688	-60.8814789438689
-158.6624	-60.6009568473311
-158.656	-60.071081776093
-158.6496	-59.6970523140426
-158.6432	-59.198346364642
-158.6368	-59.1671772428044
-158.6304	-59.3853610956672
-158.624	-58.8554860244291
-158.6176	-58.5437948060537
-158.6112	-58.6061330497288
-158.6048	-58.9489933899417
-158.5984	-59.5412067048549
-158.592	-60.0087435324179
-158.5856	-60.071081776093
-158.5792	-59.8528979232303
-158.5728	-59.665883192205
-158.5664	-58.9178242681042
-158.56	-58.0139197348156
-158.5536	-58.2009344658408
-158.5472	-59.3853610956672
-158.5408	-60.8191407001939
-158.5344	-62.0035673300202
-158.528	-62.3464276702331
-158.5216	-61.349015771432
-158.5152	-59.5723758266924
-158.5088	-58.3567800750285
-158.5024	-58.1385962221658
-158.496	-58.8554860244291
-158.4896	-59.2918537301546
-158.4832	-59.4476993393423
-158.4768	-59.2918537301546
-158.4704	-58.8243169025916
-158.464	-58.2944418313535
-158.4576	-57.8269050037904
-158.4512	-57.2035225670397
-158.4448	-56.6113092521265
-158.4384	-55.7385738406755
-158.432	-53.8995956522609
-158.4256	-51.6554188799583
-158.4192	-51.5619115144456
-158.4128	-53.4632279465354
-158.4064	-56.0502650590508
-158.4	-57.9827506129781
-158.3936	-57.7333976382778
-158.3872	-56.9853387141769
-158.3808	-57.3281990543898
-158.3744	-57.7645667601153
-158.368	-57.920412369303
-158.3616	-57.7022285164403
-158.3552	-57.5463829072526
-158.3488	-57.1723534452022
-158.3424	-57.0788460796895
-158.336	-57.4840446635775
-158.3296	-58.2009344658408
-158.3232	-58.8243169025916
-158.3168	-59.0113316336168
-158.3104	-58.9489933899417
-158.304	-58.9178242681042
-158.2976	-59.198346364642
-158.2912	-59.60354494853
-158.2848	-60.1334200197681
-158.2784	-59.8528979232303
-158.272	-59.4476993393423
-158.2656	-58.9801625117792
-158.2592	-58.4814565623787
-158.2528	-57.9827506129781
-158.2464	-57.45287554174
-158.24	-57.1411843233646
-158.2336	-57.9515814911406
-158.2272	-59.0425007554543
-158.2208	-59.5412067048549
-158.2144	-59.3853610956672
-158.208	-58.8554860244291
-158.2016	-58.2009344658408
-158.1952	-57.7957358819529
-158.1888	-57.6710593946027
-158.1824	-57.7645667601153
-158.176	-58.0450888566532
-158.1696	-58.6684712934039
-158.1632	-59.1671772428044
-158.1568	-59.0113316336168
-158.1504	-58.4502874405411
-158.144	-57.5775520290901
-158.1376	-57.1723534452022
-158.1312	-57.3593681762274
-158.1248	-57.8269050037904
-158.1184	-58.2321035876784
-158.112	-58.0762579784907
-158.1056	-57.5775520290901
-158.0992	-57.3593681762274
-158.0928	-57.2035225670397
-158.0864	-56.642478373964
-158.08	-55.9255885717007
-158.0736	-56.1126033027259
-158.0672	-56.9230004705019
-158.0608	-58.0450888566532
-158.0544	-58.6373021715663
-158.048	-59.1048389991294
-158.0416	-59.198346364642
-158.0352	-58.5437948060537
-158.0288	-57.2346916888772
-158.0224	-55.4892208659752
-158.016	-53.9931030177735
-158.0096	-52.5593234132468
-158.0032	-51.6865880017958
-157.9968	-52.4034778040591
-157.9904	-54.3671324798239
-157.984	-55.9879268153758
-157.9776	-56.8606622268268
-157.9712	-56.7671548613142
-157.9648	-56.2061106682385
-157.9584	-55.9255885717007
-157.952	-56.0814341808884
-157.9456	-56.7048166176391
-157.9392	-57.2346916888772
-157.9328	-57.7022285164403
-157.9264	-58.1697653440033
-157.92	-58.5126256842162
-157.9136	-58.6684712934039
-157.9072	-58.4814565623787
-157.9008	-57.7957358819529
-157.8944	-56.1437724245635
-157.888	-54.3047942361488
-157.8816	-53.556735312048
-157.8752	-53.9307647740984
-157.8688	-54.2112868706362
-157.8624	-53.3697205810227
-157.856	-51.9982792201711
-157.8496	-51.3748967834204
-157.8432	-52.3411395603841
-157.8368	-54.2424559924738
-157.8304	-56.5178018866139
-157.824	-57.6398902727652
-157.8176	-57.4840446635775
-157.8112	-57.6087211509277
-157.8048	-58.2944418313535
-157.7984	-59.198346364642
-157.792	-59.198346364642
-157.7856	-58.6684712934039
-157.7792	-58.0762579784907
-157.7728	-57.6710593946027
-157.7664	-57.7333976382778
-157.76	-57.6398902727652
-157.7536	-57.515213785415
-157.7472	-57.6398902727652
-157.7408	-57.8892432474655
-157.7344	-57.7022285164403
-157.728	-57.1411843233646
-157.7216	-57.0788460796895
-157.7152	-57.047676957852
-157.7088	-56.9230004705019
-157.7024	-57.1723534452022
-157.696	-57.8580741256279
-157.6896	-58.2632727095159
-157.6832	-57.6087211509277
-157.6768	-56.0190959372133
-157.6704	-54.429470723499
-157.664	-52.6839999005969
-157.6576	-51.0320364432075
-157.6512	-50.2528083972691
-157.6448	-50.3463157627817
-157.6384	-50.0969627880815
-157.632	-50.0034554225688
-157.6256	-50.4086540064568
-157.6192	-50.8138525903448
-157.6128	-51.468404148933
-157.6064	-53.0268602408098
-157.6	-54.8346693073869
-157.5936	-56.3619562774262
-157.5872	-57.2970299325523
-157.5808	-57.6087211509277
-157.5744	-58.2009344658408
-157.568	-58.7619786589165
-157.5616	-58.9489933899417
-157.5552	-58.8554860244291
-157.5488	-58.325610953191
-157.5424	-57.45287554174
-157.536	-57.047676957852
-157.5296	-57.0788460796895
-157.5232	-57.1100152015271
-157.5168	-57.0165078360145
-157.5104	-57.2658608107148
-157.504	-57.7022285164403
-157.4976	-57.7645667601153
-157.4912	-57.9827506129781
-157.4848	-58.2944418313535
-157.4784	-58.2632727095159
-157.472	-57.8580741256279
-157.4656	-56.580140130289
-157.4592	-55.0840222820872
-157.4528	-54.8035001855494
-157.4464	-55.5827282314878
-157.44	-56.4554636429388
-157.4336	-57.0788460796895
-157.4272	-57.2658608107148
-157.4208	-56.3931253992637
-157.4144	-55.4268826223001
-157.408	-55.1775296475998
-157.4016	-55.3957135004626
-157.3952	-55.8009120843506
-157.3888	-55.8632503280256
-157.3824	-55.5515591096503
-157.376	-55.7385738406755
-157.3696	-56.7048166176391
-157.3632	-57.8892432474655
-157.3568	-58.325610953191
-157.3504	-58.2009344658408
-157.344	-58.1385962221658
-157.3376	-57.6087211509277
-157.3312	-57.047676957852
-157.3248	-57.2970299325523
-157.3184	-57.8269050037904
-157.312	-58.0762579784907
-157.3056	-57.9515814911406
-157.2992	-57.3281990543898
-157.2928	-56.7983239831517
-157.2864	-57.0788460796895
-157.28	-58.0450888566532
-157.2736	-58.2944418313535
-157.2672	-58.2632727095159
-157.2608	-58.0450888566532
-157.2544	-58.0762579784907
-157.248	-57.7333976382778
-157.2416	-57.0788460796895
-157.2352	-56.9853387141769
-157.2288	-57.2035225670397
-157.2224	-57.7957358819529
-157.216	-58.2944418313535
-157.2096	-58.2009344658408
-157.2032	-58.0139197348156
-157.1968	-57.7333976382778
-157.1904	-56.9853387141769
-157.184	-56.8918313486643
-157.1776	-56.7359857394766
-157.1712	-57.0165078360145
-157.1648	-57.515213785415
-157.1584	-57.920412369303
-157.152	-58.1385962221658
-157.1456	-58.2009344658408
-157.1392	-58.0450888566532
-157.1328	-57.4840446635775
-157.1264	-56.8606622268268
-157.12	-56.7983239831517
-157.1136	-57.0165078360145
-157.1072	-57.0165078360145
-157.1008	-56.8606622268268
-157.0944	-56.7671548613142
-157.088	-56.5178018866139
-157.0816	-56.0814341808884
-157.0752	-55.7385738406755
-157.0688	-55.5827282314878
-157.0624	-56.2996180337511
-157.056	-57.6398902727652
-157.0496	-58.4814565623787
-157.0432	-59.1360081209669
-157.0368	-59.1360081209669
-157.0304	-58.8243169025916
-157.024	-58.4191183187036
-157.0176	-58.4502874405411
-157.0112	-58.9801625117792
-157.0048	-58.7619786589165
-156.9984	-58.1074271003282
-156.992	-57.7022285164403
-156.9856	-57.4217064199024
-156.9792	-57.3593681762274
-156.9728	-57.2970299325523
-156.9664	-56.8918313486643
-156.96	-56.8294931049893
-156.9536	-57.3281990543898
-156.9472	-57.7645667601153
-156.9408	-57.8269050037904
-156.9344	-57.8892432474655
-156.928	-56.7671548613142
-156.9216	-54.2736251143113
-156.9152	-51.3125585397454
-156.9088	-49.317734742143
-156.9024	-49.0060435237677
-156.896	-50.0969627880815
-156.8896	-51.8424336109835
-156.8832	-54.1489486269611
-156.8768	-56.6113092521265
-156.8704	-58.2009344658408
-156.864	-58.5437948060537
-156.8576	-58.2944418313535
-156.8512	-57.515213785415
-156.8448	-56.8294931049893
-156.8384	-56.580140130289
-156.832	-56.9541695923394
-156.8256	-56.9541695923394
-156.8192	-56.3307871555887
-156.8128	-56.2061106682385
-156.8064	-56.3931253992637
-156.8	-56.9230004705019
-156.7936	-57.3905372980649
-156.7872	-57.2346916888772
-156.7808	-56.9541695923394
-156.7744	-56.8918313486643
-156.768	-57.1723534452022
-156.7616	-56.9541695923394
-156.7552	-56.2996180337511
-156.7488	-55.8009120843506
-156.7424	-55.769742962513
-156.736	-55.8632503280256
-156.7296	-56.3619562774262
-156.7232	-56.8294931049893
-156.7168	-57.1411843233646
-156.7104	-57.2658608107148
-156.704	-57.45287554174
-156.6976	-57.047676957852
-156.6912	-56.174941546401
-156.6848	-54.8658384292245
-156.6784	-53.9307647740984
-156.672	-53.9931030177735
-156.6656	-54.3671324798239
-156.6592	-54.8658384292245
-156.6528	-55.2710370131124
-156.6464	-55.9567576935382
-156.64	-56.7048166176391
-156.6336	-57.45287554174
-156.6272	-57.7645667601153
-156.6208	-57.6398902727652
-156.6144	-57.5463829072526
-156.608	-56.4242945211013
-156.6016	-54.1489486269611
-156.5952	-52.0294483420087
-156.5888	-50.7203452248322
-156.5824	-50.9385290776949
-156.576	-52.5281542914093
-156.5696	-54.2112868706362
-156.5632	-55.1463605257623
-156.5568	-55.30220613495
-156.5504	-55.2710370131124
-156.544	-55.6762355970004
-156.5376	-55.6762355970004
-156.5312	-55.2398678912749
-156.5248	-54.9905149165746
-156.5184	-55.0840222820872
-156.512	-55.5515591096503
-156.5056	-55.9255885717007
-156.4992	-56.0502650590508
-156.4928	-56.2996180337511
-156.4864	-56.6113092521265
-156.48	-56.3931253992637
-156.4736	-55.8632503280256
-156.4672	-55.8632503280256
-156.4608	-56.2996180337511
-156.4544	-56.8606622268268
-156.448	-56.8606622268268
-156.4416	-56.4866327647763
-156.4352	-56.174941546401
-156.4288	-56.0502650590508
-156.4224	-56.0814341808884
-156.416	-56.0190959372133
-156.4096	-54.897007551062
-156.4032	-53.3073823373477
-156.3968	-52.3411395603841
-156.3904	-52.5281542914093
-156.384	-53.8684265304233
-156.3776	-55.4580517441377
-156.3712	-56.7359857394766
-156.3648	-57.7333976382778
-156.3584	-58.3567800750285
-156.352	-58.4502874405411
-156.3456	-57.920412369303
-156.3392	-57.1723534452022
-156.3328	-56.642478373964
-156.3264	-56.3619562774262
-156.32	-55.9255885717007
-156.3136	-55.4580517441377
-156.3072	-55.364544378625
-156.3008	-55.6762355970004
-156.2944	-56.5178018866139
-156.288	-57.5463829072526
-156.2816	-57.8269050037904
-156.2752	-56.9230004705019
-156.2688	-55.3957135004626
-156.2624	-55.2710370131124
-156.256	-56.2684489119136
-156.2496	-56.8294931049893
-156.2432	-56.9541695923394
-156.2368	-57.0788460796895
-156.2304	-57.3281990543898
-156.224	-57.7333976382778
-156.2176	-57.45287554174
-156.2112	-56.7671548613142
-156.2048	-55.9879268153758
-156.1984	-55.0840222820872
-156.192	-54.7099928200368
-156.1856	-54.8035001855494
-156.1792	-55.0840222820872
-156.1728	-55.3957135004626
-156.1664	-55.707404718838
-156.16	-56.2996180337511
-156.1536	-56.2996180337511
-156.1472	-56.1437724245635
-156.1408	-56.174941546401
-156.1344	-56.3307871555887
-156.128	-56.7359857394766
-156.1216	-56.580140130289
-156.1152	-55.9255885717007
-156.1088	-55.769742962513
-156.1024	-55.8944194498632
-156.096	-56.0190959372133
-156.0896	-56.2996180337511
-156.0832	-56.6736474958016
-156.0768	-56.8294931049893
-156.0704	-56.4866327647763
-156.064	-56.2061106682385
-156.0576	-56.5178018866139
-156.0512	-57.4217064199024
-156.0448	-58.2009344658408
-156.0384	-57.6710593946027
-156.032	-56.2061106682385
-156.0256	-55.3333752567875
-156.0192	-55.0528531602497
-156.0128	-55.30220613495
-156.0064	-55.6762355970004
-156	-55.9255885717007
-155.9936	-55.9879268153758
-155.9872	-56.0502650590508
-155.9808	-56.3307871555887
-155.9744	-56.6736474958016
-155.968	-56.9230004705019
-155.9616	-57.1411843233646
-155.9552	-57.3281990543898
-155.9488	-57.3281990543898
-155.9424	-57.3593681762274
-155.936	-57.45287554174
-155.9296	-57.5463829072526
-155.9232	-57.3281990543898
-155.9168	-57.2970299325523
-155.9104	-56.9853387141769
-155.904	-56.2684489119136
-155.8976	-55.5203899878127
-155.8912	-55.0840222820872
-155.8848	-54.9593457947371
-155.8784	-55.2086987694374
-155.872	-55.4892208659752
-155.8656	-55.6450664751629
-155.8592	-55.1775296475998
-155.8528	-53.8995956522609
-155.8464	-51.3125585397454
-155.84	-49.5359185950058
-155.8336	-50.0657936662439
-155.8272	-52.1852939511964
-155.8208	-54.429470723499
-155.8144	-55.5203899878127
-155.808	-56.0814341808884
-155.8016	-56.580140130289
-155.7952	-56.7671548613142
-155.7888	-57.0165078360145
-155.7824	-57.6398902727652
-155.776	-57.9827506129781
-155.7696	-57.8269050037904
-155.7632	-57.4217064199024
-155.7568	-56.4866327647763
-155.7504	-55.5827282314878
-155.744	-54.6788236981993
-155.7376	-53.8372574085858
-155.7312	-53.7749191649107
-155.7248	-54.0866103832861
-155.7184	-54.8035001855494
-155.712	-55.8632503280256
-155.7056	-56.642478373964
-155.6992	-56.580140130289
-155.6928	-56.1126033027259
-155.6864	-54.8346693073869
-155.68	-52.9645219971348
-155.6736	-51.00086732137
-155.6672	-49.7852715697061
-155.6608	-49.7852715697061
-155.6544	-50.0969627880815
-155.648	-50.5644996156445
-155.6416	-52.0294483420087
-155.6352	-53.7125809212356
-155.6288	-54.8035001855494
-155.6224	-55.6138973533253
-155.616	-55.6762355970004
-155.6096	-55.8944194498632
-155.6032	-56.2061106682385
-155.5968	-56.3931253992637
-155.5904	-56.0814341808884
-155.584	-55.6762355970004
-155.5776	-55.8944194498632
-155.5712	-56.7048166176391
-155.5648	-57.5775520290901
-155.5584	-57.6710593946027
-155.552	-56.0190959372133
-155.5456	-53.619073555723
-155.5392	-52.2476321948714
-155.5328	-52.3099704385465
-155.5264	-53.4320588246978
-155.52	-54.0866103832861
-155.5136	-54.5853163326867
-155.5072	-55.0840222820872
-155.5008	-55.4268826223001
-155.4944	-55.364544378625
-155.488	-55.4892208659752
-155.4816	-55.9567576935382
-155.4752	-56.3307871555887
-155.4688	-56.0814341808884
-155.4624	-55.6762355970004
-155.456	-55.2398678912749
-155.4496	-54.9593457947371
-155.4432	-55.1463605257623
-155.4368	-55.364544378625
-155.4304	-55.707404718838
-155.424	-56.3931253992637
-155.4176	-56.8606622268268
-155.4112	-56.5178018866139
-155.4048	-55.30220613495
-155.3984	-53.1827058499975
-155.392	-51.2813894179078
-155.3856	-50.1593010317565
-155.3792	-49.8787789352187
-155.3728	-51.4372350270955
-155.3664	-54.1489486269611
-155.36	-56.2996180337511
-155.3536	-57.0788460796895
-155.3472	-56.7671548613142
-155.3408	-56.2372797900761
-155.3344	-55.9567576935382
-155.328	-55.9567576935382
-155.3216	-56.4866327647763
-155.3152	-57.0165078360145
-155.3088	-55.9879268153758
-155.3024	-54.429470723499
-155.296	-54.2112868706362
-155.2896	-55.1463605257623
-155.2832	-56.2684489119136
-155.2768	-56.3619562774262
-155.2704	-55.5827282314878
-155.264	-55.3333752567875
-155.2576	-55.4268826223001
-155.2512	-55.4580517441377
-155.2448	-54.8658384292245
-155.2384	-53.4632279465354
-155.232	-50.9385290776949
-155.2256	-48.4761684525296
-155.2192	-47.104727091678
-155.2128	-46.69952850779
-155.2064	-46.9800506043278
-155.2	-47.3540800663783
-155.1936	-47.6034330410786
-155.1872	-47.6657712847536
-155.1808	-47.3540800663783
-155.1744	-46.8865432388152
-155.168	-46.69952850779
-155.1616	-46.8865432388152
-155.1552	-47.4164183100533
-155.1488	-48.1333081123167
-155.1424	-49.4735803513307
-155.136	-51.00086732137
-155.1296	-51.2502202960703
-155.1232	-49.317734742143
-155.1168	-48.1021389904791
-155.1104	-49.255396498468
-155.104	-51.7489262454709
-155.0976	-54.0554412614485
-155.0912	-55.2398678912749
-155.0848	-55.707404718838
-155.0784	-56.1126033027259
-155.072	-56.2061106682385
-155.0656	-55.8944194498632
-155.0592	-55.0216840384122
-155.0528	-54.4606398453365
-155.0464	-54.4606398453365
-155.04	-54.7723310637119
-155.0336	-55.30220613495
-155.0272	-55.4268826223001
-155.0208	-55.5203899878127
-155.0144	-56.0502650590508
-155.008	-56.3619562774262
-155.0016	-56.2372797900761
-154.9952	-55.8320812061881
-154.9888	-55.5203899878127
-154.9824	-55.0840222820872
-154.976	-54.6788236981993
-154.9696	-54.7099928200368
-154.9632	-55.2710370131124
-154.9568	-56.2684489119136
-154.9504	-56.7359857394766
-154.944	-56.7671548613142
-154.9376	-56.2372797900761
-154.9312	-55.8009120843506
-154.9248	-55.6762355970004
-154.9184	-55.4892208659752
-154.912	-55.1463605257623
-154.9056	-54.897007551062
-154.8992	-55.0840222820872
-154.8928	-55.4580517441377
-154.8864	-54.5541472108491
-154.88	-53.1203676063225
-154.8736	-51.4372350270955
-154.8672	-49.7541024478686
-154.8608	-49.5982568386809
-154.8544	-51.1567129305577
-154.848	-53.4320588246978
-154.8416	-54.897007551062
-154.8352	-55.1151914039248
-154.8288	-55.30220613495
-154.8224	-55.6138973533253
-154.816	-56.1437724245635
-154.8096	-56.2061106682385
-154.8032	-54.8035001855494
-154.7968	-52.2164630730339
-154.7904	-50.3774848846193
-154.784	-50.4398231282944
-154.7776	-51.8424336109835
-154.7712	-53.3697205810227
-154.7648	-54.7099928200368
-154.7584	-55.769742962513
-154.752	-56.5489710084514
-154.7456	-56.2061106682385
-154.7392	-55.3333752567875
-154.7328	-55.0840222820872
-154.7264	-55.6138973533253
-154.72	-55.9879268153758
-154.7136	-56.0502650590508
-154.7072	-56.3307871555887
-154.7008	-56.3307871555887
-154.6944	-56.0502650590508
-154.688	-55.5827282314878
-154.6816	-55.30220613495
-154.6752	-55.2398678912749
-154.6688	-54.9905149165746
-154.6624	-54.8035001855494
-154.656	-54.5229780890116
-154.6496	-54.5853163326867
-154.6432	-55.0840222820872
-154.6368	-55.30220613495
-154.6304	-55.3333752567875
-154.624	-55.0216840384122
-154.6176	-54.5853163326867
-154.6112	-53.6814117993981
-154.6048	-51.8424336109835
-154.5984	-49.9411171788938
-154.592	-48.382661087017
-154.5856	-48.7255214272299
-154.5792	-51.3125585397454
-154.5728	-54.1489486269611
-154.5664	-55.6762355970004
-154.56	-56.0190959372133
-154.5536	-55.9567576935382
-154.5472	-55.5827282314878
-154.5408	-55.0216840384122
-154.5344	-54.5541472108491
-154.528	-54.3671324798239
-154.5216	-54.2112868706362
-154.5152	-54.3047942361488
-154.5088	-54.9593457947371
-154.5024	-55.769742962513
-154.496	-56.4242945211013
-154.4896	-56.6113092521265
-154.4832	-56.2996180337511
-154.4768	-55.9567576935382
-154.4704	-55.9255885717007
-154.464	-56.0190959372133
-154.4576	-56.3931253992637
-154.4512	-56.7671548613142
-154.4448	-57.0165078360145
-154.4384	-55.9879268153758
-154.432	-53.8995956522609
-154.4256	-50.7515143466697
-154.4192	-47.8839551376164
-154.4128	-46.7306976296275
-154.4064	-47.8216168939413
-154.4	-50.1593010317565
-154.3936	-52.1229557075213
-154.3872	-53.3073823373477
-154.3808	-53.7749191649107
-154.3744	-53.9931030177735
-154.368	-53.7125809212356
-154.3616	-52.8710146316222
-154.3552	-51.9982792201711
-154.3488	-51.9671100983336
-154.3424	-52.9956911189723
-154.336	-54.4606398453365
-154.3296	-55.2710370131124
-154.3232	-55.5515591096503
-154.3168	-55.5827282314878
-154.3104	-55.2398678912749
-154.304	-54.3983016016614
-154.2976	-54.4606398453365
-154.2912	-54.8346693073869
-154.2848	-55.3957135004626
-154.2784	-56.0502650590508
-154.272	-56.1126033027259
-154.2656	-55.5827282314878
-154.2592	-54.897007551062
-154.2528	-54.9281766728995
-154.2464	-55.0528531602497
-154.24	-55.8944194498632
-154.2336	-56.3931253992637
-154.2272	-56.0814341808884
-154.2208	-55.3333752567875
-154.2144	-54.897007551062
-154.208	-55.0216840384122
-154.2016	-54.9281766728995
-154.1952	-54.9281766728995
-154.1888	-54.429470723499
-154.1824	-53.8372574085858
-154.176	-53.7437500430732
-154.1696	-54.2112868706362
-154.1632	-55.1775296475998
-154.1568	-56.2372797900761
-154.1504	-57.0165078360145
-154.144	-56.9541695923394
-154.1376	-55.9567576935382
-154.1312	-54.3359633579864
-154.1248	-52.4034778040591
-154.1184	-50.595668737482
-154.112	-49.1930582547929
-154.1056	-47.8216168939413
-154.0992	-46.5436828986023
-154.0928	-46.0449769492018
-154.0864	-45.826793096339
-154.08	-45.8891313400141
-154.0736	-47.1670653353531
-154.0672	-48.6631831835548
-154.0608	-49.255396498468
-154.0544	-48.7566905490674
-154.048	-47.977462503129
-154.0416	-47.509925675566
-154.0352	-48.2268154778293
-154.0288	-49.5359185950058
-154.0224	-50.6891761029946
-154.016	-51.5619115144456
-154.0096	-52.5904925350843
-154.0032	-54.024272139611
-153.9968	-54.9905149165746
-153.9904	-55.5827282314878
-153.984	-55.769742962513
-153.9776	-55.3333752567875
-153.9712	-55.2086987694374
-153.9648	-55.364544378625
-153.9584	-55.6450664751629
-153.952	-55.6450664751629
-153.9456	-55.1775296475998
-153.9392	-54.5229780890116
-153.9328	-54.1489486269611
-153.9264	-54.897007551062
-153.92	-55.8632503280256
-153.9136	-55.4892208659752
-153.9072	-53.7749191649107
-153.9008	-51.5930806362832
-153.8944	-50.0346245444064
-153.888	-48.6631831835548
-153.8816	-47.1982344571906
-153.8752	-46.7618667514651
-153.8688	-47.2294035790281
-153.8624	-48.6943523053923
-153.856	-49.7541024478686
-153.8496	-50.7203452248322
-153.8432	-52.4034778040591
-153.8368	-54.3359633579864
-153.8304	-54.7723310637119
-153.824	-53.0268602408098
-153.8176	-50.3463157627817
-153.8112	-47.5410947974035
-153.8048	-46.1696534365519
-153.7984	-47.0735579698405
-153.792	-49.7852715697061
-153.7856	-53.0580293626474
-153.7792	-55.769742962513
-153.7728	-56.642478373964
-153.7664	-56.2684489119136
-153.76	-55.5203899878127
-153.7536	-54.9281766728995
-153.7472	-55.2710370131124
-153.7408	-56.0814341808884
-153.7344	-56.5178018866139
-153.728	-56.3619562774262
-153.7216	-55.5203899878127
-153.7152	-54.5541472108491
-153.7088	-54.3671324798239
-153.7024	-54.8658384292245
-153.696	-55.2398678912749
-153.6896	-54.9905149165746
-153.6832	-54.3359633579864
-153.6768	-54.1489486269611
-153.6704	-54.5229780890116
-153.664	-54.7411619418743
-153.6576	-54.5541472108491
-153.6512	-54.3671324798239
-153.6448	-54.2424559924738
-153.6384	-54.5541472108491
-153.632	-54.5541472108491
-153.6256	-53.1827058499975
-153.6192	-50.4398231282944
-153.6128	-47.7904477721038
-153.6064	-47.1982344571906
-153.6	-49.317734742143
-153.5936	-52.3723086822216
-153.5872	-54.897007551062
-153.5808	-55.6450664751629
-153.5744	-55.30220613495
-153.568	-54.7099928200368
-153.5616	-54.3983016016614
-153.5552	-54.6788236981993
-153.5488	-55.5515591096503
-153.5424	-55.8009120843506
-153.536	-55.2086987694374
-153.5296	-54.3047942361488
-153.5232	-53.8060882867482
-153.5168	-53.4320588246978
-153.5104	-53.0580293626474
-153.504	-53.15153672816
-153.4976	-52.4658160477342
-153.4912	-51.0632055650451
-153.4848	-49.0995508892803
-153.4784	-47.6034330410786
-153.472	-47.2294035790281
-153.4656	-47.0112197261654
-153.4592	-47.4787565537284
-153.4528	-49.4735803513307
-153.4464	-51.7489262454709
-153.44	-53.5879044338855
-153.4336	-54.7723310637119
-153.4272	-55.5203899878127
-153.4208	-55.8009120843506
-153.4144	-55.5203899878127
-153.408	-55.3957135004626
-153.4016	-55.30220613495
-153.3952	-54.8346693073869
-153.3888	-54.4606398453365
-153.3824	-54.4606398453365
-153.376	-54.2112868706362
-153.3696	-53.4632279465354
-153.3632	-52.8398455097846
-153.3568	-52.7151690224345
-153.3504	-52.9645219971348
-153.344	-53.2450440936726
-153.3376	-54.1801177487987
-153.3312	-55.2086987694374
-153.3248	-55.8632503280256
-153.3184	-55.8320812061881
-153.312	-55.2086987694374
-153.3056	-54.6476545763617
-153.2992	-54.429470723499
-153.2928	-54.3671324798239
-153.2864	-54.3983016016614
-153.28	-54.5229780890116
-153.2736	-54.5229780890116
-153.2672	-54.7723310637119
-153.2608	-54.7411619418743
-153.2544	-54.8658384292245
-153.248	-55.2086987694374
-153.2416	-55.2398678912749
-153.2352	-54.6788236981993
-153.2288	-54.0554412614485
-153.2224	-53.8060882867482
-153.216	-53.7125809212356
-153.2096	-54.1177795051236
-153.2032	-54.3671324798239
-153.1968	-54.3359633579864
-153.1904	-54.429470723499
-153.184	-54.5853163326867
-153.1776	-55.0528531602497
-153.1712	-55.364544378625
-153.1648	-55.0528531602497
-153.1584	-54.3983016016614
-153.152	-54.3047942361488
-153.1456	-54.8658384292245
-153.1392	-55.707404718838
-153.1328	-56.174941546401
-153.1264	-55.6762355970004
-153.12	-54.491808967174
-153.1136	-53.4943970683729
-153.1072	-52.4969851695717
-153.1008	-52.4969851695717
-153.0944	-53.2762132155101
-153.088	-53.9307647740984
-153.0816	-53.8684265304233
-153.0752	-53.3073823373477
-153.0688	-52.9645219971348
-153.0624	-52.9645219971348
-153.056	-53.7125809212356
-153.0496	-54.1489486269611
-153.0432	-54.3359633579864
-153.0368	-54.3983016016614
-153.0304	-54.6788236981993
-153.024	-54.8346693073869
-153.0176	-54.5229780890116
-153.0112	-54.1489486269611
-153.0048	-54.2112868706362
-152.9984	-54.3359633579864
-152.992	-54.491808967174
-152.9856	-54.491808967174
-152.9792	-54.5541472108491
-152.9728	-54.7099928200368
-152.9664	-53.9619338959359
-152.96	-52.4346469258967
-152.9536	-50.595668737482
-152.9472	-48.9125361582551
-152.9408	-48.4138302088545
-152.9344	-49.1930582547929
-152.928	-50.6268378593196
-152.9216	-52.2476321948714
-152.9152	-53.2450440936726
-152.9088	-53.7437500430732
-152.9024	-54.1489486269611
-152.896	-54.2112868706362
-152.8896	-53.9931030177735
-152.8832	-53.4008897028603
-152.8768	-53.5879044338855
-152.8704	-54.5229780890116
-152.864	-55.3333752567875
-152.8576	-56.0502650590508
-152.8512	-56.3931253992637
-152.8448	-55.6762355970004
-152.8384	-54.9905149165746
-152.832	-54.5229780890116
-152.8256	-54.5853163326867
-152.8192	-54.897007551062
-152.8128	-54.897007551062
-152.8064	-54.5853163326867
-152.8	-54.6788236981993
-152.7936	-55.0840222820872
-152.7872	-55.1775296475998
-152.7808	-55.2710370131124
-152.7744	-55.3333752567875
-152.768	-54.897007551062
-152.7616	-54.2736251143113
-152.7552	-54.0866103832861
-152.7488	-54.3671324798239
-152.7424	-54.7411619418743
-152.736	-55.4892208659752
-152.7296	-56.0502650590508
-152.7232	-56.3307871555887
-152.7168	-56.3307871555887
-152.7104	-55.7385738406755
-152.704	-54.8035001855494
-152.6976	-53.4320588246978
-152.6912	-52.6528307787594
-152.6848	-52.6839999005969
-152.6784	-53.5255661902104
-152.672	-54.3671324798239
-152.6656	-54.2424559924738
-152.6592	-53.7437500430732
-152.6528	-53.8684265304233
-152.6464	-54.5853163326867
-152.64	-55.30220613495
-152.6336	-55.2086987694374
-152.6272	-54.3047942361488
-152.6208	-53.7437500430732
-152.6144	-53.7749191649107
-152.608	-53.8995956522609
-152.6016	-53.8995956522609
-152.5952	-53.8060882867482
-152.5888	-54.0866103832861
-152.5824	-54.1489486269611
-152.576	-53.9307647740984
-152.5696	-53.9307647740984
-152.5632	-53.7125809212356
-152.5568	-53.0268602408098
-152.5504	-52.3411395603841
-152.544	-51.6242497581207
-152.5376	-51.5930806362832
-152.5312	-52.7151690224345
-152.5248	-54.0554412614485
-152.5184	-55.1463605257623
-152.512	-55.8009120843506
-152.5056	-55.8009120843506
-152.4992	-54.897007551062
-152.4928	-53.6814117993981
-152.4864	-52.9645219971348
-152.48	-52.9333528752972
-152.4736	-53.5879044338855
-152.4672	-53.6814117993981
-152.4608	-53.4632279465354
-152.4544	-53.7749191649107
-152.448	-54.2736251143113
-152.4416	-54.3359633579864
-152.4352	-54.3983016016614
-152.4288	-54.3983016016614
-152.4224	-53.7437500430732
-152.416	-53.0891984844849
-152.4096	-53.0580293626474
-152.4032	-53.8372574085858
-152.3968	-54.8658384292245
-152.3904	-55.2086987694374
-152.384	-54.8658384292245
-152.3776	-54.5229780890116
-152.3712	-54.491808967174
-152.3648	-54.5853163326867
-152.3584	-54.8346693073869
-152.352	-54.9593457947371
-152.3456	-55.0216840384122
-152.3392	-54.5229780890116
-152.3328	-53.6814117993981
-152.3264	-52.9021837534597
-152.32	-52.3411395603841
-152.3136	-52.7151690224345
-152.3072	-53.3385514591852
-152.3008	-53.4632279465354
-152.2944	-53.4632279465354
-152.288	-53.556735312048
-152.2816	-53.2762132155101
-152.2752	-52.3723086822216
-152.2688	-51.4995732707706
-152.2624	-51.8424336109835
-152.256	-52.6216616569219
-152.2496	-53.7125809212356
-152.2432	-54.7411619418743
-152.2368	-55.4580517441377
-152.2304	-56.3307871555887
-152.224	-57.0788460796895
-152.2176	-56.7048166176391
-152.2112	-55.5203899878127
-152.2048	-54.1801177487987
-152.1984	-53.0891984844849
-152.192	-52.5904925350843
-152.1856	-52.4034778040591
-152.1792	-52.2164630730339
-152.1728	-52.4034778040591
-152.1664	-52.0606174638462
-152.16	-51.5930806362832
-152.1536	-51.406065905258
-152.1472	-52.2164630730339
-152.1408	-53.3073823373477
-152.1344	-54.024272139611
-152.128	-54.1801177487987
-152.1216	-54.1177795051236
-152.1152	-53.4320588246978
-152.1088	-52.5593234132468
-152.1024	-52.5593234132468
-152.096	-53.1203676063225
-152.0896	-53.3385514591852
-152.0832	-53.7125809212356
-152.0768	-53.8995956522609
-152.0704	-53.7437500430732
-152.064	-53.4632279465354
-152.0576	-53.619073555723
-152.0512	-53.6814117993981
-152.0448	-53.9307647740984
-152.0384	-54.491808967174
-152.032	-55.1151914039248
-152.0256	-55.769742962513
-152.0192	-55.8009120843506
-152.0128	-55.1775296475998
-152.0064	-54.5541472108491
-152	-54.3671324798239
-151.9936	-53.7749191649107
-151.9872	-52.9333528752972
-151.9808	-52.1852939511964
-151.9744	-51.5619115144456
-151.968	-51.7800953673084
-151.9616	-52.4034778040591
-151.9552	-52.9956911189723
-151.9488	-53.3697205810227
-151.9424	-53.8684265304233
-151.936	-54.2424559924738
-151.9296	-54.2424559924738
-151.9232	-53.9931030177735
-151.9168	-54.1177795051236
-151.9104	-54.3359633579864
-151.904	-54.491808967174
-151.8976	-54.7099928200368
-151.8912	-54.3671324798239
-151.8848	-53.9307647740984
-151.8784	-53.8060882867482
-151.872	-53.7125809212356
-151.8656	-53.8684265304233
-151.8592	-54.7411619418743
-151.8528	-55.769742962513
-151.8464	-55.5203899878127
-151.84	-54.1177795051236
-151.8336	-52.9645219971348
-151.8272	-52.4658160477342
-151.8208	-52.3411395603841
-151.8144	-51.9047718546585
-151.808	-52.0917865856838
-151.8016	-52.9021837534597
-151.7952	-53.3697205810227
-151.7888	-53.556735312048
-151.7824	-53.9931030177735
-151.776	-54.429470723499
-151.7696	-54.5853163326867
-151.7632	-55.0216840384122
-151.7568	-55.6138973533253
-151.7504	-55.5515591096503
-151.744	-55.4268826223001
-151.7376	-55.2710370131124
-151.7312	-54.897007551062
-151.7248	-54.3983016016614
-151.7184	-53.556735312048
-151.712	-52.9956911189723
-151.7056	-52.5593234132468
-151.6992	-51.9671100983336
-151.6928	-51.406065905258
-151.6864	-51.6865880017958
-151.68	-52.4034778040591
-151.6736	-52.7151690224345
-151.6672	-52.8710146316222
-151.6608	-52.8710146316222
-151.6544	-52.6839999005969
-151.648	-52.746338144272
-151.6416	-53.5255661902104
-151.6352	-54.2424559924738
-151.6288	-54.3983016016614
-151.6224	-54.6476545763617
-151.616	-55.2086987694374
-151.6096	-55.0840222820872
-151.6032	-55.0840222820872
-151.5968	-55.3333752567875
-151.5904	-55.4268826223001
-151.584	-54.4606398453365
-151.5776	-53.6502426775606
-151.5712	-53.3385514591852
-151.5648	-53.0268602408098
-151.5584	-52.0294483420087
-151.552	-51.1567129305577
-151.5456	-51.3748967834204
-151.5392	-52.1229557075213
-151.5328	-52.9333528752972
-151.5264	-53.2138749718351
-151.52	-52.5593234132468
-151.5136	-51.5619115144456
-151.5072	-51.7489262454709
-151.5008	-52.5593234132468
-151.4944	-53.1827058499975
-151.488	-53.4320588246978
-151.4816	-53.7437500430732
-151.4752	-53.9931030177735
-151.4688	-54.1489486269611
-151.4624	-54.2424559924738
-151.456	-53.9931030177735
-151.4496	-53.8060882867482
-151.4432	-53.4943970683729
-151.4368	-53.6502426775606
-151.4304	-54.1177795051236
-151.424	-54.1489486269611
-151.4176	-53.8684265304233
-151.4112	-53.619073555723
-151.4048	-53.7749191649107
-151.3984	-53.6814117993981
-151.392	-53.2450440936726
-151.3856	-53.3073823373477
-151.3792	-53.6502426775606
-151.3728	-53.8372574085858
-151.3664	-54.0866103832861
-151.36	-54.2424559924738
-151.3536	-54.0866103832861
-151.3472	-53.9931030177735
-151.3408	-54.2112868706362
-151.3344	-54.5853163326867
-151.328	-54.7723310637119
-151.3216	-54.9593457947371
-151.3152	-54.6164854545242
-151.3088	-53.8684265304233
-151.3024	-52.8398455097846
-151.296	-52.0917865856838
-151.2896	-51.9359409764961
-151.2832	-52.6528307787594
-151.2768	-53.8060882867482
-151.2704	-54.6788236981993
-151.264	-54.491808967174
-151.2576	-53.2450440936726
-151.2512	-52.278801316709
-151.2448	-51.9982792201711
-151.2384	-52.3411395603841
-151.232	-52.9956911189723
-151.2256	-53.4632279465354
-151.2192	-53.6502426775606
-151.2128	-53.3385514591852
-151.2064	-52.7775072661096
-151.2	-52.0294483420087
-151.1936	-51.6865880017958
-151.1872	-52.0294483420087
-151.1808	-53.3697205810227
-151.1744	-54.3359633579864
-151.168	-54.5853163326867
-151.1616	-54.6164854545242
-151.1552	-54.7099928200368
-151.1488	-54.4606398453365
-151.1424	-53.7749191649107
-151.136	-53.0268602408098
-151.1296	-52.7775072661096
-151.1232	-52.8710146316222
-151.1168	-53.3697205810227
-151.1104	-53.9307647740984
-151.104	-54.7099928200368
-151.0976	-55.364544378625
-151.0912	-55.5203899878127
-151.0848	-55.30220613495
-151.0784	-55.2710370131124
-151.072	-55.707404718838
-151.0656	-55.6762355970004
-151.0592	-54.5541472108491
-151.0528	-53.3697205810227
-151.0464	-52.9021837534597
-151.04	-52.8398455097846
-151.0336	-53.3385514591852
-151.0272	-54.2112868706362
-151.0208	-54.8658384292245
-151.0144	-54.9905149165746
-151.008	-54.3359633579864
-151.0016	-53.3385514591852
-150.9952	-53.0268602408098
-150.9888	-53.619073555723
-150.9824	-54.429470723499
-150.976	-54.8658384292245
-150.9696	-54.5229780890116
-150.9632	-53.9931030177735
-150.9568	-53.8995956522609
-150.9504	-54.0554412614485
-150.944	-54.2424559924738
-150.9376	-54.2112868706362
-150.9312	-53.6814117993981
-150.9248	-52.0294483420087
-150.9184	-49.8787789352187
-150.912	-48.4761684525296
-150.9056	-48.1644772341542
-150.8992	-49.2865656203055
-150.8928	-51.3125585397454
-150.8864	-52.8086763879471
-150.88	-53.4632279465354
-150.8736	-52.7151690224345
-150.8672	-50.7515143466697
-150.8608	-48.8190287927425
-150.8544	-47.572263919241
-150.848	-48.2268154778293
-150.8416	-50.0657936662439
-150.8352	-51.9982792201711
-150.8288	-53.7125809212356
-150.8224	-54.4606398453365
-150.816	-53.9619338959359
-150.8096	-52.9021837534597
-150.8032	-52.3723086822216
-150.7968	-52.4658160477342
-150.7904	-52.3411395603841
-150.784	-51.7800953673084
-150.7776	-51.3125585397454
-150.7712	-51.3437276615829
-150.7648	-51.9359409764961
-150.7584	-52.7775072661096
-150.752	-53.7749191649107
-150.7456	-54.7723310637119
-150.7392	-55.3957135004626
-150.7328	-54.8658384292245
-150.7264	-53.2450440936726
-150.72	-51.468404148933
-150.7136	-50.4086540064568
-150.7072	-50.7826834685073
-150.7008	-51.5930806362832
-150.6944	-52.2164630730339
-150.688	-52.3723086822216
-150.6816	-52.4969851695717
-150.6752	-52.6528307787594
-150.6688	-52.7151690224345
-150.6624	-52.8710146316222
-150.656	-53.15153672816
-150.6496	-53.15153672816
-150.6432	-52.9333528752972
-150.6368	-51.8112644891459
-150.6304	-50.7203452248322
-150.624	-51.1567129305577
-150.6176	-52.3723086822216
-150.6112	-53.3697205810227
-150.6048	-53.7125809212356
-150.5984	-53.5255661902104
-150.592	-53.3073823373477
-150.5856	-53.0268602408098
-150.5792	-52.8710146316222
-150.5728	-53.0891984844849
-150.5664	-53.6502426775606
-150.56	-53.8060882867482
-150.5536	-53.6502426775606
-150.5472	-53.1827058499975
-150.5408	-52.8086763879471
-150.5344	-52.9333528752972
-150.528	-53.0891984844849
-150.5216	-53.3697205810227
-150.5152	-53.9307647740984
-150.5088	-53.9619338959359
-150.5024	-53.4943970683729
-150.496	-53.0580293626474
-150.4896	-53.1203676063225
-150.4832	-53.15153672816
-150.4768	-52.8710146316222
-150.4704	-52.746338144272
-150.464	-53.4320588246978
-150.4576	-54.3671324798239
-150.4512	-55.0840222820872
-150.4448	-54.8658384292245
-150.4384	-54.2736251143113
-150.432	-53.9931030177735
-150.4256	-54.2424559924738
-150.4192	-54.8346693073869
-150.4128	-54.9281766728995
-150.4064	-54.897007551062
-150.4	-54.3359633579864
-150.3936	-53.5879044338855
-150.3872	-52.8398455097846
-150.3808	-52.2476321948714
-150.3744	-52.1541248293588
-150.368	-52.0606174638462
-150.3616	-51.7800953673084
-150.3552	-51.9671100983336
-150.3488	-51.9671100983336
-150.3424	-51.9047718546585
-150.336	-51.9671100983336
-150.3296	-51.7177571236333
-150.3232	-51.468404148933
-150.3168	-51.1567129305577
-150.3104	-50.9385290776949
-150.304	-50.8138525903448
-150.2976	-50.8450217121823
-150.2912	-51.0632055650451
-150.2848	-51.468404148933
-150.2784	-52.1852939511964
-150.272	-52.7775072661096
-150.2656	-52.9333528752972
-150.2592	-52.9645219971348
-150.2528	-53.15153672816
-150.2464	-52.6839999005969
-150.24	-52.2164630730339
-150.2336	-52.278801316709
-150.2272	-52.9021837534597
-150.2208	-53.4632279465354
-150.2144	-53.3385514591852
-150.208	-52.746338144272
-150.2016	-52.7775072661096
-150.1952	-52.9333528752972
-150.1888	-53.0580293626474
-150.1824	-52.8710146316222
-150.176	-52.5904925350843
-150.1696	-52.6839999005969
-150.1632	-53.2762132155101
-150.1568	-53.8995956522609
-150.1504	-53.9307647740984
-150.144	-53.9931030177735
-150.1376	-54.1801177487987
-150.1312	-53.9619338959359
-150.1248	-53.6814117993981
-150.1184	-53.2450440936726
-150.112	-53.0580293626474
-150.1056	-52.9645219971348
-150.0992	-53.2450440936726
-150.0928	-53.8995956522609
-150.0864	-54.1489486269611
-150.08	-54.1801177487987
-150.0736	-54.491808967174
-150.0672	-54.4606398453365
-150.0608	-54.2112868706362
-150.0544	-53.6502426775606
-150.048	-53.4632279465354
-150.0416	-53.1827058499975
-150.0352	-52.3411395603841
-150.0288	-51.7800953673084
-150.0224	-51.9671100983336
-150.016	-52.4658160477342
-150.0096	-53.2450440936726
-150.0032	-53.4943970683729
-149.9968	-53.15153672816
-149.9904	-53.4632279465354
-149.984	-54.0866103832861
-149.9776	-54.0554412614485
-149.9712	-53.8995956522609
-149.9648	-54.0866103832861
-149.9584	-54.3983016016614
-149.952	-54.1489486269611
-149.9456	-53.556735312048
-149.9392	-53.3073823373477
-149.9328	-53.6502426775606
-149.9264	-53.9931030177735
-149.92	-53.8060882867482
-149.9136	-53.4943970683729
-149.9072	-53.3697205810227
-149.9008	-53.8372574085858
-149.8944	-54.3983016016614
-149.888	-53.9931030177735
-149.8816	-53.2138749718351
-149.8752	-52.8086763879471
-149.8688	-52.9956911189723
-149.8624	-53.2762132155101
-149.856	-53.5255661902104
-149.8496	-53.1827058499975
-149.8432	-52.7151690224345
-149.8368	-51.7489262454709
-149.8304	-50.0657936662439
-149.824	-47.7904477721038
-149.8176	-45.9203004618516
-149.8112	-45.2969180251009
-149.8048	-46.5436828986023
-149.7984	-48.4138302088545
-149.792	-50.7203452248322
-149.7856	-52.7151690224345
-149.7792	-53.3697205810227
-149.7728	-53.4320588246978
-149.7664	-53.4632279465354
-149.76	-53.4943970683729
-149.7536	-53.5879044338855
-149.7472	-53.8995956522609
-149.7408	-53.7749191649107
-149.7344	-52.0294483420087
-149.728	-49.5982568386809
-149.7216	-47.4787565537284
-149.7152	-45.2034106595883
-149.7088	-43.8319692987367
-149.7024	-44.7670429538628
-149.696	-46.8865432388152
-149.6896	-48.5385066962046
-149.6832	-49.6917642041935
-149.6768	-51.0632055650451
-149.6704	-52.5593234132468
-149.664	-53.7437500430732
-149.6576	-54.3047942361488
-149.6512	-54.2736251143113
-149.6448	-54.024272139611
-149.6384	-53.4008897028603
-149.632	-52.8086763879471
-149.6256	-52.6528307787594
-149.6192	-52.746338144272
-149.6128	-52.1852939511964
-149.6064	-51.5930806362832
-149.6	-51.7177571236333
-149.5936	-51.9047718546585
-149.5872	-51.9982792201711
-149.5808	-52.1229557075213
-149.5744	-52.0606174638462
-149.568	-52.1852939511964
-149.5616	-52.4969851695717
-149.5552	-53.1827058499975
-149.5488	-53.5879044338855
-149.5424	-52.6216616569219
-149.536	-51.2813894179078
-149.5296	-50.6268378593196
-149.5232	-50.3774848846193
-149.5168	-50.4709922501319
-149.5104	-51.3437276615829
-149.504	-52.7151690224345
-149.4976	-53.8060882867482
-149.4912	-53.7749191649107
-149.4848	-53.0268602408098
-149.4784	-52.8086763879471
-149.472	-53.2762132155101
-149.4656	-52.9956911189723
-149.4592	-52.5593234132468
-149.4528	-52.7151690224345
-149.4464	-52.8710146316222
-149.44	-52.7775072661096
-149.4336	-52.6216616569219
-149.4272	-52.6839999005969
-149.4208	-52.9333528752972
-149.4144	-52.9021837534597
-149.408	-52.2164630730339
-149.4016	-51.2813894179078
-149.3952	-50.595668737482
-149.3888	-50.2528083972691
-149.3824	-50.533330493807
-149.376	-50.9073599558574
-149.3696	-51.3125585397454
-149.3632	-52.2476321948714
-149.3568	-53.4008897028603
-149.3504	-53.8372574085858
-149.344	-53.4008897028603
-149.3376	-53.0580293626474
-149.3312	-53.2138749718351
-149.3248	-53.3073823373477
-149.3184	-53.0580293626474
-149.312	-53.0268602408098
-149.3056	-53.1203676063225
-149.2992	-53.2450440936726
-149.2928	-53.556735312048
-149.2864	-53.8995956522609
-149.28	-54.2736251143113
-149.2736	-54.7411619418743
-149.2672	-54.8035001855494
-149.2608	-54.2736251143113
-149.2544	-53.4943970683729
-149.248	-52.9021837534597
-149.2416	-52.7775072661096
-149.2352	-52.7775072661096
-149.2288	-52.8398455097846
-149.2224	-52.9021837534597
-149.216	-52.7775072661096
-149.2096	-52.3099704385465
-149.2032	-51.8112644891459
-149.1968	-51.7489262454709
-149.1904	-51.8112644891459
-149.184	-52.4346469258967
-149.1776	-52.8710146316222
-149.1712	-52.9333528752972
-149.1648	-52.7775072661096
-149.1584	-52.746338144272
-149.152	-52.8710146316222
-149.1456	-52.746338144272
-149.1392	-52.9333528752972
-149.1328	-52.9333528752972
-149.1264	-52.4658160477342
-149.12	-51.8112644891459
-149.1136	-51.2813894179078
-149.1072	-51.5619115144456
-149.1008	-52.4658160477342
-149.0944	-52.9333528752972
-149.088	-53.15153672816
-149.0816	-53.3073823373477
-149.0752	-52.6528307787594
-149.0688	-50.4709922501319
-149.0624	-48.8190287927425
-149.056	-48.7566905490674
-149.0496	-49.7541024478686
-149.0432	-50.6891761029946
-149.0368	-50.9696981995325
-149.0304	-51.0632055650451
-149.024	-51.0632055650451
-149.0176	-50.5021613719694
-149.0112	-50.4086540064568
-149.0048	-51.1567129305577
-148.9984	-52.4346469258967
-148.992	-53.3385514591852
-148.9856	-53.2450440936726
-148.9792	-52.8086763879471
-148.9728	-52.1229557075213
-148.9664	-51.3748967834204
-148.96	-51.468404148933
-148.9536	-52.278801316709
-148.9472	-52.746338144272
-148.9408	-52.9645219971348
-148.9344	-53.3385514591852
-148.928	-54.024272139611
-148.9216	-54.897007551062
-148.9152	-55.2398678912749
-148.9088	-55.0528531602497
-148.9024	-54.3047942361488
-148.896	-53.15153672816
-148.8896	-52.7151690224345
-148.8832	-52.7775072661096
-148.8768	-52.6216616569219
-148.8704	-51.9671100983336
-148.864	-51.7489262454709
-148.8576	-52.1229557075213
-148.8512	-52.746338144272
-148.8448	-53.0268602408098
-148.8384	-52.7775072661096
-148.832	-52.4346469258967
-148.8256	-52.1541248293588
-148.8192	-51.7800953673084
-148.8128	-51.9359409764961
-148.8064	-52.2476321948714
-148.8	-52.8710146316222
-148.7936	-53.1827058499975
-148.7872	-53.2450440936726
-148.7808	-53.4320588246978
-148.7744	-52.6216616569219
-148.768	-51.406065905258
-148.7616	-49.6294259605184
-148.7552	-47.3229109445407
-148.7488	-45.4527636342886
-148.7424	-44.9228885630505
-148.736	-46.3254990457396
-148.7296	-48.8813670364175
-148.7232	-51.3748967834204
-148.7168	-53.1827058499975
-148.7104	-53.8995956522609
-148.704	-53.8995956522609
-148.6976	-53.4943970683729
-148.6912	-53.1827058499975
-148.6848	-53.0268602408098
-148.6784	-53.2138749718351
-148.672	-52.9021837534597
-148.6656	-52.1541248293588
-148.6592	-51.5619115144456
-148.6528	-50.533330493807
-148.6464	-48.6631831835548
-148.64	-47.0423888480029
-148.6336	-47.0735579698405
-148.6272	-48.2268154778293
-148.6208	-49.5359185950058
-148.6144	-50.5644996156445
-148.608	-51.2190511742328
-148.6016	-51.406065905258
-148.5952	-51.5930806362832
-148.5888	-51.9047718546585
-148.5824	-52.1229557075213
-148.576	-52.0294483420087
-148.5696	-51.3125585397454
-148.5632	-50.7515143466697
-148.5568	-50.8761908340199
-148.5504	-51.7800953673084
-148.544	-52.9333528752972
-148.5376	-52.8086763879471
-148.5312	-52.2164630730339
-148.5248	-51.6242497581207
-148.5184	-51.3125585397454
-148.512	-51.3125585397454
-148.5056	-51.3748967834204
-148.4992	-50.8138525903448
-148.4928	-50.4398231282944
-148.4864	-50.2216392754316
-148.48	-50.6580069811571
-148.4736	-51.3437276615829
-148.4672	-51.406065905258
-148.4608	-51.406065905258
-148.4544	-51.468404148933
-148.448	-51.9982792201711
-148.4416	-52.6528307787594
-148.4352	-53.2450440936726
-148.4288	-53.3385514591852
-148.4224	-52.8086763879471
-148.416	-52.7775072661096
-148.4096	-52.9645219971348
-148.4032	-52.746338144272
-148.3968	-52.8398455097846
-148.3904	-52.8086763879471
-148.384	-52.9021837534597
-148.3776	-52.8710146316222
-148.3712	-52.5281542914093
-148.3648	-52.4346469258967
-148.3584	-52.3099704385465
-148.352	-52.4658160477342
-148.3456	-52.7151690224345
-148.3392	-52.5593234132468
-148.3328	-52.7775072661096
-148.3264	-52.8086763879471
-148.32	-52.5593234132468
-148.3136	-52.3411395603841
-148.3072	-51.7800953673084
-148.3008	-51.4372350270955
-148.2944	-52.1541248293588
-148.288	-53.6502426775606
-148.2816	-54.3047942361488
-148.2752	-54.0866103832861
-148.2688	-53.2450440936726
-148.2624	-52.8086763879471
-148.256	-52.5593234132468
-148.2496	-52.1852939511964
-148.2432	-52.278801316709
-148.2368	-52.7775072661096
-148.2304	-52.2164630730339
-148.224	-51.2502202960703
-148.2176	-50.3463157627817
-148.2112	-49.5047494731683
-148.2048	-48.1644772341542
-148.1984	-46.6683593859525
-148.192	-45.2969180251009
-148.1856	-45.2969180251009
-148.1792	-46.8553741169777
-148.1728	-48.85019791458
-148.1664	-50.3151466409442
-148.16	-51.1255438087201
-148.1536	-51.9359409764961
-148.1472	-52.4658160477342
-148.1408	-52.5593234132468
-148.1344	-52.4969851695717
-148.128	-52.3411395603841
-148.1216	-52.1541248293588
-148.1152	-51.9982792201711
-148.1088	-51.9047718546585
-148.1024	-51.9671100983336
-148.096	-51.9982792201711
-148.0896	-52.3723086822216
-148.0832	-52.4969851695717
-148.0768	-51.9359409764961
-148.0704	-51.8424336109835
-148.064	-52.6528307787594
-148.0576	-53.7125809212356
-148.0512	-54.1801177487987
-148.0448	-54.1489486269611
-148.0384	-53.9931030177735
-148.032	-53.556735312048
-148.0256	-53.3073823373477
-148.0192	-52.8398455097846
-148.0128	-52.6216616569219
-148.0064	-52.6839999005969
-148	-53.0891984844849
-147.9936	-52.746338144272
-147.9872	-51.8424336109835
-147.9808	-51.4372350270955
-147.9744	-51.5307423926081
-147.968	-51.6554188799583
-147.9616	-50.7203452248322
-147.9552	-48.6631831835548
-147.9488	-47.7592786502662
-147.9424	-48.2579845996668
-147.936	-48.85019791458
-147.9296	-48.0709698686416
-147.9232	-46.9800506043278
-147.9168	-47.2917418227032
-147.9104	-48.9437052800926
-147.904	-50.0034554225688
-147.8976	-49.9411171788938
-147.8912	-49.4735803513307
-147.8848	-49.0372126456052
-147.8784	-49.9099480570562
-147.872	-51.468404148933
-147.8656	-52.7775072661096
-147.8592	-53.3385514591852
-147.8528	-53.2450440936726
-147.8464	-52.9333528752972
-147.84	-51.9047718546585
-147.8336	-51.2502202960703
-147.8272	-51.00086732137
-147.8208	-51.0320364432075
-147.8144	-51.4372350270955
-147.808	-51.873602732821
-147.8016	-51.7800953673084
-147.7952	-51.3437276615829
-147.7888	-50.3463157627817
-147.7824	-48.0709698686416
-147.776	-45.9514695836892
-147.7696	-45.5151018779636
-147.7632	-46.9488814824903
-147.7568	-49.0060435237677
-147.7504	-50.7826834685073
-147.744	-51.7177571236333
-147.7376	-51.6865880017958
-147.7312	-51.6554188799583
-147.7248	-52.2476321948714
-147.7184	-52.4658160477342
-147.712	-52.5281542914093
-147.7056	-52.3723086822216
-147.6992	-52.1541248293588
-147.6928	-52.4658160477342
-147.6864	-53.2138749718351
-147.68	-53.6502426775606
-147.6736	-53.4632279465354
-147.6672	-52.8398455097846
-147.6608	-51.6865880017958
-147.6544	-50.4398231282944
-147.648	-49.1618891329554
-147.6416	-47.977462503129
-147.6352	-46.9177123606528
-147.6288	-45.7644548526639
-147.6224	-44.8293811975378
-147.616	-43.8943075424118
-147.6096	-43.6449545677115
-147.6032	-43.7384619332241
-147.5968	-43.9878149079244
-147.5904	-44.081322273437
-147.584	-44.7982120757003
-147.5776	-46.8553741169777
-147.5712	-49.0995508892803
-147.5648	-51.1255438087201
-147.5584	-52.5593234132468
-147.552	-53.4632279465354
-147.5456	-53.9931030177735
-147.5392	-53.6814117993981
-147.5328	-52.6528307787594
-147.5264	-51.6865880017958
-147.52	-51.5307423926081
-147.5136	-51.6242497581207
-147.5072	-51.873602732821
-147.5008	-51.9982792201711
-147.4944	-51.9047718546585
-147.488	-51.5619115144456
-147.4816	-51.2190511742328
-147.4752	-51.0632055650451
-147.4688	-50.9385290776949
-147.4624	-51.3437276615829
-147.456	-51.9359409764961
-147.4496	-51.7800953673084
-147.4432	-51.2502202960703
-147.4368	-50.9073599558574
-147.4304	-51.0320364432075
-147.424	-51.2502202960703
-147.4176	-51.9359409764961
-147.4112	-52.7151690224345
-147.4048	-52.6839999005969
-147.3984	-52.3723086822216
-147.392	-52.0294483420087
-147.3856	-51.9359409764961
-147.3792	-51.7800953673084
-147.3728	-51.8424336109835
-147.3664	-51.873602732821
-147.36	-51.873602732821
-147.3536	-51.6242497581207
-147.3472	-51.4372350270955
-147.3408	-51.3748967834204
-147.3344	-51.873602732821
-147.328	-52.5593234132468
-147.3216	-52.9645219971348
-147.3152	-52.8086763879471
-147.3088	-51.9671100983336
-147.3024	-50.6580069811571
-147.296	-49.1930582547929
-147.2896	-48.0086316249665
-147.2832	-47.2294035790281
-147.2768	-46.8865432388152
-147.2704	-46.8553741169777
-147.264	-46.4190064112522
-147.2576	-45.9203004618516
-147.2512	-45.359256268776
-147.2448	-45.4839327561261
-147.2384	-46.7618667514651
-147.232	-49.2865656203055
-147.2256	-51.7489262454709
[truncated: 47,954 more rows]
