# Supplementary material for: Molecular architecture of black widow spider neurotoxins
Source: Nat Commun. 2021 Nov 29;12:6956. doi: 10.1038/s41467-021-26562-8 (PMC8630228; doi:10.1038/s41467-021-26562-8)
Supplement: Supplementary file 7 — Source Data [file 41467_2021_26562_MOESM7_ESM.zip › Extended_data_4/Fig. S12 h 1.txt]

time	current
s	pA
	60mV
0	-0.353433865390092
1E-4	-0.23494324991232
2E-4	-0.126470536135509
3E-4	-0.0280157240596582
4E-4	0.0604211863152318
5E-4	0.138840194989161
6E-4	0.20724130196213
7E-4	0.265624507234138
8E-4	0.313989810805186
9E-4	0.352337212675273
1E-3	0.3806667128444
0.0011	0.398978311312565
0.0012	0.40727200807977
0.0013	0.373434688952567
0.0014	0.26261716766004
0.0015	0.355305402627739
0.0016	0.342891961061138
0.0017	0.332731128493037
0.0018	0.189130316348006
0.0019	-0.0102195570005486
0.002	-0.0741960617654391
0.0021	-0.110183598573029
0.0022	-0.149092299456214
0.0023	-0.0898257953245515
0.0024	-0.192494172298975
0.0025	-0.2327640754112
0.0026	-0.279948404005453
0.0027	-0.389675758911005
0.0028	-0.40934693802625
0.0029	-0.440678681369025
0.003	-0.421802540723839
0.0031	-0.368914413408786
0.0032	-0.283869389187334
0.0033	-0.339516059072744
0.0034	-0.322970826669322
0.0035	-0.295794966238218
0.0036	-0.23407709349054
0.0037	-0.121344252247416
0.0038	-0.0214103257684988
0.0039	0.0560577409125427
0.004	-1.43046694423381E-4
0.0041	-0.0700522248911928
0.0042	-0.0252831268006795
0.0043	0.0437105525517796
0.0044	0.118654974392255
0.0045	0.156292818327089
0.0046	0.113969065833878
0.0047	0.0523234693107509
0.0048	0.0188475313063016
0.0049	0.0654235350105849
0.005	0.0232322889290506
0.0051	0.0231841047793501
0.0052	-0.033643076773723
0.0053	-0.0872720353904228
0.0054	-0.0672274291149986
0.0055	-0.0241748913575671
0.0056	0.0100599470046658
0.0057	-0.0334684092310585
0.0058	0.0139568401116969
0.0059	0.116191559738815
0.006	0.1438853997792
0.0061	0.0676159138219595
0.0062	0.0132039627726259
0.0063	-0.0358234095476724
0.0064	-0.0267587663852585
0.0065	0.0244489387089892
0.0066	0.171543101707309
0.0067	0.22013079366159
0.0068	0.165333369414652
0.0069	0.137091434671424
0.007	0.305211955995317
0.0071	0.339723853218328
0.0072	0.255678650103163
0.0073	0.163658970212559
0.0074	0.1137401911228
0.0075	0.127376305488053
0.0076	0.0851549443129556
0.0077	0.0888229627089092
0.0078	0.0963999202493189
0.0079	0.15481717874251
0.008	0.22125709816084
0.0081	0.190979383092764
0.0082	0.281348755856125
0.0083	0.276777284653286
0.0084	0.250269979299277
0.0085	0.285468500655521
0.0086	0.362219828109767
0.0087	0.388413936490722
0.0088	0.420263659442778
0.0089	0.552312321697105
0.009	0.605778658808566
0.0091	0.639110044363914
0.0092	0.535959825892485
0.0093	0.500261393983098
0.0094	0.525082254097588
0.0095	0.406675729227227
0.0096	0.258286617205705
0.0097	0.0912803543436367
0.0098	-0.00641903219291857
0.0099	-0.115622384470477
0.01	-0.327223077880394
0.0101	-0.379557087473892
0.0102	-0.360024437789036
0.0103	-0.47062513040791
0.0104	-0.608443844588876
0.0105	-0.745702418029574
0.0106	-0.676269058311098
0.0107	-0.638793835881504
0.0108	-0.5803223702199
0.0109	-0.501637653758919
0.011	-0.388663891767294
0.0111	-0.352357134967937
0.0112	-0.402727640461138
0.0113	-0.400444916369075
0.0114	-0.356049245438741
0.0115	-0.257295830627487
0.0116	-0.309154021742692
0.0117	-0.247092836928398
0.0118	-0.159602467109644
0.0119	-0.0537780283298357
0.012	-0.0283849814376518
0.0121	-0.0867179176688666
0.0122	-0.0520373759219038
0.0123	-0.0674743728822139
0.0124	-0.0687211377557154
0.0125	0.0785416697665567
0.0126	0.127261868132514
0.0127	0.0512393259424889
0.0128	0.0167274287194778
0.0129	0.104049154014279
0.013	0.313114156546205
0.0131	0.371525392020683
0.0132	0.29161197974234
0.0133	0.262177487294023
0.0134	0.254660759940739
0.0135	0.100682286553954
0.0136	0.0853296118556202
0.0137	0.108921776152746
0.0138	0.162857908723787
0.0139	0.13405583324029
0.014	0.138910386322619
0.0141	0.228870193813525
0.0142	0.205928515537356
0.0143	0.192840495874947
0.0144	0.171958689998476
0.0145	0.102356685756048
0.0146	0.0654717191602855
0.0147	0.0839563635891548
0.0148	0.254805312389841
0.0149	0.259888740183247
0.015	0.310012301909233
0.0151	0.327274273539451
0.0152	0.26059945639133
0.0153	0.194267951309826
0.0154	0.187546262426601
0.0155	0.0507273693519205
0.0156	-0.0928493507182602
0.0157	-0.140407106472692
0.0158	-0.140864855894847
0.0159	-0.0807731981995626
0.016	0.0466497856835125
0.0161	-0.0344260692063569
0.0162	-0.138883282738413
0.0163	-0.142141735861911
0.0164	-0.0632763288395544
0.0165	-0.0175254786988928
0.0166	0.0148663159372945
0.0167	0.153335516139218
0.0168	0.191292580065818
0.0169	0.119612634367554
0.017	0.233507918222202
0.0171	0.282709958085165
0.0172	0.327033352790948
0.0173	0.247854748795538
0.0174	0.192786288706534
0.0175	0.03681419612589
0.0176	-0.0526276317557353
0.0177	-0.14540018898541
0.0178	-0.163192186262334
0.0179	-0.173599962597651
0.018	-0.254031354485275
0.0181	-0.241124025384243
0.0182	-0.163583682478651
0.0183	-0.120248062841729
0.0184	-0.150899205069984
0.0185	-0.190614990460654
0.0186	-0.261825140699338
0.0187	-0.180544503173241
0.0188	-0.0425149833373347
0.0189	0.136079567527713
0.019	0.2813367098187
0.0191	0.333104555653216
0.0192	0.309554552487078
0.0193	0.337314645733301
0.0194	0.435411551504886
0.0195	0.433719083246654
0.0196	0.407476790715998
0.0197	0.317625397561918
0.0198	0.155118329678138
0.0199	0.162086962328579
0.02	0.159099545047145
0.0201	-0.00422063036283143
0.0202	-0.0212838423755348
0.0203	0.00481389770601963
0.0204	-0.00361832849157465
0.0205	0.0572924597486191
0.0206	0.132291088757508
0.0207	0.081336350449188
0.0208	0.0321523796423629
0.0209	-0.0151885474384166
0.021	-0.0729974810416382
0.0211	0.0146735793384924
0.0212	0.0600931634499628
0.0213	0.122124233170694
0.0214	0.0708924360015961
0.0215	-0.0154595832804822
0.0216	-0.0425872595618856
0.0217	0.0515585459342549
0.0218	0.0829806345577188
0.0219	0.0853657499678956
0.022	0.0541725360555092
0.0221	0.0670979342126787
0.0222	0.0424095805098651
0.0223	0.0636467444903775
0.0224	-0.0835919709570442
0.0225	-0.16484851640829
0.0226	-0.0231690472325683
0.0227	0.0996041662044047
0.0228	0.117588900080131
0.0229	0.089967336264297
0.023	0.134953263028463
0.0231	0.021208554641628
0.0232	0.014414589533852
0.0233	0.124256381794943
0.0234	0.203579538239455
0.0235	0.15643737077619
0.0236	0.0655801334971117
0.0237	0.0337725716760435
0.0238	-0.00690689670863646
0.0239	0.0561480861932313
0.024	0.110740727803942
0.0241	0.158961015616756
0.0242	0.118847710991057
0.0243	0.126912533047185
0.0244	0.126816164747784
0.0245	0.0579128306760134
0.0246	0.00451274677039123
0.0247	-0.0775689522444768
0.0248	-0.11515861202961
0.0249	-0.136986031843954
0.025	-0.0326191635925866
0.0251	0.0315199626775433
0.0252	-0.0286078331300167
0.0253	-0.0369497140469225
0.0254	0.0130533873048117
0.0255	0.00148919137668239
0.0256	0.155533917969305
0.0257	0.182860353868223
0.0258	0.162460389488758
0.0259	0.114288285825644
0.026	0.166001924491747
0.0261	0.157864826211069
0.0262	0.213366943647377
0.0263	0.222973658493922
0.0264	0.130863633322629
0.0265	0.136157866770976
0.0266	0.0996101892231174
0.0267	0.083396222848886
0.0268	0.102447031036737
0.0269	0.122853018434915
0.027	0.147113737809136
0.0271	0.210084398449028
0.0272	0.280770546059718
0.0273	0.374308026665889
0.0274	0.451396643168039
0.0275	0.482282683126085
0.0276	0.38890180100644
0.0277	0.387649013114226
0.0278	0.342464326732546
0.0279	0.2735730386982
0.028	0.329340168957862
0.0281	0.284047068239355
0.0282	0.480048143183722
0.0283	0.482577811043001
0.0284	0.494931022422476
0.0285	0.501417813575911
0.0286	0.573374818134954
0.0287	0.57083310423825
0.0288	0.53109322677273
0.0289	0.6591365815832
0.029	0.592226866705289
0.0291	0.514415487957631
0.0292	0.498315958938939
0.0293	0.345216846284189
0.0294	0.333640604318635
0.0295	0.463810084734641
0.0296	0.365147015204075
0.0297	0.233152560118161
0.0298	0.147782292886231
0.0299	0.0510526123623993
0.03	-0.0919699899862254
0.0301	-0.185694184172486
0.0302	-0.331872848326496
0.0303	-0.307690428195538
0.0304	-0.188850245977871
0.0305	-0.200227728325911
0.0306	-0.175455052361122
0.0307	-0.400113650339884
0.0308	-0.371992175970907
0.0309	-0.353085920232158
0.031	-0.325193320574259
0.0311	-0.356308235243382
0.0312	-0.420796696598841
0.0313	-0.451062365629492
0.0314	-0.564307163463183
0.0315	-0.546792225047037
0.0316	-0.42051361471935
0.0317	-0.46236757175298
0.0318	-0.372269234831685
0.0319	-0.353338887018086
0.032	-0.3255004945286
0.0321	-0.253639858268959
0.0322	-0.0243073977692436
0.0323	-0.0175857088860185
0.0324	0.10590424377775
0.0325	0.148824275123505
0.0326	0.271519189317215
0.0327	0.41954089719727
0.0328	0.366255250647187
0.0329	0.256196629712443
0.033	0.248059531431765
0.0331	0.234857074413817
0.0332	0.294816225697425
0.0333	0.289088334901774
0.0334	0.239392407504381
0.0335	0.189636249919862
0.0336	0.160298125770946
0.0337	0.0919609554581568
0.0338	0.215661713776865
0.0339	0.198821353456527
0.034	0.119660818517254
0.0341	0.123431228231321
0.0342	0.214011406649622
0.0343	0.306055178615076
0.0344	0.390708706620211
0.0345	0.33635096273929
0.0346	0.451354482037051
0.0347	0.372603512370233
0.0348	0.326581626387506
0.0349	0.227063288199755
0.035	0.271609534597903
0.0351	0.300465817249814
0.0352	0.172789866580811
0.0353	0.0729764004761444
0.0354	0.0491312693930902
0.0355	-0.0203020903253863
0.0356	0.0281350261610804
0.0357	0.0903106483309133
0.0358	-0.00546137221762029
0.0359	0.0065184120016762
0.036	0.0110055609425389
0.0361	0.0750483189132676
0.0362	0.274880033758828
0.0363	0.333285246214593
0.0364	0.327563378437654
0.0365	0.452685569172529
0.0366	0.582493668465781
0.0367	0.577066928605757
0.0368	0.515439401138768
0.0369	0.53867018431314
0.037	0.583397121272666
0.0371	0.473856479947203
0.0372	0.391455560940569
0.0373	0.414710436189791
0.0374	0.501803286773515
0.0375	0.457190787169529
0.0376	0.31556552516222
0.0377	0.207795651338252
0.0378	0.29339479328126
0.0379	0.386769652382191
0.038	0.465689266572962
0.0381	0.448776630028072
0.0382	0.368977655105267
0.0383	0.446530044048285
0.0384	0.435321206224197
0.0385	0.428388711686032
0.0386	0.434863456802042
0.0387	0.378451863540136
0.0388	0.260906630345671
0.0389	0.156828866992507
0.039	0.126099425520989
0.0391	-0.015170478382279
0.0392	-0.14084678683871
0.0393	-0.230963192816142
0.0394	-0.261927532017451
0.0395	-0.195716487310198
0.0396	-0.247369895789176
0.0397	-0.260421777339309
0.0398	-0.290856090893912
0.0399	-0.368294042481391
0.04	-0.306774929351228
0.0401	-0.112580760020631
0.0402	0.0828661972021801
0.0403	0.226599515758888
0.0404	0.200453591527633
0.0405	0.268772692784284
0.0406	0.304651815255048
0.0407	0.272247974581436
0.0408	0.204356507653376
0.0409	0.211776866707259
0.041	0.222907405288084
0.0411	0.268676324484883
0.0412	0.270447091986378
0.0413	0.160081297097294
0.0414	0.131700832923676
0.0415	0.0236117391079423
0.0416	-0.0575785531374657
0.0417	-0.0293305953755248
0.0418	0.0220758693362377
0.0419	0.0462884045607585
0.042	-0.0239520396652021
0.0421	-0.00753329065474343
0.0422	-0.0568256757983948
0.0423	0.0283337857785951
0.0424	0.220425921578506
0.0425	0.336423238963841
0.0426	0.28626353912558
0.0427	0.313788734642013
0.0428	0.206994589849481
0.0429	0.16689935427992
0.043	0.165911579211059
0.0431	0.13452562869987
0.0432	0.129448223925176
0.0433	0.045445181940999
0.0434	0.0848658394147524
0.0435	0.164188995859265
0.0436	0.169284469690097
0.0437	0.118769411747794
0.0438	0.112884922465616
0.0439	0.233875322363669
0.044	0.258840734927261
0.0441	0.320167111458622
0.0442	0.301236763645022
0.0443	0.255052256157056
0.0444	0.261418586936239
0.0445	0.252588841503616
0.0446	0.268604048260332
0.0447	0.322052316315655
0.0448	0.29166016389204
0.0449	0.19615315616686
0.045	0.172892257898924
0.0451	0.130598620499276
0.0452	0.0954061221617453
0.0453	0.0285686835083853
0.0454	0.10653666074257
0.0455	0.0630625116752585
0.0456	0.0314898475839804
0.0457	0.0417892095824706
0.0458	0.0251777239732097
0.0459	-0.121434597528105
0.046	-0.147460061385109
0.0461	-0.0966197604323274
0.0462	-0.0812550396965681
0.0463	-0.24010613522182
0.0464	-0.421332745264259
0.0465	-0.55416439995122
0.0466	-0.633921213743037
0.0467	-0.508859253195288
0.0468	-0.306479801434312
0.0469	-0.402462627637786
0.047	-0.410190160646009
0.0471	-0.427403948126527
0.0472	-0.394301437282257
0.0473	-0.342172210324986
0.0474	-0.193969811883554
0.0475	-0.189307995400027
0.0476	-0.134600916433777
0.0477	-0.0820741702414773
0.0478	0.0339954233684084
0.0479	0.119142838907973
0.048	0.222443632847216
0.0481	0.260346489605402
0.0482	0.265520262679498
0.0483	0.424347266129899
0.0484	0.590576559578046
0.0485	0.660256863063738
0.0486	0.567189177917147
0.0487	0.474663564454687
0.0488	0.574013258118486
0.0489	0.681686763643052
0.049	0.803177074094249
0.0491	0.864449243457196
0.0492	0.854137835421281
0.0493	0.610536843591494
0.0494	0.574025304155911
0.0495	0.521878008142502
0.0496	0.476313871581931
0.0497	0.398508515852985
0.0498	0.292846698578416
0.0499	0.0398016134073235
0.05	-0.0556090260184562
0.0501	-0.0836762932190201
0.0502	-0.0610357658784794
0.0503	-0.0863565365461126
0.0504	-0.1925062183364
0.0505	-0.174720244078188
0.0506	-0.201570861498814
0.0507	-0.252646060181385
0.0508	-0.253555536006983
0.0509	-0.338781250789811
0.051	-0.445918707648959
0.0511	-0.3970539568339
0.0512	-0.351297083674526
0.0513	-0.296788764325791
0.0514	-0.423988896516501
0.0515	-0.471944171505963
0.0516	-0.378448852030779
0.0517	-0.320302629379654
0.0518	-0.287977087949305
0.0519	-0.299715951420099
0.052	-0.263294757265204
0.0521	-0.206991578340124
0.0522	-0.174973210864116
0.0523	-0.144388321841699
0.0524	-0.0154716293179073
0.0525	0.132381434038196
0.0526	0.0540821907748206
0.0527	-0.0190071413021844
0.0528	-0.0320529998336053
0.0529	-0.0175977549234436
0.053	-0.023843625328376
0.0531	0.0584428563227194
0.0532	0.0866366069162472
0.0533	0.00294073888641118
0.0534	-0.013791207097101
0.0535	-0.00821389176926365
0.0536	0.0844141130113098
0.0537	0.0991283477261119
0.0538	0.0766444188720979
0.0539	0.140988327778455
0.054	0.148703814749254
0.0541	0.127418466619041
0.0542	-0.0509652785910668
0.0543	-0.158470139591682
0.0544	-0.0832426358717153
0.0545	-4.98404798464818E-4
0.0546	-0.0334322711187832
0.0547	-0.128873025638126
0.0548	-0.0495799842871762
0.0549	0.106253578863079
0.055	-0.035745110304409
0.0551	0.0547206307583528
0.0552	0.191912950993212
0.0553	0.205290075553824
0.0554	0.275506427704935
0.0555	0.219377916322519
0.0556	0.118871803065908
0.0557	0.265779252484138
0.0558	0.511114873703145
0.0559	0.562918857649936
0.056	0.586414653647662
0.0561	0.534345656877517
0.0562	0.545849622618521
0.0563	0.532737510881261
0.0564	0.464587054148562
0.0565	0.470381198150052
0.0566	0.539916949186642
0.0567	0.469194663463676
0.0568	0.459997513889585
0.0569	0.608729937977724
0.057	0.58113246623674
0.0571	0.511867751042216
0.0572	0.53578515834982
0.0573	0.576633271258452
0.0574	0.579885701363239
0.0575	0.586673643452302
0.0576	0.609187687399879
0.0577	0.512819387998801
0.0578	0.425316972142623
0.0579	0.35490788339271
0.058	0.478409882093904
0.0581	0.679855765954432
0.0582	0.691106764909508
0.0583	0.520817956849091
0.0584	0.484535292124585
0.0585	0.457835250171774
0.0586	0.404061739105972
0.0587	0.484794281929225
0.0588	0.486221737364104
0.0589	0.507832328504796
0.059	0.532605004469585
0.0591	0.351101335566368
0.0592	0.328165680308911
0.0593	0.378668692213788
0.0594	0.207235510597984
0.0595	0.0429757442688464
0.0596	-0.00953293286731577
0.0597	0.00865056062592504
0.0598	0.00950582928310967
0.0599	-0.051170061227294
0.06	0.0492697988234793
0.0601	0.109638515379542
0.0602	0.0668811055390263
0.0603	0.163791476624235
0.0604	0.268573933166769
0.0605	0.27200103081422
0.0606	0.308651099680193
0.0607	0.394003297855985
0.0608	0.33703156385381
0.0609	0.183733691581546
0.061	0.172368255270931
0.0611	0.285992503283514
0.0612	0.285384178393545
0.0613	0.231803403926546
0.0614	0.0995499590359916
0.0615	-0.0485199329937644
0.0616	-0.0561631437400123
0.0617	-0.100781666362711
0.0618	-0.159102556556501
0.0619	-0.19881834194717
0.062	-0.248761213111779
0.0621	-0.244027120403701
0.0622	-0.1824417540677
0.0623	-0.0686307924750268
0.0624	0.0258523020690173
0.0625	0.0504924716221304
0.0626	0.0562625235487699
0.0627	0.146505412919167
0.0628	0.173572859013444
0.0629	0.177680557775415
0.063	0.260515134129354
0.0631	0.24295803458222
0.0632	0.102163949157246
0.0633	0.0576779329462233
0.0634	0.150305937726797
0.0635	0.127406420581616
0.0636	0.0249066881311443
0.0637	-0.0780327246853445
0.0638	-0.12543388195325
0.0639	-0.0587650878238415
0.064	0.0461378290929442
0.0641	0.0340255384619713
0.0642	-0.0367148163171324
0.0643	-0.107214250347733
0.0644	-0.0855795671321915
0.0645	-0.0435810576494592
0.0646	-0.0193263612939505
0.0647	-0.037612246105305
0.0648	-0.0708954475109522
0.0649	-0.176358505168007
0.065	-0.231107745265244
0.0651	-0.277816255381204
0.0652	-0.280472406633446
0.0653	-0.175424937267559
0.0654	-0.0185915530110173
0.0655	-0.050670150674151
0.0656	-0.114279251297575
0.0657	-0.0756717013500181
0.0658	-0.0707990792115511
0.0659	-0.152392913710701
0.066	-0.10066120598846
0.0661	0.0441140948055216
0.0662	0.0870762872822646
0.0663	0.205006993674334
0.0664	0.206404334015649
0.0665	0.0478784815008761
0.0666	-0.046869625866521
0.0667	0.113282441700645
0.0668	0.229436357572507
0.0669	0.141500284369023
0.067	0.0990560715015611
0.0671	-0.0368352766913837
0.0672	-0.128439368290821
0.0673	-0.192994082852118
0.0674	-0.136257246579733
0.0675	-0.0758764839862454
0.0676	-0.0374917857310536
0.0677	7.72452149886832E-4
0.0678	0.0169141422995674
0.0679	-0.0353114529571042
0.068	-0.0112615392378227
0.0681	0.135959107153461
0.0682	0.194123398860724
0.0683	0.280951236621096
0.0684	0.339278149833598
0.0685	0.397334027204035
0.0686	0.492515791918737
0.0687	0.583475420515929
0.0688	0.5976475835466
0.0689	0.622558788941779
0.069	0.764623731315105
0.0691	0.931118037586605
0.0692	0.840321030494651
0.0693	0.763328782291903
0.0694	0.671628322393065
0.0695	0.59614785188717
0.0696	0.628334863887131
0.0697	0.593642276102743
0.0698	0.473079510533282
0.0699	0.275765417509575
0.07	0.15057095055015
0.0701	0.0511489806618003
0.0702	0.0269786065682675
0.0703	-0.00871982534111928
0.0704	-0.020277998250536
0.0705	0.0539617304005692
0.0706	-0.121055147349213
0.0707	-0.272678620419384
0.0708	-0.372973928021056
0.0709	-0.364758530497114
0.071	-0.3355649587973
0.0711	-0.365089796526305
0.0712	-0.332601633590717
0.0713	-0.319417245628907
0.0714	-0.272672597400671
0.0715	-0.18398966987683
0.0716	-0.155813988339439
0.0717	-0.0293366183942374
0.0718	-0.0100448894578841
0.0719	0.121040089802432
0.072	0.22637064104781
0.0721	0.135218275851816
0.0722	0.0841250081131066
0.0723	0.253642869778315
0.0724	0.335543878231806
0.0725	0.273458601342662
0.0726	0.356347384865014
0.0727	0.486059115858864
0.0728	0.513114515915717
0.0729	0.42840678074217
0.073	0.217866138625665
0.0731	0.242211180261862
0.0732	0.287733155691446
0.0733	0.309343746832138
0.0734	0.217179514492432
0.0735	0.120040268696146
0.0736	0.159093522028433
0.0737	0.181432898433345
0.0738	0.181131747497717
0.0739	0.226774183301552
0.074	0.285601007067197
0.0741	0.280481441161515
0.0742	0.120467903024738
0.0743	0.0914971830172891
0.0744	0.123298721819645
0.0745	0.107885816934185
0.0746	0.12267835089225
0.0747	0.171175697565843
0.0748	0.165616451294143
0.0749	0.176506069126465
0.075	0.272488895329938
0.0751	0.287028462502076
0.0752	0.254437908248374
0.0753	0.137759989748519
0.0754	0.104952606821165
0.0755	0.212234616129414
0.0756	0.149697612836828
0.0757	0.0421686597613624
0.0758	-0.0184108624496401
0.0759	-0.0218740982093664
0.076	0.0562203624177821
0.0761	0.0372478534731948
0.0762	0.071368254479889
0.0763	0.134519605681158
0.0764	0.234772752151842
0.0765	0.270688012734881
0.0766	0.189425444264922
0.0767	0.281306594725137
0.0768	0.406501061684562
0.0769	0.446554136123135
0.077	0.43467072020324
0.0771	0.526485617457617
0.0772	0.608826306277125
0.0773	0.537796846599818
0.0774	0.492521814937449
0.0775	0.474139561826694
0.0776	0.485246008332668
0.0777	0.353624980406933
0.0778	0.364394137865004
0.0779	0.345849263249009
0.078	0.209192991679568
0.0781	0.176680736669129
0.0782	0.201423297540356
0.0783	0.226972942919067
0.0784	0.274753550365864
0.0785	0.304031444327654
0.0786	0.461918856858894
0.0787	0.524973839760762
0.0788	0.433429978348451
0.0789	0.432014568950997
0.079	0.322901561954127
0.0791	0.336519607263242
0.0792	0.386233603716773
0.0793	0.39401534389341
0.0794	0.359184226678633
0.0795	0.306826125010285
0.0796	0.229605002096459
0.0797	0.225605717671314
0.0798	0.115276060894505
0.0799	0.158479174119751
0.08	0.156003713428886
0.0801	0.100236583169224
0.0802	0.173060902422876
0.0803	0.183402425552354
0.0804	0.25295022262637
0.0805	0.285384178393545
0.0806	0.288745022835158
0.0807	0.261924520508095
0.0808	0.156563854169154
0.0809	0.116697493310671
0.081	0.0941954954005192
0.0811	-0.00303409567645566
0.0812	0.0165648072142386
0.0813	0.0482037245113549
0.0814	-0.0300533576210329
0.0815	-0.0343236778882432
0.0816	0.019076406017379
0.0817	-0.0450687432714633
0.0818	-0.169697046471907
0.0819	-0.165233989605895
0.082	-0.0779423794046561
0.0821	-0.0149054655589259
0.0822	-0.0357571563418342
0.0823	-0.0175074096427551
0.0824	-0.0869528153986567
0.0825	-0.0811104872474664
0.0826	0.145192394839827
0.0827	0.209837454681813
0.0828	0.0858957756146014
0.0829	-0.0330106598089034
0.083	-0.0293305953755248
0.0831	-0.0265539837490313
0.0832	-0.0549766090536367
0.0833	-0.0333780639503701
0.0834	-0.0253072188755298
0.0835	0.119034424571147
0.0836	0.190015700098753
0.0837	-0.0139658746397655
0.0838	0.0347603467449045
0.0839	0.0847393560217884
0.084	0.040572559802532
0.0841	-0.0154415142243444
0.0842	0.0688807477515986
0.0843	0.189064063142168
0.0844	0.19659885955159
0.0845	0.15211886635928
0.0846	0.0784633705232933
0.0847	0.0567865261767634
0.0848	0.0685374356849823
0.0849	0.162773586461811
0.085	0.298622773523768
0.0851	0.250348278542541
0.0852	0.232809248051545
0.0853	0.420576856415832
0.0854	0.585059474437334
0.0855	0.574904664887946
0.0856	0.625202894156596
0.0857	0.719378814746299
0.0858	0.658660763104907
0.0859	0.656552706555509
0.086	0.553312142803392
0.0861	0.414427354310301
0.0862	0.456564393223422
0.0863	0.387594805945813
0.0864	0.253992204863644
0.0865	0.1886002907013
0.0866	0.218486509553059
0.0867	0.123340882950633
0.0868	0.0465112562531235
0.0869	0.00268777210048335
0.087	-0.0273309531629524
0.0871	-0.0486163012931655
0.0872	-0.128234585654593
0.0873	-0.107045605823781
0.0874	-0.0553861743260912
0.0875	-0.0378411208163825
0.0876	0.0384645032531334
0.0877	0.0891361596819626
0.0878	0.0924608660112998
0.0879	0.0251777239732099
0.088	0.146131985758988
0.0881	0.291973360865094
0.0882	0.22010670158674
0.0883	0.265658792109887
0.0884	0.261773945040281
0.0885	0.339597369825364
0.0886	0.479716877154531
0.0887	0.447138368938254
0.0888	0.396942530987718
0.0889	0.422209094486938
0.089	0.510723377486828
0.0891	0.493124116808706
0.0892	0.453293894062498
0.0893	0.416089707474969
0.0894	0.410205218192791
0.0895	0.339121551347071
0.0896	0.231183032999151
0.0897	0.195562900333028
0.0898	0.157527537163165
0.0899	0.0654476270854353
0.09	0.0770840992381154
0.0901	0.0735064261228504
0.0902	0.0732534593369225
0.0903	0.131116600108557
0.0904	0.215131688130159
0.0905	0.234122266130884
0.0906	0.0468967294507277
0.0907	-0.0655650759503301
0.0908	-0.116489699165087
0.0909	-0.127740698120163
0.091	-0.199083354770523
0.0911	-0.331523513241167
0.0912	-0.286242458560086
0.0913	-0.298330657116208
0.0914	-0.353555715691738
0.0915	-0.476298814035149
0.0916	-0.479316346410145
0.0917	-0.53075292621547
0.0918	-0.455928964749246
0.0919	-0.326933972982191
0.092	-0.268474553358012
0.0921	-0.130481171634381
0.0922	0.0792764780494898
0.0923	0.179818729418377
0.0924	0.28046939512409
0.0925	0.450806387334208
0.0926	0.495762199004811
0.0927	0.590510306372208
0.0928	0.621462599536091
0.0929	0.580650624739735
0.093	0.466743294847661
0.0931	0.420612994528108
0.0932	0.473272247132084
0.0933	0.471483410574451
0.0934	0.414746574302067
0.0935	0.41639688142931
0.0936	0.415445244472725
0.0937	0.317866318310421
0.0938	0.287299498344141
0.0939	0.230285603210979
0.094	0.233652470671304
0.0941	0.163261450977529
0.0942	0.192364677396655
0.0943	0.182866376886936
0.0944	0.098236940956652
0.0945	0.115245945800942
0.0946	0.179915097717778
0.0947	0.142656703961836
0.0948	0.115444705418457
0.0949	0.125683837229821
0.095	0.0353506025787361
0.0951	0.0424999257905535
0.0952	0.0949122346273147
0.0953	0.0554494160225734
0.0954	-0.0282765671008255
0.0955	0.0120716352546633
0.0956	0.00821088025990757
0.0957	-0.094355105396402
0.0958	-0.0942888521905638
0.0959	-0.0866095033320404
0.096	-0.142882567163557
0.0961	-0.12506045479307
0.0962	-0.188615348248081
0.0963	-0.26898650994858
0.0964	-0.262818938786911
0.0965	-0.261879347867751
0.0966	-0.305985913899881
0.0967	-0.23926291260206
0.0968	-0.0775207680947763
0.0969	-0.0304930379870502
0.097	-0.0554765196067797
0.0971	-0.0813152698836937
0.0972	-0.0845917920633304
0.0973	-0.0194347756307766
0.0974	0.0595631378032569
0.0975	0.189419421246209
0.0976	0.291491519368088
0.0977	0.260882538270821
0.0978	0.267405467536532
0.0979	0.321227162752033
0.098	0.355413816964566
0.0981	0.435266999055784
0.0982	0.393298604666614
0.0983	0.347252626609037
0.0984	0.332532368875522
0.0985	0.439452997061018
0.0986	0.423582342753403
0.0987	0.435513942822999
0.0988	0.407537020903124
0.0989	0.399104794705529
0.099	0.429960719570012
0.0991	0.408681394458512
0.0992	0.37346480404613
0.0993	0.273591107754338
0.0994	0.313638159174199
0.0995	0.261237896374863
0.0996	0.167706438787404
0.0997	0.178373204927361
0.0998	0.196430215027638
0.0999	0.262081118994622
0.1	0.286932094202675
0.1001	0.342542625975809
0.1002	0.416300513129909
0.1003	0.486763809048235
0.1004	0.572320789860254
0.1005	0.713205220565918
0.1006	0.759377682016459
0.1007	0.792666906440819
0.1008	0.777645497771676
0.1009	0.830081898683287
0.101	0.762112132511965
0.1011	0.670399626575701
0.1012	0.633327946399849
0.1013	0.672664281611626
0.1014	0.521468442870048
0.1015	0.355630645638218
0.1016	0.3395190705821
0.1017	0.329526882537951
0.1018	0.187901620530642
0.1019	-0.100010719967503
0.102	-0.273431497758455
0.1021	-0.317586247940286
0.1022	-0.316863485694778
0.1023	-0.235064868559401
0.1024	-0.181731037859617
0.1025	-0.134323857572999
0.1026	-0.134974343593956
0.1027	-0.0999143516681017
0.1028	-0.0872298742594348
0.1029	0.0400124190622633
0.103	-2.75553106099769E-4
0.1031	-0.133137322886623
0.1032	-0.12909587733049
0.1033	-0.0219825125461925
0.1034	0.115559142773996
0.1035	0.217227698642133
0.1036	0.231785334870408
0.1037	0.219907941969225
0.1038	0.144656346174409
0.1039	0.239850156926536
0.104	0.327448941082116
0.1041	0.395069372168109
0.1042	0.372802271987748
0.1043	0.322220960839607
0.1044	0.298177070139038
0.1045	0.328671613880767
0.1046	0.377951952986993
0.1047	0.380602081220522
0.1048	0.355666783750494
0.1049	0.24891480008895
0.105	0.159750031068103
0.1051	0.0487698882703362
0.1052	-0.0131286750387186
0.1053	0.0224131583841415
0.1054	0.0923584746931862
0.1055	0.144060067321864
0.1056	0.216053209993182
0.1057	0.357823024449593
0.1058	0.276006338258078
0.1059	0.161671374037411
0.106	0.125804297604073
0.1061	0.134754503410948
0.1062	0.128996497521734
0.1063	0.213674117601718
0.1064	0.247463252579221
0.1065	0.274554790748349
0.1066	0.267339214330693
0.1067	0.264652947984888
0.1068	0.210825229750674
0.1069	0.14365050204941
0.107	0.0712658631617753
0.1071	0.0262739133788971
0.1072	-0.0588554331045299
0.1073	-0.050182286158433
0.1074	-0.0144898772677588
0.1075	-0.0850254494106352
0.1076	-0.191861755334155
0.1077	-0.135257425473447
0.1078	-0.0214103257684987
0.1079	-0.0814899374263581
0.108	-0.165372519036284
0.1081	-0.0930782254293377
0.1082	-0.12595186156253
0.1083	-0.0200370775020332
0.1084	0.134724388317385
0.1085	0.156744544730531
0.1086	0.293117734420482
0.1087	0.533261513509255
0.1088	0.598183632212019
0.1089	0.721276065640758
0.109	0.933756119782709
0.1091	0.912374403353095
0.1092	0.812223648200525
0.1093	0.849060430646587
0.1094	0.856197707820979
0.1095	0.795365218824049
0.1096	0.687806150655021
0.1097	0.74715697704866
0.1098	0.512096625753293
0.1099	0.199730829282125
0.11	0.0665016553601346
0.1101	0.0673749930734568
0.1102	-0.0244278581434949
0.1103	-0.160614334253356
0.1104	-0.183417483099136
0.1105	-0.131384624441266
0.1106	-0.27147401667687
0.1107	-0.326566568840724
0.1108	-0.285917215549607
0.1109	-0.311093433768139
0.111	-0.282110667723265
0.1111	-0.255904513304884
0.1112	-0.296114186229984
0.1113	-0.337191173849693
0.1114	-0.342864857476931
0.1115	-0.490019250662377
0.1116	-0.453706470844309
0.1117	-0.430584102006763
0.1118	-0.329909344226199
0.1119	-0.293403827809328
0.112	-0.215038331340114
0.1121	-0.110683509126172
0.1122	-0.14755642968451
0.1123	-0.027029802227324
0.1124	0.255612396897325
0.1125	0.385607209770666
0.1126	0.460955173864884
0.1127	0.529226090971835
0.1128	0.614144631800322
0.1129	0.601622775896895
0.113	0.499291687970375
0.1131	0.550601784382736
0.1132	0.584083745405898
0.1133	0.379361339365734
0.1134	0.366984035911408
0.1135	0.370724330531912
0.1136	0.222377379641378
0.1137	0.0863414789993314
0.1138	0.0330317403743977
0.1139	-0.124217232173311
0.114	-0.166179603543768
0.1141	-0.168757455552747
0.1142	-0.0971437630603207
0.1143	-0.0811646944158795
0.1144	0.00432603319030159
0.1145	-0.0194648907243395
0.1146	-0.0818212034555494
0.1147	0.00604259352338328
0.1148	0.121208734326384
0.1149	0.103585381573412
0.115	0.113908835646752
0.1151	0.185636965494717
0.1152	0.246872996745389
0.1153	0.212367122541091
0.1154	0.106759512434935
0.1155	0.123461343324884
0.1156	0.145577868037431
0.1157	0.094352093887046
0.1158	0.23936831542953
0.1159	0.241060783687762
0.116	0.0685555047411201
0.1161	0.0540279836064075
0.1162	0.0785476927852693
0.1163	-0.0059913978643262
0.1164	0.0881664536692394
0.1165	0.199724806263412
0.1166	0.296358118487843
0.1167	0.240759632752133
0.1168	0.124370819150482
0.1169	0.0557445439394892
0.117	-0.00987022191521967
0.1171	0.0395908077523836
0.1172	0.09605058516399
0.1173	0.0633335475173241
0.1174	0.0906298683226794
0.1175	0.131086485014994
0.1176	0.10386244043419
0.1177	-0.0405936403680258
0.1178	-0.0455084236374807
0.1179	0.0886543181849572
0.118	0.117691291398245
0.1181	0.14236157604492
0.1182	0.250010989494637
0.1183	0.258798573796273
0.1184	0.190340943109232
0.1185	0.313439399556684
0.1186	0.496376546913492
0.1187	0.518372611251788
0.1188	0.566857911887956
0.1189	0.513572265337872
0.119	0.380343091415882
0.1191	0.227268070835983
0.1192	0.285197464813455
0.1193	0.349179992597058
0.1194	0.268025838463926
0.1195	0.264598740816475
0.1196	0.171994828110752
0.1197	0.009222747403619
0.1198	0.0697962465959089
0.1199	0.0884435125300175
0.12	0.0637069746775033
0.1201	0.0260871997988076
0.1202	0.128400218669189
0.1203	0.274121133401044
0.1204	0.34263899427521
0.1205	0.48098171108417
0.1206	0.589510485265921
0.1207	0.589185242255443
0.1208	0.668695112280045
0.1209	0.71541566843343
0.121	0.657311606913292
0.1211	0.518800245580381
0.1212	0.369320967171884
0.1213	0.233182675211724
0.1214	0.196562721439314
0.1215	0.172380301308356
0.1216	0.137061319577861
0.1217	0.0873232310494799
0.1218	-0.0565968010873172
0.1219	-0.107244365441296
0.122	-0.21287004460359
0.1221	-0.198149786870075
0.1222	-0.00735862311207905
0.1223	-0.0721482354031661
0.1224	-0.0352331537138408
0.1225	-0.0576086682310286
0.1226	-0.0190613484705974
0.1227	0.102139857082396
0.1228	0.0716814514529424
0.1229	0.135495334712594
0.123	0.186913845461781
0.1231	0.202326750347241
0.1232	0.137705782580106
0.1233	-0.00240770173034863
0.1234	0.0391451043676536
0.1235	-0.0182904020753888
0.1236	-0.0865974572946153
0.1237	-0.0866938255940163
0.1238	-0.0310893168395944
0.1239	0.0508719218010222
0.124	-0.00476270204696249
0.1241	-0.0310893168395945
0.1242	-0.0377808906292568
0.1243	-0.0212717963381097
0.1244	-0.0762559341651372
0.1245	-0.0295052629181893
0.1246	0.067134072324954
0.1247	-0.0674683498635013
0.1248	-0.123301733329001
0.1249	-0.161608132340929
0.125	-0.162445331941976
0.1251	-0.138178589549042
0.1252	-0.129384982228694
0.1253	-0.0420451878777545
0.1254	-0.0449603289346371
0.1255	-0.16454134245395
0.1256	-0.255314257471052
0.1257	-0.142918705275833
0.1258	-0.0785928654256132
0.1259	-0.148833309651574
0.126	-0.0718771995611007
0.1261	-0.0164955424990437
0.1262	-0.0180555043455987
0.1263	-0.0727565602931355
0.1264	-0.165896521664277
0.1265	-0.0525252404376217
0.1266	-0.0225908374361619
0.1267	-0.0913496190588309
0.1268	-0.0374074634690776
0.1269	0.067844788533037
0.127	0.0601232785435256
0.1271	0.075445838148297
0.1272	0.116305997094354
0.1273	0.16040051708906
0.1274	0.183010929336038
0.1275	0.220606612139883
0.1276	0.27265753985389
0.1277	0.289654498660755
0.1278	0.323726715517749
0.1279	0.238579299978184
0.128	0.268110160725902
0.1281	0.427473212841722
0.1282	0.421522470353705
0.1283	0.484884627209914
0.1284	0.541699762725562
0.1285	0.489937939909758
0.1286	0.523437969989057
0.1287	0.660762796635593
0.1288	0.721408572052434
0.1289	0.703755104205899
0.129	0.598737749933575
0.1291	0.572049754018189
0.1292	0.654824100185002
0.1293	0.545337666027952
0.1294	0.409386087647882
0.1295	0.421667022802807
0.1296	0.40520611266136
0.1297	0.369152322647932
0.1298	0.29428620005072
0.1299	0.11277650812879
0.13	0.00149521439539502
0.1301	-0.0550187701846246
0.1302	-0.0114602988553374
0.1303	0.0225035036648299
0.1304	-0.0825620347571951
0.1305	-0.141075661549787
0.1306	-0.141497272859667
0.1307	-0.160018055400811
0.1308	-0.215068446433677
0.1309	-0.343238284637111
0.131	-0.357621253322721
0.1311	-0.449574680007487
0.1312	-0.448315869096561
0.1313	-0.505787513651879
0.1314	-0.569998916146559
0.1315	-0.522200239643625
0.1316	-0.444816495224559
0.1317	-0.467896702931117
0.1318	-0.363234706762834
0.1319	-0.180267444312463
0.132	-0.0168689696592229
0.1321	0.0561721782680814
0.1322	0.108716993516519
0.1323	0.184733512687832
0.1324	0.211198656910853
0.1325	0.317414591906978
0.1326	0.48189720992848
0.1327	0.432622893840967
0.1328	0.305356508444418
0.1329	0.435254953018359
0.133	0.569700776720287
0.1331	0.443783547515354
0.1332	0.290684434860604
0.1333	0.202868822031372
0.1334	0.218528670684047
0.1335	0.147131806865274
0.1336	0.17719871627841
0.1337	0.0376393496895117
0.1338	-0.0386180902303036
0.1339	-0.0498871582415172
0.134	-0.0764185556703765
0.1341	-0.106931168468243
0.1342	-0.159771111633596
0.1343	-0.171871356227144
0.1344	-0.157355881129857
0.1345	-0.127349201903846
0.1346	-0.134751491901591
0.1347	-0.222265953795195
0.1348	-0.336191352743407
0.1349	-0.211797947272753
0.135	-0.0221150189578691
0.1351	0.0984718386864421
0.1352	0.287594626261057
0.1353	0.45953976446743
0.1354	0.39293722354386
0.1355	0.369200506797632
0.1356	0.431725464052794
0.1357	0.446445721786309
0.1358	0.394738106138918
0.1359	0.391431468865719
0.136	0.432135029325249
0.1361	0.39450923142784
0.1362	0.272958690789519
0.1363	0.243463968154076
0.1364	0.273982603970655
0.1365	0.206488656277625
0.1366	0.0642189312680715
0.1367	-0.00134765043693678
0.1368	0.0636045833593897
0.1369	0.120546202268002
0.137	0.145535706906443
0.1371	0.0934125029678855
0.1372	0.0815592021415529
0.1373	0.124677993104823
0.1374	0.197755279144402
0.1375	0.237567432834473
0.1376	0.266736912459437
0.1377	0.297996379577661
0.1378	0.181456990508195
0.1379	0.223551868290328
0.138	0.302646150023763
0.1381	0.278270993294003
0.1382	0.24086804708896
0.1383	0.333273200177168
0.1384	0.30838608685684
0.1385	0.248077600487903
0.1386	0.255558189728911
0.1387	0.274091018307481
0.1388	0.220817417794823
0.1389	0.136007291303162
0.139	0.0318452056880219
0.1391	0.0379645926999903
0.1392	0.0804208516048778
0.1393	-0.00329910849980864
0.1394	-0.0359017087909358
0.1395	-0.181207035231623
0.1396	-0.228692514761504
0.1397	-0.227903499310158
0.1398	-0.174292609749596
0.1399	-0.047953769234783
0.14	0.120570294342852
0.1401	0.0719283952201577
0.1402	-0.0390698166337463
0.1403	0.0933763648556101
0.1404	0.30101993497137
0.1405	0.270398907836677
0.1406	0.193882478112222
0.1407	0.233803046139118
0.1408	0.284745738410013
0.1409	0.308235511389026
0.141	0.437543700129134
0.1411	0.457449776974169
0.1412	0.424913429888881
0.1413	0.311752954317165
0.1414	0.199772990413113
0.1415	0.160563138594299
0.1416	0.153727012355535
0.1417	0.11390281262804
0.1418	0.0670316810068406
0.1419	0.0839262484955921
0.142	0.232682764658581
0.1421	0.290961493721382
0.1422	0.30507944958364
0.1423	0.414029835075271
0.1424	0.372832387081311
0.1425	0.20110407754859
0.1426	0.262328062761837
0.1427	0.372964893492987
0.1428	0.362231874147192
0.1429	0.302965370015529
0.143	0.253787422227417
0.1431	0.28246301431795
0.1432	0.226436894253648
0.1433	0.209813362606962
0.1434	0.354685031700345
0.1435	0.297845804109847
0.1436	0.203296456359965
0.1437	0.0708201597770454
0.1438	0.110945510440169
0.1439	0.154979800247749
0.144	0.161538867625735
0.1441	0.132327226869783
0.1442	0.147101691771711
0.1443	0.322690756299187
0.1444	0.428364619611182
0.1445	0.399689027520649
0.1446	0.445927742177028
0.1447	0.520366230445648
0.1448	0.524726895993547
0.1449	0.48837195504449
0.145	0.514313096639518
0.1451	0.426515552866424
0.1452	0.383752120007195
0.1453	0.397725523420352
0.1454	0.236928992850941
0.1455	0.117456393668454
0.1456	0.0589969740442756
0.1457	0.19711683916087
0.1458	0.280716338891305
0.1459	0.123852839541201
0.146	-0.0119240712962051
0.1461	-0.066679334412155
0.1462	-0.0661553317841616
0.1463	-0.143328270548287
0.1464	-0.218411221819152
0.1465	-0.20930441752575
0.1466	-0.118627870808048
0.1467	-0.00647323936133157
0.1468	0.0851910824252311
0.1469	0.239573098065758
0.147	0.340091257359794
0.1471	0.286564690061208
0.1472	0.305597429192921
0.1473	0.307115229908488
0.1474	0.340916410923416
0.1475	0.279746632878582
0.1476	0.248740132546285
0.1477	0.194177606029137
0.1478	0.123509527474585
0.1479	0.195526762220753
0.148	0.230484362828493
0.1481	0.294635535136049
0.1482	0.281589676604628
0.1483	0.216992800912343
0.1484	0.15552187193188
0.1485	0.200080164367454
0.1486	0.265140812500606
0.1487	0.255305222942984
0.1488	0.305085472602353
0.1489	0.447837039108912
0.149	0.575019102243484
0.1491	0.505856778367073
0.1492	0.466243384294518
0.1493	0.495840498248073
0.1494	0.413999719981709
0.1495	0.228261868923556
0.1496	0.173392168452067
0.1497	0.0576177027590976
0.1498	-0.0300413115836078
0.1499	-0.191500374211401
0.15	-0.356428695617633
0.1501	-0.362626381872865
0.1502	-0.464529835470792
0.1503	-0.429397567320387
0.1504	-0.440961763248516
0.1505	-0.464421421133966
0.1506	-0.404311694382544
0.1507	-0.413761810742562
0.1508	-0.470203519098031
0.1509	-0.437877977667682
0.151	-0.344027300088457
0.1511	-0.338871596070499
0.1512	-0.368607239454444
0.1513	-0.341648207696993
0.1514	-0.339449805866906
0.1515	-0.468246038016446
0.1516	-0.403751553642275
0.1517	-0.22851784721884
0.1518	-0.0491162118463086
0.1519	-0.106786616019141
0.152	-0.125969930618668
0.1521	-0.156205484555756
0.1522	-0.0479055850850825
0.1523	0.057111769187242
0.1524	0.107409998455892
0.1525	0.246963342026078
0.1526	0.298761302954157
0.1527	0.563334445941104
0.1528	0.576169498817585
0.1529	0.521299798346096
0.153	0.657034548052514
0.1531	0.659877412884846
0.1532	0.642284175225437
0.1533	0.539441130708349
0.1534	0.490594448949428
0.1535	0.437585861260122
0.1536	0.382987196630699
0.1537	0.419558966253408
0.1538	0.484011289496592
0.1539	0.408729578608212
0.154	0.45060160469798
0.1541	0.499502493625315
0.1542	0.320865781629279
0.1543	0.0727535487837794
0.1544	-0.0909822149173643
0.1545	-0.116363215772123
0.1546	0.0811315678129606
0.1547	0.138657419536692
0.1548	0.0701756967748006
0.1549	0.0719585103137205
0.155	0.0917742418780672
0.1551	0.0342965743040367
0.1552	-0.00177528476552916
0.1553	0.0269966756244051
0.1554	0.0230576213863861
0.1555	-0.0086897102475565
0.1556	-0.136100648093206
0.1557	-0.25798245476072
0.1558	-0.201082996983096
0.1559	-0.135064688874645
0.156	-0.0582832463268361
0.1561	-5.70681023015655E-4
0.1562	-0.0290776285895969
0.1563	-0.0547417113238465
0.1564	0.0142158299163373
0.1565	-0.105545874164352
0.1566	-0.215261183032479
0.1567	-0.0939455401239474
0.1568	0.0343929426034379
0.1569	0.11075879686008
0.157	0.140729337973815
0.1571	0.0536003492778152
0.1572	0.0765540735914095
0.1573	0.175596593300867
0.1574	0.286179216863604
0.1575	0.402050050855975
0.1576	0.499893989841632
0.1577	0.378536185802112
0.1578	0.171886413773926
0.1579	0.168242487452822
0.158	0.10339264497461
0.1581	0.182685686325559
0.1582	0.383047426817825
0.1583	0.399417991678583
0.1584	0.478331582850641
0.1585	0.468050289908288
0.1586	0.484107657795993
0.1587	0.552173792266716
0.1588	0.432387996111177
0.1589	0.376078794167384
0.159	0.434411730398599
0.1591	0.491106405539996
0.1592	0.485872402278775
0.1593	0.402995664793848
0.1594	0.335218635221327
0.1595	0.419577035309546
0.1596	0.486811993197935
0.1597	0.496141649183702
0.1598	0.549933229305641
0.1599	0.543566898526458
0.16	0.367544176651676
0.1601	0.266929649058239
0.1602	0.266622475103898
0.1603	0.31425250708288
0.1604	0.404025600993697
0.1605	0.505772456105097
0.1606	0.491064244409008
0.1607	0.376060725111247
0.1608	0.48501713362159
0.1609	0.471766492453942
0.161	0.529671794356565
0.1611	0.503875205210639
0.1612	0.432297650830488
0.1613	0.463900430015329
0.1614	0.51427093550853
0.1615	0.475765776879087
0.1616	0.334212791096329
0.1617	0.268555864110632
0.1618	0.113649845842112
0.1619	-0.011954186389768
0.162	-0.0123998897744979
0.1621	-0.109280145766144
0.1622	-0.115261003347723
0.1623	-0.170239118156038
0.1624	-0.298800452575789
0.1625	-0.416171018227589
0.1626	-0.483297561779152
0.1627	-0.537215625294055
0.1628	-0.490772128001448
0.1629	-0.506504252878674
0.163	-0.558374490031304
0.1631	-0.495692934289616
0.1632	-0.322501031209741
0.1633	-0.209942857509282
0.1634	-0.113960031305809
0.1635	-0.145869984444991
0.1636	-0.118664008920324
0.1637	-0.115941604462243
0.1638	-0.0347272201419851
0.1639	-0.0410092286591929
0.164	-0.0179470900087725
0.1641	-0.00729236990624084
0.1642	-0.050947209534929
0.1643	0.0626409003653788
0.1644	0.190497541595759
0.1645	0.131941753672179
0.1646	0.0639478954260059
0.1647	-0.013664723704137
0.1648	-0.0749670081606476
0.1649	-0.0875551172699134
0.165	0.0497938014514727
0.1651	0.0771383064065285
0.1652	0.192756173612972
0.1653	0.0994656367740157
0.1654	-0.0740756013911877
0.1655	-0.0159173327026373
0.1656	0.0889976302515736
0.1657	0.149239863414672
0.1658	0.0108549854747247
0.1659	-0.155868195507852
0.166	-0.124132909911335
0.1661	-0.187808263740597
0.1662	-0.202956155802704
0.1663	-0.169534424966668
0.1664	-0.144556966365651
0.1665	-0.144334114673286
0.1666	-0.140045725349938
0.1667	-0.14802622514409
0.1668	-0.107069697898632
0.1669	-0.0386241132490161
0.167	-0.0411718501644321
0.1671	0.0503900803040169
0.1672	0.177578166457302
0.1673	0.294460867593384
0.1674	0.506254297602103
0.1675	0.449523484348431
0.1676	0.434032280219708
0.1677	0.275042655264067
0.1678	0.294213923826169
0.1679	0.513951715516764
0.168	0.579741148914137
0.1681	0.545855645637233
0.1682	0.464309995287784
0.1683	0.346349173802152
0.1684	0.379036096355255
0.1685	0.290009856764797
0.1686	0.26277978916528
0.1687	0.330659210055914
0.1688	0.319167290352335
0.1689	0.259997154520074
0.169	0.248077600487903
0.1691	0.275578703929485
0.1692	0.42756355812241
0.1693	0.443361936205474
0.1694	0.391660343576796
0.1695	0.358467487451837
0.1696	0.318492712256528
0.1697	0.322654618186912
0.1698	0.33771216496833
0.1699	0.0545941473653888
0.17	-0.0663480683829638
0.1701	-0.125608549495914
0.1702	-0.139208525748891
0.1703	-0.027198446751276
0.1704	-0.0788277631554034
0.1705	-0.295481769265164
0.1706	-0.485224927767174
0.1707	-0.566613979630096
0.1708	-0.525229818056046
0.1709	-0.677684467708551
0.171	-0.642865396531199
0.1711	-0.658013288593306
0.1712	-0.702487258766903
0.1713	-0.622694306862811
0.1714	-0.432728296668436
0.1715	-0.366824425915524
0.1716	-0.234884177998024
0.1717	-0.146514447447235
0.1718	-0.0621379783028792
0.1719	-0.0121408999698575
0.172	0.0105839496326591
0.1721	0.15861770355014
0.1722	0.292178143501321
0.1723	0.279391274774541
0.1724	0.364701311819345
0.1725	0.400080523736965
0.1726	0.470579957767566
0.1727	0.491738822504815
0.1728	0.458991669764587
0.1729	0.399080702630679
0.173	0.396593195902389
0.1731	0.385528910527403
0.1732	0.343783367830598
0.1733	0.161442499326334
0.1734	0.126840256822634
0.1735	0.120859399241055
0.1736	0.193153692848001
0.1737	0.299592479536492
0.1738	0.330436358363549
0.1739	0.199020113074042
0.174	0.282077541120346
0.1741	0.258611860216183
0.1742	0.134254592857805
0.1743	0.169772334205815
0.1744	0.246379109210959
0.1745	0.316499093062668
0.1746	0.32832830181415
0.1747	0.331677100218338
0.1748	0.296394256600118
0.1749	0.268260736193716
0.175	0.159232051458822
0.1751	0.100194422038236
0.1752	0.140626946655701
0.1753	0.115878362765762
0.1754	0.0637611818459163
0.1755	0.034935014287569
0.1756	0.0179260094432788
0.1757	-0.124157001986185
0.1758	-0.117616003664337
0.1759	-0.01862166810458
0.176	-0.0752380440027132
0.1761	-0.136184970355182
0.1762	-0.20799139944641
0.1763	-0.222332207001033
0.1764	-0.0934817676830797
0.1765	-0.0563317882639642
0.1766	-0.0228919883717903
0.1767	0.192774242669109
0.1768	0.271543281392065
0.1769	0.215053388886896
0.177	0.311614424886776
0.1771	0.395177786504935
0.1772	0.35490788339271
0.1773	0.317589259449643
0.1774	0.270272424443714
0.1775	0.354480249064118
0.1776	0.398851827919602
0.1777	0.502429680719622
0.1778	0.547945633130494
0.1779	0.502038184503306
0.178	0.305639590323909
0.1781	0.262635236716178
0.1782	0.29315989555147
0.1783	0.239428545616656
0.1784	0.171362411145932
0.1785	0.253648892797028
0.1786	0.26254489143549
0.1787	0.158527358269451
0.1788	0.0888892159147474
0.1789	0.0907563517156433
0.179	0.0352361652231973
0.1791	0.0638997112763054
0.1792	-0.0304388308186371
0.1793	-0.0395155200184761
0.1794	0.0917621958406421
0.1795	0.102850573290479
0.1796	0.169266400633959
0.1797	0.174879854074072
0.1798	0.181806325593524
0.1799	0.216179693386146
0.18	0.261906451451957
0.1801	0.352854034011725
0.1802	0.37257339727667
0.1803	0.341181423746769
0.1804	0.424774900458492
0.1805	0.587360267585535
0.1806	0.696057686291238
0.1807	0.714710975244059
0.1808	0.720336474721597
0.1809	0.770122747399679
0.181	0.746145109904948
0.1811	0.597876458257677
0.1812	0.582565944690331
0.1813	0.610085117188052
0.1814	0.551740134919412
0.1815	0.362502909989258
0.1816	0.316354540613566
0.1817	0.365899892543146
0.1818	0.338013315903959
0.1819	0.295936507177963
0.182	0.225316612773111
0.1821	0.0891301366632502
0.1822	0.0665859776221106
0.1823	0.00698820746125649
0.1824	-0.0250301600147516
0.1825	-0.0168207855095223
0.1826	0.0147819936753187
0.1827	0.0260691307426699
0.1828	0.0855223484544223
0.1829	0.0306526479829336
0.183	0.0570515390001164
0.1831	0.123087916164705
0.1832	0.123370998044196
0.1833	0.144578046931145
0.1834	0.204699819719993
0.1835	0.119052493627285
0.1836	0.172241771877967
0.1837	0.141849619454352
0.1838	0.0134569295585537
0.1839	-0.0785145661823499
0.184	0.0336581343205047
0.1841	0.0130955484357997
0.1842	-0.0904883273829338
0.1843	-0.132565136108929
0.1844	-0.146930035738403
0.1845	-0.120561259814783
0.1846	-0.150543846965943
0.1847	-0.266703785856517
0.1848	-0.284718634825806
0.1849	-0.244972734341574
0.185	-0.222856209629027
0.1851	-0.238016147728559
0.1852	-0.229583921530965
0.1853	-0.227548141206117
0.1854	-0.19520453071963
0.1855	-0.218748510867056
0.1856	-0.267125397166397
0.1857	-0.208738253766769
0.1858	-0.129035647143365
0.1859	-0.159445868623117
0.186	-0.0227233438478384
0.1861	-0.0978845943619665
0.1862	-0.0858686720303946
0.1863	0.0364949761341239
0.1864	0.0150229144238213
0.1865	0.0068376319934423
0.1866	0.0448248110136046
0.1867	0.22055240497147
0.1868	0.314162161802192
0.1869	0.202338796384666
0.187	0.131773109148227
0.1871	0.182830238774661
0.1872	0.194496826020904
0.1873	0.253775376189992
0.1874	0.165971809398184
0.1875	0.125599514967845
0.1876	0.136127751677413
0.1877	0.112457288137024
0.1878	0.0152879272471743
0.1879	-0.0036363975477124
0.188	0.124665947067397
0.1881	0.120720869810666
0.1882	0.0583344419858932
0.1883	0.0751145721191058
0.1884	0.285757605553724
0.1885	0.228008902137628
0.1886	0.35291426419885
0.1887	0.513680679674698
0.1888	0.467508218224157
0.1889	0.47600669762759
0.189	0.659576261949218
0.1891	0.777127518162395
0.1892	0.669056493402799
0.1893	0.531394377708359
0.1894	0.594160255712023
0.1895	0.591781163320559
0.1896	0.488787543335658
0.1897	0.433170988543811
0.1898	0.365996260842547
0.1899	0.39868318339565
0.19	0.387582759908388
0.1901	0.307061022740075
0.1902	0.200941456043351
0.1903	0.207687237001426
0.1904	0.140608877599563
0.1905	0.0145169808519657
0.1906	-0.119067551174066
0.1907	-0.112153125692039
0.1908	-0.0647760604989837
0.1909	-0.0602045892961451
0.191	-0.0611381571965931
0.1911	-0.122940352206247
0.1912	-0.256952518560871
0.1913	-0.289729786394662
0.1914	-0.152410982766839
0.1915	-0.185724299266049
0.1916	-0.295433585115463
0.1917	-0.200257843419474
0.1918	-0.133601095327491
0.1919	-0.20552798479297
0.192	-0.157265535849168
0.1921	-0.0923855782773925
0.1922	-9.80246295470237E-4
0.1923	-0.01392973652749
0.1924	0.0824747009858632
0.1925	0.170392705133209
0.1926	0.202995305424336
0.1927	0.172488715645182
0.1928	0.12396727689674
0.1929	0.163773407568097
0.193	0.11190919343418
0.1931	0.179270634715533
0.1932	0.302098055320919
0.1933	0.289835189222132
0.1934	0.0946291527478241
0.1935	-0.0495016850439129
0.1936	-0.0392505071951232
0.1937	0.0331823158422119
0.1938	0.0518476508324581
0.1939	0.0871064023758274
0.194	0.196020649755183
0.1941	0.213180230067287
0.1942	0.107205215819665
0.1943	0.167248689365249
0.1944	0.290822964290993
0.1945	0.366694931013204
0.1946	0.473627605236125
0.1947	0.46284640174063
0.1948	0.531635298456862
0.1949	0.537555925851315
0.195	0.507085474184437
0.1951	0.555859879718808
0.1952	0.581843182444823
0.1953	0.612199196756163
0.1954	0.507543223606592
0.1955	0.387486391608987
0.1956	0.343548470100808
0.1957	0.171916528867489
0.1958	0.16779076104938
0.1959	0.251546859266342
0.196	0.264881822695966
0.1961	0.275928039014814
0.1962	0.203862620118946
0.1963	0.181011287123465
0.1964	0.271386682905539
0.1965	0.276397834474395
0.1966	0.33970578416219
0.1967	0.419890232282599
0.1968	0.41770989950865
0.1969	0.357925415767706
0.197	0.273633268885326
0.1971	0.212577928196031
0.1972	0.227400577247659
0.1973	0.324304925314155
0.1974	0.373500942158406
0.1975	0.389233067035631
0.1976	0.393762377107482
0.1977	0.483384895550485
0.1978	0.442259723781075
0.1979	0.331520501731811
0.198	0.349842524655441
0.1981	0.311891483747554
0.1982	0.338561410606802
0.1983	0.351613292156936
0.1984	0.319185359408473
0.1985	0.327250181464601
0.1986	0.273018920976644
0.1987	0.276542386923496
0.1988	0.472639830167264
0.1989	0.494744308842387
0.199	0.391768757913622
0.1991	0.319986420897245
0.1992	0.263141170288034
0.1993	0.25769033835316
0.1994	0.207518592477474
0.1995	0.289967695633809
0.1996	0.3696160950888
[truncated: 118,203 more rows]
