# Supplementary material for: Molecular architecture of black widow spider neurotoxins
Source: Nat Commun. 2021 Nov 29;12:6956. doi: 10.1038/s41467-021-26562-8 (PMC8630228; doi:10.1038/s41467-021-26562-8)
Supplement: Supplementary file 7 — Source Data [file 41467_2021_26562_MOESM7_ESM.zip › Extended_data_4/Fig. S12 g.txt]

voltage	current
mV	pA
-160	0.0662032147829285
-159.9936	-0.0584732725672159
-159.9872	-41.6069126820028
-159.9808	-116.78683455414
-159.9744	-172.735408252517
-159.968	-190.626484187263
-159.9616	-182.522512509504
-159.9552	-166.345738275822
-159.9488	-151.415728915643
-159.9424	-140.038999444942
-159.936	-132.34022635107
-159.9296	-127.41550510074
-159.9232	-124.360931160661
-159.9168	-122.241430875709
-159.9104	-120.651805661994
-159.904	-119.903746737894
-159.8976	-119.529717275843
-159.8912	-119.155687813793
-159.8848	-118.93750396093
-159.8784	-118.282952402342
-159.872	-117.192033138028
-159.8656	-115.695915289826
-159.8592	-114.792010756538
-159.8528	-114.106290076112
-159.8464	-112.890694324448
-159.84	-111.643929450946
-159.8336	-111.082885257871
-159.8272	-111.488083841759
-159.8208	-112.049128034834
-159.8144	-111.675098572784
-159.808	-110.45950282112
-159.8016	-109.524429165994
-159.7952	-109.025723216593
-159.7888	-108.838708485568
-159.7824	-108.464679023518
-159.776	-108.215326048817
-159.7696	-107.654281855742
-159.7632	-106.064656642027
-159.7568	-104.506200550151
-159.7504	-104.599707915663
-159.744	-105.223090352414
-159.7376	-105.815303667327
-159.7312	-106.40751698224
-159.7248	-106.656869956941
-159.7184	-105.90881103284
-159.712	-104.599707915663
-159.7056	-104.25684757545
-159.6992	-104.475031428313
-159.6928	-104.849060890364
-159.6864	-104.662046159338
-159.68	-104.288016697288
-159.6736	-104.412693184638
-159.6672	-104.880230012201
-159.6608	-105.378935961602
-159.6544	-105.472443327114
-159.648	-105.534781570789
-159.6416	-104.942568255876
-159.6352	-103.197097432974
-159.6288	-101.513964853747
-159.6224	-101.046428026184
-159.616	-101.887994315798
-159.6096	-102.511376752548
-159.6032	-102.854237092761
-159.5968	-102.604884118061
-159.5904	-102.324362021523
-159.584	-102.604884118061
-159.5776	-103.228266554812
-159.5712	-104.00749460075
-159.5648	-104.038663722588
-159.5584	-103.415281285837
-159.552	-102.947744458274
-159.5456	-102.729560605411
-159.5392	-103.415281285837
-159.5328	-104.475031428313
-159.5264	-105.160752108739
-159.52	-104.786722646689
-159.5136	-104.319185819125
-159.5072	-104.319185819125
-159.5008	-104.599707915663
-159.4944	-104.973737377714
-159.488	-105.160752108739
-159.4816	-104.786722646689
-159.4752	-104.101001966263
-159.4688	-102.978913580111
-159.4624	-101.451626610072
-159.456	-101.139935391697
-159.4496	-101.513964853747
-159.4432	-101.576303097422
-159.4368	-101.950332559473
-159.4304	-102.511376752548
-159.424	-102.760729727249
-159.4176	-102.667222361736
-159.4112	-102.012670803148
-159.4048	-101.295781000884
-159.3984	-101.576303097422
-159.392	-102.449038508873
-159.3856	-103.477619529512
-159.3792	-104.506200550151
-159.3728	-105.067244743226
-159.3664	-105.129582986901
-159.36	-104.662046159338
-159.3536	-103.851648991562
-159.3472	-103.290604798487
-159.3408	-102.791898849086
-159.3344	-101.763317828448
-159.328	-100.859413295159
-159.3216	-100.049016127383
-159.3152	-99.5503101779824
-159.3088	-99.7373249090077
-159.3024	-100.765905929646
-159.296	-102.355531143361
-159.2896	-103.103590067462
-159.2832	-103.165928311137
-159.2768	-102.854237092761
-159.2704	-102.667222361736
-159.264	-102.604884118061
-159.2576	-102.760729727249
-159.2512	-102.449038508873
-159.2448	-101.825656072123
-159.2384	-101.825656072123
-159.232	-102.417869387036
-159.2256	-102.947744458274
-159.2192	-102.636053239899
-159.2128	-102.012670803148
-159.2064	-101.545133975585
-159.2	-101.139935391697
-159.1936	-100.828244173321
-159.1872	-100.298369102083
-159.1808	-100.080185249221
-159.1744	-99.7373249090077
-159.168	-98.771082132044
-159.1616	-97.9295158424306
-159.1552	-97.9918540861056
-159.1488	-99.1139424722569
-159.1424	-100.578891198621
-159.136	-101.73214870661
-159.1296	-101.545133975585
-159.1232	-100.578891198621
-159.1168	-100.017847005545
-159.1104	-99.8620013963578
-159.104	-99.4256336906323
-159.0976	-98.8957586193942
-159.0912	-98.0541923297807
-159.0848	-98.0230232079432
-159.0784	-98.8645894975567
-159.072	-99.9555087618704
-159.0656	-100.329538223921
-159.0592	-100.797075051484
-159.0528	-101.513964853747
-159.0464	-101.60747221926
-159.04	-100.890582416996
-159.0336	-100.485383833109
-159.0272	-100.828244173321
-159.0208	-101.295781000884
-159.0144	-101.233442757209
-159.008	-100.641229442296
-159.0016	-99.8620013963578
-158.9952	-99.7996631526827
-158.9888	-100.360707345758
-158.9824	-100.765905929646
-158.976	-100.547722076784
-158.9696	-100.173692614733
-158.9632	-99.9243396400329
-158.9568	-99.8620013963578
-158.9504	-99.7061557871701
-158.944	-99.4879719343074
-158.9376	-99.2386189596071
-158.9312	-99.2074498377695
-158.9248	-99.176280715932
-158.9184	-99.3632954469572
-158.912	-99.7061557871701
-158.9056	-99.6126484216575
-158.8992	-99.3009572032822
-158.8928	-99.0516042285819
-158.8864	-99.4256336906323
-158.88	-100.017847005545
-158.8736	-100.578891198621
-158.8672	-100.890582416996
-158.8608	-101.046428026184
-158.8544	-100.797075051484
-158.848	-100.236030858408
-158.8416	-99.8308322745203
-158.8352	-99.8620013963578
-158.8288	-99.8308322745203
-158.8224	-99.7061557871701
-158.816	-99.5191410561449
-158.8096	-99.3632954469572
-158.8032	-99.3632954469572
-158.7968	-99.7996631526827
-158.7904	-100.672398564134
-158.784	-100.828244173321
-158.7776	-99.7996631526827
-158.7712	-98.303545304481
-158.7648	-96.9632730654669
-158.7584	-96.6204127252541
-158.752	-96.5892436034165
-158.7456	-96.5269053597414
-158.7392	-96.4645671160664
-158.7328	-96.9321039436294
-158.7264	-97.2437951620048
-158.72	-97.5554863803801
-158.7136	-98.1788688171309
-158.7072	-98.3658835481561
-158.7008	-97.8671775987555
-158.6944	-97.025611309142
-158.688	-96.8385965781168
-158.6816	-96.5892436034165
-158.6752	-96.152875897691
-158.6688	-96.558074481579
-158.6624	-97.9295158424306
-158.656	-99.176280715932
-158.6496	-99.0516042285819
-158.6432	-97.6178246240552
-158.6368	-97.1814569183297
-158.6304	-98.2100379389684
-158.624	-99.5503101779824
-158.6176	-99.9243396400329
-158.6112	-99.3632954469572
-158.6048	-98.1788688171309
-158.5984	-97.5243172585426
-158.592	-97.6178246240552
-158.5856	-97.9918540861056
-158.5792	-98.0853614516182
-158.5728	-97.5243172585426
-158.5664	-97.025611309142
-158.56	-97.1502877964922
-158.5536	-97.6178246240552
-158.5472	-97.6178246240552
-158.5408	-96.9944421873045
-158.5344	-96.1217067758535
-158.528	-95.3736478517526
-158.5216	-95.0619566333773
-158.5152	-95.2178022425649
-158.5088	-95.9035229229907
-158.5024	-96.2775523850411
-158.496	-95.9658611666658
-158.4896	-95.8411846793156
-158.4832	-96.1217067758535
-158.4768	-96.7762583344417
-158.4704	-96.7762583344417
-158.464	-96.8697656999543
-158.4576	-97.836008476918
-158.4512	-98.7399130102065
-158.4448	-99.3632954469572
-158.4384	-99.7061557871701
-158.432	-99.7373249090077
-158.4256	-99.9243396400329
-158.4192	-99.2697880814446
-158.4128	-97.6178246240552
-158.4064	-96.1840450195285
-158.4	-96.1217067758535
-158.3936	-96.8074274562793
-158.3872	-97.2437951620048
-158.3808	-97.493148136705
-158.3744	-97.2437951620048
-158.368	-96.9009348217919
-158.3616	-96.152875897691
-158.3552	-94.3450668311139
-158.3488	-93.5035005415004
-158.3424	-94.3450668311139
-158.336	-93.3788240541503
-158.3296	-90.3554192359093
-158.3232	-89.2644999715955
-158.3168	-91.1969855255228
-158.3104	-94.5009124403016
-158.304	-96.8385965781168
-158.2976	-97.9918540861056
-158.2912	-97.836008476918
-158.2848	-96.9009348217919
-158.2784	-96.4957362379039
-158.272	-96.8697656999543
-158.2656	-97.6801628677303
-158.2592	-98.6152365228564
-158.2528	-98.8022512538816
-158.2464	-98.7399130102065
-158.24	-98.771082132044
-158.2336	-98.5217291573437
-158.2272	-98.2723761826435
-158.2208	-97.9606849642681
-158.2144	-97.5243172585426
-158.208	-96.6204127252541
-158.2016	-95.4048169735901
-158.1952	-94.6255889276517
-158.1888	-94.4385741966265
-158.1824	-94.874941902352
-158.176	-95.8100155574781
-158.1696	-96.5269053597414
-158.1632	-95.747677313803
-158.1568	-94.9372801460271
-158.1504	-95.5294934609403
-158.144	-96.4645671160664
-158.1376	-96.3398906287162
-158.1312	-95.8411846793156
-158.1248	-95.6230008264529
-158.1184	-95.3424787299151
-158.112	-95.3424787299151
-158.1056	-95.3736478517526
-158.0992	-95.6541699482904
-158.0928	-96.3398906287162
-158.0864	-96.6827509689291
-158.08	-96.6204127252541
-158.0736	-95.8100155574781
-158.0672	-94.407405074789
-158.0608	-93.6905152725256
-158.0544	-93.9086991253884
-158.048	-94.8126036586769
-158.0416	-95.8411846793156
-158.0352	-96.9009348217919
-158.0288	-97.2126260401672
-158.0224	-96.4022288723913
-158.016	-95.0307875115397
-158.0096	-94.7502654150019
-158.0032	-95.4048169735901
-157.9968	-96.4333979942288
-157.9904	-96.6827509689291
-157.984	-95.685339070128
-157.9776	-94.6879271713268
-157.9712	-93.8775300035509
-157.9648	-93.534669663338
-157.9584	-93.5970079070131
-157.952	-94.1892212219262
-157.9456	-94.4385741966265
-157.9392	-94.4385741966265
-157.9328	-95.0619566333773
-157.9264	-95.9035229229907
-157.92	-96.6204127252541
-157.9136	-97.025611309142
-157.9072	-96.9009348217919
-157.9008	-95.3424787299151
-157.8944	-93.6593461506881
-157.888	-93.2541475668001
-157.8816	-94.2515594656013
-157.8752	-95.1554639988898
-157.8688	-95.2178022425649
-157.8624	-94.7502654150019
-157.856	-94.6879271713268
-157.8496	-95.1866331207274
-157.8432	-95.2489713644025
-157.8368	-95.1866331207274
-157.8304	-95.1242948770523
-157.824	-94.7814345368394
-157.8176	-94.3450668311139
-157.8112	-93.9398682472259
-157.8048	-94.407405074789
-157.7984	-95.3736478517526
-157.792	-96.3087215068787
-157.7856	-96.8697656999543
-157.7792	-97.2126260401672
-157.7728	-97.5243172585426
-157.7664	-97.7113319895678
-157.76	-98.0853614516182
-157.7536	-98.1788688171309
-157.7472	-97.3684716493549
-157.7408	-95.5294934609403
-157.7344	-93.8463608817133
-157.728	-93.6281770288506
-157.7216	-93.7840226380383
-157.7152	-94.3138977092764
-157.7088	-94.5320815621391
-157.7024	-94.5320815621391
-157.696	-95.1242948770523
-157.6896	-95.9970302885033
-157.6832	-96.3087215068787
-157.6768	-95.4048169735901
-157.6704	-94.5320815621391
-157.664	-93.5658387851755
-157.6576	-93.0671328357749
-157.6512	-93.6593461506881
-157.6448	-94.3138977092764
-157.6384	-94.3450668311139
-157.632	-93.8151917598758
-157.6256	-93.5658387851755
-157.6192	-93.9710373690635
-157.6128	-94.2203903437638
-157.6064	-94.2203903437638
-157.6	-94.2827285874388
-157.5936	-94.5632506839767
-157.5872	-94.6879271713268
-157.5808	-94.9996183897022
-157.5744	-95.5606625827778
-157.568	-96.1217067758535
-157.5616	-96.1840450195285
-157.5552	-95.4359860954277
-157.5488	-94.3450668311139
-157.5424	-94.1580521000887
-157.536	-94.5944198058142
-157.5296	-94.9061110241896
-157.5232	-95.1242948770523
-157.5168	-95.4983243391028
-157.5104	-95.8100155574781
-157.504	-96.0905376540159
-157.4976	-95.7165081919655
-157.4912	-95.1242948770523
-157.4848	-94.4385741966265
-157.4784	-94.1268829782511
-157.472	-94.6255889276517
-157.4656	-95.1554639988898
-157.4592	-95.28014048624
-157.4528	-95.7165081919655
-157.4464	-95.747677313803
-157.44	-95.28014048624
-157.4336	-95.0619566333773
-157.4272	-94.3762359529514
-157.4208	-93.0671328357749
-157.4144	-92.5060886426993
-157.408	-92.8489489829122
-157.4016	-93.9398682472259
-157.3952	-94.7190962931643
-157.3888	-94.9684492678646
-157.3824	-95.0931257552148
-157.376	-95.1866331207274
-157.3696	-94.9996183897022
-157.3632	-94.9996183897022
-157.3568	-95.4671552172652
-157.3504	-96.0281994103409
-157.344	-96.1217067758535
-157.3376	-95.747677313803
-157.3312	-95.7788464356406
-157.3248	-96.2152141413661
-157.3184	-96.3398906287162
-157.312	-95.3113096080775
-157.3056	-94.3138977092764
-157.2992	-94.2203903437638
-157.2928	-94.7190962931643
-157.2864	-94.9684492678646
-157.28	-94.9372801460271
-157.2736	-94.2515594656013
-157.2672	-94.0645447345761
-157.2608	-94.9372801460271
-157.2544	-95.4359860954277
-157.248	-95.4983243391028
-157.2416	-95.4671552172652
-157.2352	-95.6230008264529
-157.2288	-96.5892436034165
-157.2224	-97.8671775987555
-157.216	-98.1165305734558
-157.2096	-97.2437951620048
-157.2032	-96.1840450195285
-157.1968	-94.9372801460271
-157.1904	-93.5035005415004
-157.184	-91.6021841094107
-157.1776	-90.9476325508225
-157.1712	-92.0073826932987
-157.1648	-93.2541475668001
-157.1584	-93.12947107945
-157.152	-92.3190739116741
-157.1456	-91.6956914749233
-157.1392	-90.9476325508225
-157.1328	-89.4826838244583
-157.1264	-88.4541028038196
-157.12	-89.0774852405703
-157.1136	-90.6671104542847
-157.1072	-92.661934251887
-157.1008	-94.0333756127386
-157.0944	-95.2489713644025
-157.088	-95.747677313803
-157.0816	-96.3087215068787
-157.0752	-96.6827509689291
-157.0688	-95.6230008264529
-157.0624	-93.1918093231251
-157.056	-91.4151693783855
-157.0496	-92.1320591806488
-157.0432	-93.8151917598758
-157.0368	-94.9996183897022
-157.0304	-95.5606625827778
-157.024	-95.6541699482904
-157.0176	-94.9996183897022
-157.0112	-93.6905152725256
-157.0048	-92.6307651300494
-156.9984	-92.724272495562
-156.992	-93.1606402012875
-156.9856	-92.9424563484248
-156.9792	-92.661934251887
-156.9728	-93.0359637139374
-156.9664	-93.3164858104752
-156.96	-92.7554416173996
-156.9536	-91.5398458657357
-156.9472	-90.1995736267216
-156.9408	-89.5761911899709
-156.9344	-90.0437280175339
-156.928	-90.9476325508225
-156.9216	-91.2904928910354
-156.9152	-90.7917869416348
-156.9088	-90.5424339669345
-156.9024	-90.7606178197973
-156.896	-91.6645223530858
-156.8896	-92.661934251887
-156.8832	-92.8489489829122
-156.8768	-92.4437503990242
-156.8704	-91.851537084111
-156.864	-91.4463385002231
-156.8576	-91.6021841094107
-156.8512	-91.9450444496236
-156.8448	-92.6931033737245
-156.8384	-93.5035005415004
-156.832	-93.9710373690635
-156.8256	-93.9086991253884
-156.8192	-93.5035005415004
-156.8128	-93.12947107945
-156.8064	-93.6905152725256
-156.8	-94.7502654150019
-156.7936	-95.3736478517526
-156.7872	-94.8437727805145
-156.7808	-93.5035005415004
-156.7744	-92.5995960082119
-156.768	-92.8177798610746
-156.7616	-93.6281770288506
-156.7552	-94.0333756127386
-156.7488	-94.2827285874388
-156.7424	-94.3762359529514
-156.736	-94.3762359529514
-156.7296	-94.3450668311139
-156.7232	-93.3788240541503
-156.7168	-92.3814121553491
-156.7104	-91.9450444496236
-156.704	-91.9450444496236
-156.6976	-92.4437503990242
-156.6912	-92.5995960082119
-156.6848	-92.1320591806488
-156.6784	-91.7580297185984
-156.672	-92.4437503990242
-156.6656	-93.9398682472259
-156.6592	-95.0931257552148
-156.6528	-95.4359860954277
-156.6464	-95.4359860954277
-156.64	-95.7165081919655
-156.6336	-96.0593685321784
-156.6272	-95.9346920448282
-156.6208	-95.0307875115397
-156.6144	-94.2203903437638
-156.608	-94.002206490901
-156.6016	-93.9710373690635
-156.5952	-93.9398682472259
-156.5888	-94.3138977092764
-156.5824	-94.8437727805145
-156.576	-95.6541699482904
-156.5696	-96.2152141413661
-156.5632	-96.3710597505538
-156.5568	-95.9970302885033
-156.5504	-95.5294934609403
-156.544	-94.002206490901
-156.5376	-92.1943974243239
-156.5312	-90.97880167266
-156.5248	-91.0411399163351
-156.5184	-92.4125812771867
-156.512	-93.534669663338
-156.5056	-94.5009124403016
-156.4992	-95.5294934609403
-156.4928	-96.4022288723913
-156.4864	-97.025611309142
-156.48	-96.3087215068787
-156.4736	-94.1892212219262
-156.4672	-93.0359637139374
-156.4608	-93.8151917598758
-156.4544	-95.4983243391028
-156.448	-96.7139200907666
-156.4416	-96.9632730654669
-156.4352	-96.4333979942288
-156.4288	-95.9035229229907
-156.4224	-96.1840450195285
-156.416	-96.8385965781168
-156.4096	-97.0879495528171
-156.4032	-96.8385965781168
-156.3968	-96.4957362379039
-156.3904	-96.0905376540159
-156.384	-95.9346920448282
-156.3776	-96.3710597505538
-156.3712	-96.9632730654669
-156.3648	-97.7425011114053
-156.3584	-98.5528982791813
-156.352	-98.8957586193942
-156.3456	-98.3970526699936
-156.3392	-97.1191186746546
-156.3328	-95.9970302885033
-156.3264	-95.8723538011532
-156.32	-96.4957362379039
-156.3136	-96.6515818470916
-156.3072	-95.1554639988898
-156.3008	-92.4125812771867
-156.2944	-89.9190515301838
-156.288	-89.3580073371081
-156.2816	-90.8852943071474
-156.2752	-93.1918093231251
-156.2688	-94.8437727805145
-156.2624	-95.3113096080775
-156.256	-95.1554639988898
-156.2496	-95.2178022425649
-156.2432	-95.1866331207274
-156.2368	-95.3424787299151
-156.2304	-95.6230008264529
-156.224	-95.5606625827778
-156.2176	-94.6879271713268
-156.2112	-93.5970079070131
-156.2048	-93.4099931759878
-156.1984	-94.0333756127386
-156.192	-94.874941902352
-156.1856	-95.8723538011532
-156.1792	-96.4957362379039
-156.1728	-96.3710597505538
-156.1664	-95.8411846793156
-156.16	-95.1554639988898
-156.1536	-94.9372801460271
-156.1472	-94.7502654150019
-156.1408	-94.2515594656013
-156.1344	-94.002206490901
-156.128	-94.0333756127386
-156.1216	-94.0957138564136
-156.1152	-94.0957138564136
-156.1088	-94.1268829782511
-156.1024	-94.3762359529514
-156.096	-94.6255889276517
-156.0896	-94.6879271713268
-156.0832	-94.9061110241896
-156.0768	-94.9996183897022
-156.0704	-94.6567580494893
-156.064	-94.6567580494893
-156.0576	-94.9996183897022
-156.0512	-95.0307875115397
-156.0448	-95.2178022425649
-156.0384	-96.0593685321784
-156.032	-96.3087215068787
-156.0256	-95.5918317046154
-156.0192	-94.9996183897022
-156.0128	-94.4385741966265
-156.0064	-92.8801181047497
-156	-91.5086767438981
-155.9936	-91.1346472818477
-155.9872	-92.1632283024864
-155.9808	-94.1268829782511
-155.9744	-95.3113096080775
-155.968	-95.0619566333773
-155.9616	-94.8126036586769
-155.9552	-94.9996183897022
-155.9488	-94.8437727805145
-155.9424	-94.5944198058142
-155.936	-94.8437727805145
-155.9296	-94.7190962931643
-155.9232	-94.002206490901
-155.9168	-93.2229784449626
-155.9104	-92.8177798610746
-155.904	-93.0671328357749
-155.8976	-93.8775300035509
-155.8912	-94.4385741966265
-155.8848	-94.7502654150019
-155.8784	-94.9996183897022
-155.872	-94.9684492678646
-155.8656	-94.4697433184641
-155.8592	-93.7840226380383
-155.8528	-92.8801181047497
-155.8464	-92.4125812771867
-155.84	-92.0073826932987
-155.8336	-92.1632283024864
-155.8272	-93.1918093231251
-155.8208	-94.3138977092764
-155.8144	-95.2178022425649
-155.808	-96.1840450195285
-155.8016	-96.8074274562793
-155.7952	-96.7762583344417
-155.7888	-96.4645671160664
-155.7824	-96.0905376540159
-155.776	-95.4359860954277
-155.7696	-94.3138977092764
-155.7632	-93.6905152725256
-155.7568	-94.1268829782511
-155.7504	-94.874941902352
-155.744	-95.5606625827778
-155.7376	-95.8723538011532
-155.7312	-95.685339070128
-155.7248	-95.5294934609403
-155.7184	-95.3424787299151
-155.712	-95.4983243391028
-155.7056	-95.5606625827778
-155.6992	-95.8100155574781
-155.6928	-96.0281994103409
-155.6864	-95.7788464356406
-155.68	-95.2489713644025
-155.6736	-94.874941902352
-155.6672	-94.7502654150019
-155.6608	-94.9996183897022
-155.6544	-94.6255889276517
-155.648	-94.1268829782511
-155.6416	-94.3762359529514
-155.6352	-95.5294934609403
-155.6288	-96.8385965781168
-155.6224	-97.2437951620048
-155.616	-97.3684716493549
-155.6096	-97.3373025275174
-155.6032	-97.5243172585426
-155.5968	-97.3061334056798
-155.5904	-96.3710597505538
-155.584	-95.4048169735901
-155.5776	-94.9061110241896
-155.5712	-94.874941902352
-155.5648	-95.0307875115397
-155.5584	-94.7502654150019
-155.552	-94.7814345368394
-155.5456	-94.8126036586769
-155.5392	-94.8437727805145
-155.5328	-95.3424787299151
-155.5264	-96.2152141413661
-155.52	-97.1191186746546
-155.5136	-97.6801628677303
-155.5072	-97.3684716493549
-155.5008	-96.2463832632036
-155.4944	-95.2178022425649
-155.488	-94.1580521000887
-155.4816	-93.7528535162007
-155.4752	-94.5944198058142
-155.4688	-95.6541699482904
-155.4624	-95.9346920448282
-155.456	-95.6541699482904
-155.4496	-95.5294934609403
-155.4432	-95.5294934609403
-155.4368	-96.1217067758535
-155.4304	-96.8385965781168
-155.424	-96.4333979942288
-155.4176	-94.9996183897022
-155.4112	-93.4099931759878
-155.4048	-92.1943974243239
-155.3984	-91.4463385002231
-155.392	-91.3216620128729
-155.3856	-91.6021841094107
-155.3792	-92.0697209369738
-155.3728	-92.2255665461615
-155.3664	-92.1632283024864
-155.36	-91.851537084111
-155.3536	-91.8827062059486
-155.3472	-92.3814121553491
-155.3408	-92.5372577645368
-155.3344	-92.5372577645368
-155.328	-92.5995960082119
-155.3216	-92.4749195208617
-155.3152	-92.6307651300494
-155.3088	-92.8177798610746
-155.3024	-92.5684268863744
-155.296	-91.6645223530858
-155.2896	-91.0099707944975
-155.2832	-91.384000256548
-155.2768	-92.2255665461615
-155.2704	-92.8489489829122
-155.264	-92.6931033737245
-155.2576	-92.1008900588113
-155.2512	-91.4775076220606
-155.2448	-91.4775076220606
-155.2384	-92.4125812771867
-155.232	-93.3164858104752
-155.2256	-94.1580521000887
-155.2192	-94.4697433184641
-155.2128	-94.6879271713268
-155.2064	-94.4697433184641
-155.2	-93.6905152725256
-155.1936	-93.0047945920999
-155.1872	-91.8827062059486
-155.1808	-91.3528311347104
-155.1744	-90.9164634289849
-155.168	-90.7294486979597
-155.1616	-90.6359413324471
-155.1552	-89.9502206520213
-155.1488	-89.9502206520213
-155.1424	-91.0723090381726
-155.136	-92.8801181047497
-155.1296	-94.3450668311139
-155.1232	-95.0307875115397
-155.1168	-94.5009124403016
-155.1104	-93.8775300035509
-155.104	-93.8463608817133
-155.0976	-94.002206490901
-155.0912	-94.4385741966265
-155.0848	-94.5320815621391
-155.0784	-93.9398682472259
-155.072	-93.4723314196629
-155.0656	-93.5658387851755
-155.0592	-93.1918093231251
-155.0528	-91.9762135714612
-155.0464	-90.8541251853099
-155.04	-90.9164634289849
-155.0336	-91.6021841094107
-155.0272	-91.9450444496236
-155.0208	-91.789198840436
-155.0144	-92.1008900588113
-155.008	-92.724272495562
-155.0016	-91.384000256548
-154.9952	-87.5813673923686
-154.9888	-83.9657492592144
-154.9824	-83.8410727718642
-154.976	-86.4592790062173
-154.9696	-89.6696985554835
-154.9632	-91.6956914749233
-154.9568	-92.4437503990242
-154.9504	-92.3190739116741
-154.944	-92.4437503990242
-154.9376	-92.4749195208617
-154.9312	-92.2255665461615
-154.9248	-92.0385518151362
-154.9184	-91.9762135714612
-154.912	-91.6956914749233
-154.9056	-91.6333532312483
-154.8992	-91.851537084111
-154.8928	-91.6645223530858
-154.8864	-90.8541251853099
-154.88	-89.9502206520213
-154.8736	-89.3891764589457
-154.8672	-88.5164410474947
-154.8608	-87.7995512452313
-154.8544	-87.8618894889064
-154.848	-88.6722866566823
-154.8416	-89.7320367991586
-154.8352	-90.97880167266
-154.8288	-91.851537084111
-154.8224	-92.5060886426993
-154.816	-92.8801181047497
-154.8096	-92.5060886426993
-154.8032	-92.1632283024864
-154.7968	-92.724272495562
-154.7904	-93.8775300035509
-154.784	-94.9061110241896
-154.7776	-96.0593685321784
-154.7712	-96.5269053597414
-154.7648	-95.9658611666658
-154.7584	-94.9996183897022
-154.752	-93.4411622978254
-154.7456	-92.0385518151362
-154.7392	-91.851537084111
-154.7328	-92.5684268863744
-154.7264	-92.8801181047497
-154.72	-93.4411622978254
-154.7136	-94.1580521000887
-154.7072	-94.3450668311139
-154.7008	-93.5035005415004
-154.6944	-92.256735667999
-154.688	-91.4775076220606
-154.6816	-91.0411399163351
-154.6752	-90.7917869416348
-154.6688	-90.573603088772
-154.6624	-90.6359413324471
-154.656	-91.5398458657357
-154.6496	-92.0385518151362
-154.6432	-91.6333532312483
-154.6368	-90.8229560634723
-154.6304	-90.1995736267216
-154.624	-91.0411399163351
-154.6176	-92.3190739116741
-154.6112	-92.8177798610746
-154.6048	-92.7554416173996
-154.5984	-92.9112872265872
-154.592	-92.0697209369738
-154.5856	-90.1995736267216
-154.5792	-88.9216396313826
-154.5728	-88.6099484130073
-154.5664	-88.7657940221949
-154.56	-89.3268382152706
-154.5536	-89.8878824083462
-154.5472	-90.5424339669345
-154.5408	-91.4463385002231
-154.5344	-91.9762135714612
-154.528	-91.9450444496236
-154.5216	-91.3216620128729
-154.5152	-90.0748971393715
-154.5088	-89.0151469968952
-154.5024	-89.1398234842454
-154.496	-90.3242501140717
-154.4896	-91.1034781600102
-154.4832	-90.6359413324471
-154.4768	-89.9502206520213
-154.4704	-89.8878824083462
-154.464	-90.6047722106096
-154.4576	-91.8827062059486
-154.4512	-93.1606402012875
-154.4448	-94.0645447345761
-154.4384	-92.5372577645368
-154.432	-87.5190291486935
-154.4256	-84.6203008178027
-154.4192	-85.2436832545534
-154.4128	-87.3008452958308
-154.4064	-88.7346249003574
-154.4	-89.233330849758
-154.3936	-89.8878824083462
-154.3872	-91.2593237691978
-154.3808	-91.7580297185984
-154.3744	-91.0411399163351
-154.368	-90.3554192359093
-154.3616	-90.9164634289849
-154.3552	-92.2255665461615
-154.3488	-93.0671328357749
-154.3424	-92.5684268863744
-154.336	-91.6333532312483
-154.3296	-91.5398458657357
-154.3232	-92.256735667999
-154.3168	-93.0671328357749
-154.3104	-93.3164858104752
-154.304	-93.3788240541503
-154.2976	-92.4749195208617
-154.2912	-91.4151693783855
-154.2848	-90.8229560634723
-154.2784	-90.8541251853099
-154.272	-90.8541251853099
-154.2656	-91.0723090381726
-154.2592	-91.0723090381726
-154.2528	-91.0411399163351
-154.2464	-90.0125588956964
-154.24	-89.1086543624078
-154.2336	-88.9839778750577
-154.2272	-89.4515147026207
-154.2208	-89.7320367991586
-154.2144	-89.7320367991586
-154.208	-90.1684045048841
-154.2016	-91.0723090381726
-154.1952	-91.8203679622735
-154.1888	-91.9138753277861
-154.1824	-91.9138753277861
-154.176	-92.4437503990242
-154.1696	-93.0983019576125
-154.1632	-93.3476549323128
-154.1568	-93.534669663338
-154.1504	-93.8463608817133
-154.144	-93.4411622978254
-154.1376	-92.8489489829122
-154.1312	-92.2879047898365
-154.1248	-91.7268605967609
-154.1184	-91.0723090381726
-154.112	-90.8541251853099
-154.1056	-91.0411399163351
-154.0992	-91.0723090381726
-154.0928	-90.3242501140717
-154.0864	-89.700867677321
-154.08	-89.3580073371081
-154.0736	-88.8904705095451
-154.0672	-88.6099484130073
-154.0608	-89.0151469968952
-154.0544	-90.0748971393715
-154.048	-91.0099707944975
-154.0416	-91.3216620128729
-154.0352	-91.6956914749233
-154.0288	-92.1320591806488
-154.0224	-91.9138753277861
-154.016	-90.7606178197973
-154.0096	-88.8904705095451
-154.0032	-87.1761688084806
-153.9968	-86.4281098843798
-153.9904	-86.6462937372425
-153.984	-87.1138305648055
-153.9776	-87.7060438797187
-153.9712	-88.6099484130073
-153.9648	-89.4203455807832
-153.9584	-89.1086543624078
-153.952	-87.8307203670689
-153.9456	-86.4592790062173
-153.9392	-86.3034333970296
-153.9328	-86.9579849556179
-153.9264	-87.4566909050184
-153.92	-87.5813673923686
-153.9136	-88.0489042199316
-153.9072	-88.6411175348448
-153.9008	-88.9839778750577
-153.8944	-89.4826838244583
-153.888	-90.1995736267216
-153.8816	-90.3242501140717
-153.8752	-89.8567132865087
-153.8688	-89.5761911899709
-153.8624	-89.3268382152706
-153.856	-89.5761911899709
-153.8496	-89.9190515301838
-153.8432	-89.9190515301838
-153.8368	-89.5138529462958
-153.8304	-89.4826838244583
-153.824	-89.700867677321
-153.8176	-90.1684045048841
-153.8112	-90.3865883577468
-153.8048	-90.5424339669345
-153.7984	-90.9164634289849
-153.792	-90.7606178197973
-153.7856	-89.8567132865087
-153.7792	-88.6099484130073
-153.7728	-88.2670880727944
-153.7664	-88.5164410474947
-153.76	-88.8593013877076
-153.7536	-89.3891764589457
-153.7472	-90.1995736267216
-153.7408	-90.8541251853099
-153.7344	-91.1034781600102
-153.728	-90.97880167266
-153.7216	-90.6359413324471
-153.7152	-90.2619118703967
-153.7088	-90.1995736267216
-153.7024	-90.5424339669345
-153.696	-91.1969855255228
-153.6896	-91.7268605967609
-153.6832	-91.9762135714612
-153.6768	-91.8203679622735
-153.6704	-91.384000256548
-153.664	-90.8229560634723
-153.6576	-91.1658164036852
-153.6512	-91.5710149875732
-153.6448	-90.573603088772
-153.6384	-88.9216396313826
-153.632	-88.6722866566823
-153.6256	-89.6696985554835
-153.6192	-90.573603088772
-153.6128	-91.2593237691978
-153.6064	-91.5710149875732
-153.6	-91.789198840436
-153.5936	-91.8827062059486
-153.5872	-91.5710149875732
-153.5808	-90.97880167266
-153.5744	-90.3242501140717
-153.568	-89.6073603118084
-153.5616	-89.5761911899709
-153.5552	-89.9813897738589
-153.5488	-90.6359413324471
-153.5424	-91.4775076220606
-153.536	-91.5710149875732
-153.5296	-91.384000256548
-153.5232	-90.7917869416348
-153.5168	-89.8878824083462
-153.5104	-89.5761911899709
-153.504	-90.2619118703967
-153.4976	-91.6645223530858
-153.4912	-93.0047945920999
-153.4848	-93.6593461506881
-153.4784	-93.7528535162007
-153.472	-93.4723314196629
-153.4656	-93.3788240541503
-153.4592	-93.8775300035509
-153.4528	-94.2515594656013
-153.4464	-93.8775300035509
-153.44	-93.1606402012875
-153.4336	-92.5060886426993
-153.4272	-92.0385518151362
-153.4208	-90.8852943071474
-153.4144	-89.8255441646712
-153.408	-89.1398234842454
-153.4016	-89.5138529462958
-153.3952	-90.1995736267216
-153.3888	-90.8541251853099
-153.3824	-91.2593237691978
-153.376	-91.6645223530858
-153.3696	-91.789198840436
-153.3632	-91.5398458657357
-153.3568	-91.0099707944975
-153.3504	-90.2619118703967
-153.344	-89.5761911899709
-153.3376	-89.3891764589457
-153.3312	-89.8878824083462
-153.3248	-90.8541251853099
-153.3184	-91.9762135714612
-153.312	-92.5684268863744
-153.3056	-93.0983019576125
-153.2992	-93.3476549323128
-153.2928	-93.0047945920999
-153.2864	-91.7580297185984
-153.28	-90.511264845097
-153.2736	-90.3554192359093
-153.2672	-91.2281546473603
-153.2608	-91.7580297185984
-153.2544	-91.4463385002231
-153.248	-90.97880167266
-153.2416	-90.97880167266
-153.2352	-91.1034781600102
-153.2288	-91.0099707944975
-153.2224	-90.7294486979597
-153.216	-90.511264845097
-153.2096	-90.1372353830465
-153.2032	-89.8567132865087
-153.1968	-89.700867677321
-153.1904	-89.8878824083462
-153.184	-90.573603088772
-153.1776	-91.1658164036852
-153.1712	-90.8229560634723
-153.1648	-89.5761911899709
-153.1584	-88.9216396313826
-153.152	-89.1709926060829
-153.1456	-90.0437280175339
-153.1392	-90.7606178197973
-153.1328	-91.0411399163351
-153.1264	-90.97880167266
-153.12	-91.2281546473603
-153.1136	-91.6021841094107
-153.1072	-91.5086767438981
-153.1008	-91.1346472818477
-153.0944	-91.0411399163351
-153.088	-90.9476325508225
-153.0816	-90.4177574795844
-153.0752	-89.9502206520213
-153.0688	-90.0125588956964
-153.0624	-90.1684045048841
-153.056	-89.8255441646712
-153.0496	-89.3580073371081
-153.0432	-88.82813226587
-153.0368	-87.5813673923686
-153.0304	-85.1813450108783
-153.024	-82.9683373604132
-153.0176	-81.4722195122115
-153.0112	-80.9423444409734
-153.0048	-81.2852047811863
-152.9984	-82.5631387765253
-152.992	-85.1190067672032
-152.9856	-87.7060438797187
-152.9792	-89.1086543624078
-152.9728	-89.7632059209961
-152.9664	-89.638529433646
-152.96	-89.2956690934331
-152.9536	-88.7657940221949
-152.9472	-88.2670880727944
-152.9408	-88.0177350980941
-152.9344	-87.9242277325815
-152.928	-88.360595438307
-152.9216	-89.6073603118084
-152.9152	-90.9164634289849
-152.9088	-91.4775076220606
-152.9024	-91.6333532312483
-152.896	-91.9450444496236
-152.8896	-92.2255665461615
-152.8832	-92.1320591806488
-152.8768	-91.9138753277861
-152.8704	-91.4463385002231
-152.864	-91.1346472818477
-152.8576	-91.1969855255228
-152.8512	-91.4463385002231
-152.8448	-91.0411399163351
-152.8384	-90.6671104542847
-152.832	-90.3865883577468
-152.8256	-89.9813897738589
-152.8192	-89.4203455807832
-152.8128	-89.1398234842454
-152.8064	-89.3268382152706
-152.8	-89.2644999715955
-152.7936	-89.0151469968952
-152.7872	-88.5787792911697
-152.7808	-88.7657940221949
-152.7744	-88.9528087532202
-152.768	-89.1398234842454
-152.7616	-89.4203455807832
-152.7552	-89.6696985554835
-152.7488	-89.6696985554835
-152.7424	-89.7943750428336
-152.736	-90.106066261209
-152.7296	-90.2619118703967
-152.7232	-90.97880167266
-152.7168	-92.0073826932987
-152.7104	-92.3502430335116
-152.704	-91.2281546473603
-152.6976	-89.8878824083462
-152.6912	-88.9839778750577
-152.6848	-89.0774852405703
-152.6784	-89.5450220681333
-152.672	-89.5138529462958
-152.6656	-89.0151469968952
-152.6592	-88.4852719256571
-152.6528	-88.3917645601445
-152.6464	-88.360595438307
-152.64	-88.5476101693322
-152.6336	-88.6722866566823
-152.6272	-88.7346249003574
-152.6208	-88.7969631440325
-152.6144	-88.8904705095451
-152.608	-89.1709926060829
-152.6016	-89.233330849758
-152.5952	-89.2021617279205
-152.5888	-89.2644999715955
-152.5824	-89.1086543624078
-152.576	-88.3294263164694
-152.5696	-87.9242277325815
-152.5632	-88.2047498291193
-152.5568	-88.9839778750577
-152.5504	-89.8878824083462
-152.544	-90.6671104542847
-152.5376	-90.4800957232594
-152.5312	-89.6696985554835
-152.5248	-88.9528087532202
-152.5184	-88.8593013877076
-152.512	-89.3268382152706
-152.5056	-90.6982795761222
-152.4992	-92.0385518151362
-152.4928	-92.7554416173996
-152.4864	-92.8801181047497
-152.48	-92.661934251887
-152.4736	-92.5684268863744
-152.4672	-92.1320591806488
-152.4608	-90.6982795761222
-152.4544	-89.2021617279205
-152.448	-88.2670880727944
-152.4416	-88.5164410474947
-152.4352	-89.1709926060829
-152.4288	-89.7632059209961
-152.4224	-89.9502206520213
-152.416	-89.5450220681333
-152.4096	-89.0774852405703
-152.4032	-88.6411175348448
-152.3968	-89.4826838244583
-152.3904	-90.8852943071474
-152.384	-91.5710149875732
-152.3776	-91.2281546473603
-152.3712	-90.7606178197973
-152.3648	-90.6359413324471
-152.3584	-90.2619118703967
-152.352	-89.7943750428336
-152.3456	-89.5761911899709
-152.3392	-89.233330849758
-152.3328	-89.2021617279205
-152.3264	-89.2644999715955
-152.32	-89.5138529462958
-152.3136	-89.9190515301838
-152.3072	-90.6359413324471
-152.3008	-90.9476325508225
-152.2944	-90.6982795761222
-152.288	-90.511264845097
-152.2816	-90.3554192359093
-152.2752	-89.2021617279205
-152.2688	-87.2696761739932
-152.2624	-85.4930362292537
-152.256	-83.5605506753264
-152.2496	-81.5968959995616
-152.2432	-80.3189620042227
-152.2368	-79.8825942984972
-152.2304	-79.9761016640098
-152.224	-80.4748076134103
-152.2176	-82.0332637052872
-152.2112	-84.2774404775897
-152.2048	-86.8644775901053
-152.1984	-88.9216396313826
-152.192	-90.1684045048841
-152.1856	-90.573603088772
-152.1792	-89.9813897738589
-152.1728	-89.3891764589457
-152.1664	-89.5450220681333
-152.16	-90.2930809922342
-152.1536	-90.8229560634723
-152.1472	-90.6359413324471
-152.1408	-90.1372353830465
-152.1344	-89.638529433646
-152.128	-89.4203455807832
-152.1216	-89.4515147026207
-152.1152	-89.8567132865087
-152.1088	-90.7917869416348
-152.1024	-91.1346472818477
-152.096	-90.6359413324471
-152.0896	-90.1684045048841
-152.0832	-89.9502206520213
-152.0768	-90.1995736267216
-152.0704	-90.4489266014219
-152.064	-90.4177574795844
-152.0576	-90.2307427485592
-152.0512	-89.7320367991586
-152.0448	-89.3891764589457
-152.0384	-89.5761911899709
-152.032	-90.1684045048841
-152.0256	-90.5424339669345
-152.0192	-90.3865883577468
-152.0128	-89.8567132865087
-152.0064	-88.6411175348448
-152	-87.3008452958308
-151.9936	-86.2410951533545
-151.9872	-85.5242053510912
-151.9808	-84.7761464269903
-151.9744	-84.2462713557522
-151.968	-84.2462713557522
-151.9616	-84.6203008178027
-151.9552	-85.3995288637411
-151.9488	-86.3657716407047
-151.9424	-87.0203231992929
-151.936	-87.1449996866431
-151.9296	-87.1761688084806
-151.9232	-87.4255217831809
-151.9168	-87.8618894889064
-151.9104	-88.3917645601445
-151.904	-88.9216396313826
-151.8976	-89.2021617279205
-151.8912	-89.2644999715955
-151.8848	-88.6099484130073
-151.8784	-87.8307203670689
-151.872	-87.7060438797187
-151.8656	-88.1735807072818
-151.8592	-89.0151469968952
-151.8528	-89.4515147026207
-151.8464	-89.3268382152706
-151.84	-88.7034557785199
-151.8336	-88.0800733417692
-151.8272	-88.1424115854442
-151.8208	-88.6722866566823
-151.8144	-89.3891764589457
-151.808	-90.0125588956964
-151.8016	-90.4489266014219
-151.7952	-90.6047722106096
-151.7888	-90.8852943071474
-151.7824	-91.1658164036852
-151.776	-91.384000256548
-151.7696	-91.6645223530858
-151.7632	-91.5710149875732
-151.7568	-91.4151693783855
-151.7504	-90.8541251853099
-151.744	-90.511264845097
-151.7376	-90.6359413324471
-151.7312	-90.4800957232594
-151.7248	-90.1372353830465
-151.7184	-89.8255441646712
-151.712	-89.5138529462958
-151.7056	-89.3268382152706
-151.6992	-89.5761911899709
-151.6928	-90.1995736267216
-151.6864	-90.8852943071474
-151.68	-90.97880167266
-151.6736	-90.1372353830465
-151.6672	-89.1398234842454
-151.6608	-88.7034557785199
-151.6544	-89.1709926060829
-151.648	-90.1372353830465
-151.6416	-90.6982795761222
-151.6352	-90.3554192359093
-151.6288	-89.9190515301838
-151.6224	-89.6696985554835
-151.616	-89.4203455807832
-151.6096	-89.2644999715955
-151.6032	-89.1398234842454
-151.5968	-89.7632059209961
-151.5904	-90.573603088772
-151.584	-91.1346472818477
-151.5776	-91.5710149875732
-151.5712	-91.6645223530858
-151.5648	-91.1034781600102
-151.5584	-90.106066261209
-151.552	-89.3580073371081
-151.5456	-89.4826838244583
-151.5392	-90.0748971393715
-151.5328	-90.7294486979597
-151.5264	-90.573603088772
-151.52	-89.6073603118084
-151.5136	-88.5787792911697
-151.5072	-88.2982571946319
-151.5008	-88.4852719256571
-151.4944	-89.0463161187328
-151.488	-89.9813897738589
-151.4816	-91.0411399163351
-151.4752	-91.5710149875732
-151.4688	-91.4775076220606
-151.4624	-91.4463385002231
-151.456	-91.6956914749233
-151.4496	-92.3502430335116
-151.4432	-92.4749195208617
-151.4368	-91.9762135714612
-151.4304	-91.4463385002231
-151.424	-91.1658164036852
-151.4176	-91.3216620128729
-151.4112	-91.3528311347104
-151.4048	-90.9164634289849
-151.3984	-90.7917869416348
-151.392	-90.3865883577468
-151.3856	-89.9502206520213
-151.3792	-89.3891764589457
-151.3728	-89.0463161187328
-151.3664	-88.9216396313826
-151.36	-89.0774852405703
-151.3536	-89.0151469968952
-151.3472	-89.1709926060829
-151.3408	-89.7632059209961
-151.3344	-90.97880167266
-151.328	-91.9450444496236
-151.3216	-92.2255665461615
-151.3152	-91.6021841094107
-151.3088	-90.7606178197973
-151.3024	-90.4177574795844
-151.296	-90.3554192359093
-151.2896	-89.638529433646
-151.2832	-88.4541028038196
-151.2768	-87.6437056360436
-151.2704	-87.3631835395058
-151.264	-87.6748747578812
-151.2576	-88.7657940221949
-151.2512	-89.8567132865087
-151.2448	-90.0125588956964
-151.2384	-89.5450220681333
-151.232	-89.2021617279205
-151.2256	-89.3580073371081
-151.2192	-89.9190515301838
-151.2128	-90.6047722106096
-151.2064	-91.1034781600102
-151.2	-91.0723090381726
-151.1936	-91.0099707944975
-151.1872	-91.5398458657357
-151.1808	-92.0073826932987
-151.1744	-92.1008900588113
-151.168	-91.6021841094107
-151.1616	-91.1346472818477
-151.1552	-90.7294486979597
-151.1488	-90.1995736267216
-151.1424	-89.6073603118084
-151.136	-89.1086543624078
-151.1296	-89.3891764589457
-151.1232	-89.6073603118084
-151.1168	-90.2619118703967
-151.1104	-91.1658164036852
-151.104	-91.2281546473603
-151.0976	-90.5424339669345
-151.0912	-89.7320367991586
-151.0848	-89.4203455807832
-151.0784	-89.8878824083462
-151.072	-90.6982795761222
-151.0656	-90.8541251853099
-151.0592	-90.5424339669345
-151.0528	-90.1372353830465
-151.0464	-89.8255441646712
-151.04	-89.5138529462958
-151.0336	-89.1709926060829
-151.0272	-89.1086543624078
-151.0208	-88.9839778750577
-151.0144	-88.9216396313826
-151.008	-89.3268382152706
-151.0016	-89.700867677321
-150.9952	-89.8255441646712
-150.9888	-89.9502206520213
-150.9824	-89.7943750428336
-150.976	-89.2644999715955
-150.9696	-88.4229336819821
-150.9632	-87.550198270531
-150.9568	-87.0203231992929
-150.9504	-86.8021393464302
-150.944	-87.3008452958308
-150.9376	-88.0177350980941
-150.9312	-89.0774852405703
-150.9248	-90.106066261209
-150.9184	-90.8852943071474
-150.912	-91.7268605967609
-150.9056	-92.724272495562
-150.8992	-93.3788240541503
-150.8928	-93.0671328357749
-150.8864	-91.9450444496236
-150.88	-90.6671104542847
-150.8736	-89.9813897738589
-150.8672	-89.4515147026207
-150.8608	-88.7346249003574
-150.8544	-88.0177350980941
-150.848	-87.4255217831809
-150.8416	-87.0203231992929
-150.8352	-87.3943526613434
-150.8288	-87.8618894889064
-150.8224	-88.1424115854442
-150.816	-87.487860026856
-150.8096	-87.082661442968
-150.8032	-87.0203231992929
-150.7968	-86.8021393464302
-150.7904	-85.8982348131416
-150.784	-85.1190067672032
-150.7776	-84.9943302798531
-150.7712	-85.1190067672032
-150.7648	-85.6177127166038
-150.7584	-86.3969407625422
-150.752	-87.3631835395058
-150.7456	-88.4541028038196
-150.7392	-89.2644999715955
-150.7328	-88.9528087532202
-150.7264	-88.0800733417692
-150.72	-87.5813673923686
-150.7136	-87.6437056360436
-150.7072	-88.0177350980941
-150.7008	-88.6722866566823
-150.6944	-88.9528087532202
-150.688	-89.0151469968952
-150.6816	-88.9528087532202
-150.6752	-88.9216396313826
-150.6688	-89.0774852405703
-150.6624	-88.9528087532202
-150.656	-88.6099484130073
-150.6496	-88.3917645601445
-150.6432	-88.3917645601445
-150.6368	-88.3294263164694
-150.6304	-87.7060438797187
-150.624	-87.2385070521557
-150.6176	-87.1449996866431
-150.6112	-87.8930586107439
-150.6048	-88.5787792911697
-150.5984	-88.7034557785199
-150.592	-88.360595438307
-150.5856	-87.7372130015563
-150.5792	-87.1761688084806
-150.5728	-86.7709702245926
-150.5664	-86.4592790062173
-150.56	-86.67746285908
-150.5536	-87.5190291486935
-150.5472	-88.5476101693322
-150.5408	-88.8904705095451
-150.5344	-88.7346249003574
-150.528	-88.1735807072818
-150.5216	-87.487860026856
-150.5152	-87.4566909050184
-150.5088	-87.5813673923686
-150.5024	-88.1424115854442
-150.496	-88.5476101693322
-150.4896	-88.3917645601445
-150.4832	-87.7683821233938
-150.4768	-86.8644775901053
-150.4704	-86.4281098843798
-150.464	-86.9891540774554
-150.4576	-87.6437056360436
-150.4512	-88.2047498291193
-150.4448	-88.4229336819821
-150.4384	-87.5813673923686
-150.432	-86.3657716407047
-150.4256	-85.2748523763909
-150.4192	-85.4618671074161
-150.4128	-86.4904481280548
-150.4064	-87.6748747578812
-150.4	-88.4852719256571
-150.3936	-88.6411175348448
-150.3872	-88.2982571946319
-150.3808	-87.7995512452313
-150.3744	-87.2385070521557
-150.368	-86.9579849556179
-150.3616	-87.0203231992929
-150.3552	-87.3943526613434
-150.3488	-87.8618894889064
-150.3424	-87.8930586107439
-150.336	-87.7372130015563
-150.3296	-87.4566909050184
-150.3232	-87.1761688084806
-150.3168	-86.7709702245926
-150.3104	-86.7086319809176
-150.304	-86.9268158337803
-150.2976	-87.8307203670689
-150.2912	-88.4541028038196
-150.2848	-88.7034557785199
-150.2784	-88.0800733417692
-150.272	-87.2696761739932
-150.2656	-86.4904481280548
-150.2592	-86.1475877878419
-150.2528	-86.5839554935674
-150.2464	-87.3943526613434
-150.24	-88.4229336819821
-150.2336	-88.5476101693322
-150.2272	-87.8930586107439
-150.2208	-87.0514923211305
-150.2144	-87.2696761739932
-150.208	-88.3917645601445
-150.2016	-89.3580073371081
-150.1952	-89.3891764589457
-150.1888	-88.8593013877076
-150.1824	-88.4852719256571
-150.176	-88.5476101693322
-150.1696	-88.7969631440325
-150.1632	-88.7657940221949
-150.1568	-88.5164410474947
-150.1504	-88.3917645601445
-150.144	-88.4229336819821
-150.1376	-88.82813226587
-150.1312	-89.233330849758
-150.1248	-89.638529433646
-150.1184	-89.4826838244583
-150.112	-89.5138529462958
-150.1056	-89.700867677321
-150.0992	-89.9502206520213
-150.0928	-89.4515147026207
-150.0864	-88.5787792911697
-150.08	-87.9242277325815
-150.0736	-87.4566909050184
-150.0672	-87.1449996866431
-150.0608	-87.3320144176683
-150.0544	-87.6437056360436
-150.048	-87.7372130015563
-150.0416	-87.2696761739932
-150.0352	-86.67746285908
-150.0288	-86.0852495441668
-150.0224	-86.3657716407047
-150.016	-87.3320144176683
-150.0096	-88.2359189509568
-150.0032	-88.6099484130073
-149.9968	-88.0177350980941
-149.9904	-86.7709702245926
-149.984	-86.5216172498923
-149.9776	-87.4255217831809
-149.9712	-88.8904705095451
-149.9648	-89.6696985554835
-149.9584	-89.8255441646712
-149.952	-89.4826838244583
-149.9456	-89.1086543624078
-149.9392	-88.9216396313826
-149.9328	-89.1086543624078
-149.9264	-89.1086543624078
-149.92	-89.1398234842454
-149.9136	-89.4826838244583
-149.9072	-89.8567132865087
-149.9008	-89.233330849758
-149.8944	-87.8618894889064
-149.888	-86.1164186660044
-149.8816	-85.5242053510912
-149.8752	-86.3346025188671
-149.8688	-87.5813673923686
-149.8624	-88.4229336819821
-149.856	-88.5164410474947
-149.8496	-87.8307203670689
-149.8432	-87.082661442968
-149.8368	-86.6462937372425
-149.8304	-86.67746285908
-149.824	-86.6462937372425
-149.8176	-86.2722642751921
-149.8112	-86.209926031517
-149.8048	-86.4592790062173
-149.7984	-86.209926031517
-149.792	-86.0540804223293
-149.7856	-86.7398011027551
-149.7792	-87.550198270531
-149.7728	-87.7683821233938
-149.7664	-87.3008452958308
-149.76	-86.8021393464302
-149.7536	-86.7709702245926
-149.7472	-87.1449996866431
-149.7408	-87.2385070521557
-149.7344	-87.2696761739932
-149.728	-87.1761688084806
-149.7216	-87.0203231992929
-149.7152	-86.8956467119428
-149.7088	-86.67746285908
-149.7024	-86.615124615405
-149.696	-86.4592790062173
-149.6896	-86.5839554935674
-149.6832	-86.7086319809176
-149.6768	-86.8644775901053
-149.6704	-86.9579849556179
-149.664	-87.5813673923686
-149.6576	-88.4541028038196
-149.6512	-89.2956690934331
-149.6448	-90.106066261209
-149.6384	-90.1372353830465
-149.632	-89.700867677321
-149.6256	-89.1086543624078
-149.6192	-88.9528087532202
-149.6128	-89.0151469968952
-149.6064	-88.8593013877076
-149.6	-88.4852719256571
-149.5936	-88.0177350980941
-149.5872	-86.9891540774554
-149.5808	-85.8670656913041
-149.5744	-85.3995288637411
-149.568	-85.4930362292537
-149.5616	-85.5865435947663
-149.5552	-86.1475877878419
-149.5488	-86.8956467119428
-149.5424	-87.1449996866431
-149.536	-86.8021393464302
-149.5296	-86.4904481280548
-149.5232	-86.3969407625422
-149.5168	-86.615124615405
-149.5104	-86.7709702245926
-149.504	-86.5216172498923
-149.4976	-86.5839554935674
-149.4912	-87.0203231992929
-149.4848	-87.8307203670689
-149.4784	-88.2670880727944
-149.472	-88.360595438307
-149.4656	-89.0463161187328
-149.4592	-89.8878824083462
-149.4528	-89.8567132865087
-149.4464	-89.1398234842454
-149.44	-88.6411175348448
-149.4336	-88.7657940221949
-149.4272	-88.7034557785199
-149.4208	-88.3917645601445
-149.4144	-88.0177350980941
-149.408	-87.487860026856
-149.4016	-87.2073379303181
-149.3952	-87.2385070521557
-149.3888	-87.6437056360436
-149.3824	-88.4852719256571
-149.376	-89.233330849758
-149.3696	-89.5450220681333
-149.3632	-88.9216396313826
-149.3568	-87.8930586107439
-149.3504	-86.6462937372425
-149.344	-85.9605730568167
-149.3376	-85.7423892039539
-149.3312	-85.7735583257915
-149.3248	-86.67746285908
-149.3184	-87.5813673923686
-149.312	-88.4541028038196
-149.3056	-89.0463161187328
-149.2992	-89.2956690934331
-149.2928	-88.8904705095451
-149.2864	-88.2670880727944
-149.28	-87.955396854419
-149.2736	-87.7683821233938
-149.2672	-87.8618894889064
-149.2608	-88.0800733417692
-149.2544	-87.7683821233938
-149.248	-87.5190291486935
-149.2416	-87.7683821233938
-149.2352	-88.5476101693322
-149.2288	-89.233330849758
-149.2224	-89.233330849758
-149.216	-89.0463161187328
-149.2096	-88.7034557785199
-149.2032	-88.2670880727944
-149.1968	-87.6748747578812
-149.1904	-86.9891540774554
-149.184	-86.8644775901053
-149.1776	-86.5839554935674
-149.1712	-86.209926031517
-149.1648	-86.1787569096795
-149.1584	-86.615124615405
-149.152	-87.2696761739932
-149.1456	-87.6748747578812
-149.1392	-87.9242277325815
-149.1328	-88.5787792911697
-149.1264	-89.3580073371081
-149.12	-89.8878824083462
-149.1136	-89.5450220681333
-149.1072	-88.5164410474947
-149.1008	-87.6125365142061
-149.0944	-87.1761688084806
-149.088	-87.3631835395058
-149.0816	-87.955396854419
-149.0752	-89.1398234842454
-149.0688	-89.7943750428336
-149.0624	-90.0125588956964
-149.056	-90.0125588956964
-149.0496	-90.0437280175339
-149.0432	-90.2930809922342
-149.0368	-90.511264845097
-149.0304	-90.6359413324471
-149.024	-90.6671104542847
-149.0176	-90.4177574795844
-149.0112	-89.5450220681333
-149.0048	-88.5164410474947
-148.9984	-87.6125365142061
-148.992	-87.082661442968
-148.9856	-86.9891540774554
-148.9792	-86.9268158337803
-148.9728	-86.67746285908
-148.9664	-86.7086319809176
-148.96	-86.4904481280548
-148.9536	-86.1475877878419
-148.9472	-86.0229113004918
-148.9408	-85.8982348131416
-148.9344	-85.8670656913041
-148.928	-86.0852495441668
-148.9216	-86.615124615405
-148.9152	-87.1449996866431
-148.9088	-87.1449996866431
-148.9024	-86.7709702245926
-148.896	-86.67746285908
-148.8896	-86.7398011027551
-148.8832	-86.9891540774554
-148.8768	-87.6437056360436
-148.8704	-88.4541028038196
-148.864	-88.9528087532202
-148.8576	-88.5164410474947
-148.8512	-87.2696761739932
-148.8448	-86.615124615405
-148.8384	-86.209926031517
-148.832	-86.209926031517
-148.8256	-86.615124615405
-148.8192	-86.7398011027551
-148.8128	-86.3346025188671
-148.8064	-85.804727447629
-148.8	-85.6488818384413
-148.7936	-85.804727447629
-148.7872	-86.615124615405
-148.7808	-87.3943526613434
-148.7744	-87.9865659762565
-148.768	-88.0489042199316
-148.7616	-87.4566909050184
-148.7552	-86.6462937372425
-148.7488	-86.5839554935674
-148.7424	-86.7398011027551
-148.736	-86.4904481280548
-148.7296	-85.8670656913041
-148.7232	-85.2748523763909
-148.7168	-85.337190620066
-148.7104	-86.209926031517
-148.704	-87.1138305648055
-148.6976	-87.8307203670689
-148.6912	-88.2670880727944
-148.6848	-88.1112424636067
-148.6784	-87.082661442968
-148.672	-86.8333084682677
-148.6656	-87.4566909050184
-148.6592	-88.6411175348448
-148.6528	-89.5761911899709
-148.6464	-89.9813897738589
-148.64	-90.2307427485592
-148.6336	-90.0125588956964
-148.6272	-88.7969631440325
-148.6208	-87.550198270531
-148.6144	-86.8333084682677
-148.608	-84.8073155488279
-148.6016	-79.0098588870462
-148.5952	-74.8643656826539
-148.5888	-75.2383951447043
-148.5824	-78.7605059123459
-148.576	-82.781322629388
-148.5696	-85.8670656913041
-148.5632	-87.550198270531
-148.5568	-87.7683821233938
-148.5504	-86.9891540774554
-148.544	-85.4930362292537
-148.5376	-84.5891316959651
-148.5312	-84.8384846706654
-148.5248	-85.7735583257915
-148.5184	-86.9579849556179
-148.512	-87.5813673923686
-148.5056	-87.5190291486935
-148.4992	-86.67746285908
-148.4928	-85.804727447629
-148.4864	-85.3060214982284
-148.48	-85.0254994016906
-148.4736	-84.8384846706654
-148.4672	-84.9631611580155
-148.4608	-85.3995288637411
-148.4544	-85.9917421786542
-148.448	-86.615124615405
-148.4416	-86.8333084682677
-148.4352	-86.9268158337803
-148.4288	-87.6437056360436
-148.4224	-88.5787792911697
-148.416	-89.3268382152706
-148.4096	-89.4826838244583
-148.4032	-88.7657940221949
-148.3968	-88.0489042199316
-148.3904	-87.550198270531
-148.384	-87.3008452958308
-148.3776	-87.3320144176683
-148.3712	-87.1449996866431
-148.3648	-86.8021393464302
-148.3584	-86.3346025188671
-148.352	-86.1787569096795
-148.3456	-86.4281098843798
-148.3392	-87.0203231992929
-148.3328	-87.955396854419
-148.3264	-87.7060438797187
-148.32	-86.9891540774554
-148.3136	-86.8644775901053
-148.3072	-87.3320144176683
-148.3008	-87.955396854419
-148.2944	-88.3917645601445
-148.288	-88.5787792911697
-148.2816	-88.3917645601445
-148.2752	-88.0177350980941
-148.2688	-87.6125365142061
-148.2624	-87.3943526613434
-148.256	-87.3943526613434
-148.2496	-87.6437056360436
-148.2432	-88.0800733417692
-148.2368	-87.8930586107439
-148.2304	-86.7398011027551
-148.224	-85.0254994016906
-148.2176	-84.4332860867774
-148.2112	-84.6203008178027
-148.2048	-85.337190620066
-148.1984	-86.1787569096795
-148.192	-86.3657716407047
-148.1856	-86.1787569096795
-148.1792	-85.2125141327158
-148.1728	-84.52679345229
-148.1664	-84.7138081833153
-148.16	-85.8358965694666
-148.1536	-86.8333084682677
-148.1472	-86.8956467119428
-148.1408	-86.0229113004918
-148.1344	-85.0566685235282
-148.128	-84.7449773051528
-148.1216	-84.8384846706654
-148.1152	-84.9008229143405
-148.1088	-84.931992036178
-148.1024	-85.3060214982284
-148.096	-86.0852495441668
-148.0896	-86.5839554935674
-148.0832	-86.5216172498923
-148.0768	-86.4904481280548
-148.0704	-86.209926031517
-148.064	-86.1164186660044
-148.0576	-86.2410951533545
-148.0512	-86.3657716407047
-148.0448	-85.8982348131416
-148.0384	-84.8696537925029
-148.032	-83.7163962845141
-148.0256	-83.6228889190015
-148.0192	-84.0280875028895
-148.0128	-84.4332860867774
-148.0064	-84.4956243304525
-148	-84.6203008178027
-147.9936	-85.2436832545534
-147.9872	-85.6800509602789
-147.9808	-85.8982348131416
-147.9744	-85.8670656913041
-147.968	-85.3683597419035
-147.9616	-84.7761464269903
-147.9552	-84.2774404775897
-147.9488	-84.0280875028895
-147.9424	-84.464455208615
-147.936	-85.1190067672032
-147.9296	-85.0254994016906
-147.9232	-84.3397787212648
-147.9168	-83.8410727718642
-147.9104	-83.9657492592144
-147.904	-84.52679345229
-147.8976	-85.0254994016906
-147.8912	-85.2436832545534
-147.8848	-85.1501758890408
-147.8784	-84.7761464269903
-147.872	-84.0904257465645
-147.8656	-83.4982124316514
-147.8592	-83.591719797164
-147.8528	-84.2462713557522
-147.8464	-84.5579625741276
-147.84	-83.7163962845141
-147.8336	-83.0930138477634
-147.8272	-82.781322629388
-147.8208	-82.7501535075505
-147.8144	-83.1241829696009
-147.808	-83.4982124316514
-147.8016	-83.6228889190015
-147.7952	-83.4047050661387
-147.7888	-82.8436608730631
-147.7824	-82.7501535075505
-147.776	-83.0930138477634
-147.7696	-83.2488594569511
-147.7632	-83.591719797164
-147.7568	-84.5579625741276
-147.7504	-85.1190067672032
-147.744	-85.3060214982284
-147.7376	-83.7475654063516
-147.7312	-79.2280427399089
-147.7248	-73.5864316873149
-147.7184	-68.2876809749337
-147.712	-65.7629821060933
-147.7056	-65.7629821060933
-147.6992	-67.8513132692082
-147.6928	-72.4020050574885
-147.6864	-77.7319248917072
-147.68	-82.2202784363124
-147.6736	-84.52679345229
-147.6672	-84.6826390614777
-147.6608	-83.6852271626766
-147.6544	-82.9683373604132
-147.648	-82.7501535075505
-147.6416	-82.4696314110127
-147.6352	-82.4384622891751
-147.6288	-82.781322629388
-147.6224	-83.0930138477634
-147.616	-82.8748299949006
-147.6096	-82.7189843857129
-147.6032	-83.0618447259259
-147.5968	-83.8722418937018
-147.5904	-84.6826390614777
-147.584	-84.9631611580155
-147.5776	-84.9943302798531
-147.5712	-84.9008229143405
-147.5648	-84.7138081833153
-147.5584	-84.4332860867774
-147.552	-84.5579625741276
-147.5456	-84.6203008178027
-147.5392	-84.1527639902396
-147.5328	-83.7787345281892
-147.5264	-84.1527639902396
-147.52	-85.2436832545534
-147.5136	-86.3657716407047
-147.5072	-86.4592790062173
-147.5008	-85.1813450108783
-147.4944	-84.0280875028895
-147.488	-84.3709478431024
-147.4816	-84.9631611580155
-147.4752	-85.3683597419035
-147.4688	-85.2125141327158
-147.4624	-83.9969183810519
-147.456	-80.7553297099482
-147.4496	-78.7293367905083
-147.4432	-79.5709030801218
-147.4368	-82.1891093144748
-147.4304	-84.4956243304525
-147.424	-85.8670656913041
-147.4176	-86.209926031517
-147.4112	-86.0540804223293
-147.4048	-85.8670656913041
-147.3984	-85.6488818384413
-147.392	-85.5242053510912
-147.3856	-85.4306979855786
-147.3792	-85.4930362292537
-147.3728	-84.7449773051528
-147.3664	-82.9995064822508
-147.36	-82.781322629388
-147.3536	-83.9657492592144
-147.3472	-85.1190067672032
-147.3408	-85.6177127166038
-147.3344	-85.7735583257915
-147.328	-85.5242053510912
-147.3216	-85.0566685235282
-147.3152	-84.8384846706654
-147.3088	-85.0878376453657
-147.3024	-85.5242053510912
-147.296	-85.6177127166038
-147.2896	-84.9943302798531
-147.2832	-84.4332860867774
-147.2768	-84.1839331120771
-147.2704	-83.9034110155393
-147.264	-83.4670433098138
-147.2576	-83.186521213276
-147.2512	-83.2800285787886
-147.2448	-83.8410727718642
-147.2384	-84.931992036178
-147.232	-85.9917421786542
-147.2256	-86.1475877878419
-147.2192	-85.5865435947663
[truncated: 48,003 more rows]
