# Supplementary material for: Molecular architecture of black widow spider neurotoxins
Source: Nat Commun. 2021 Nov 29;12:6956. doi: 10.1038/s41467-021-26562-8 (PMC8630228; doi:10.1038/s41467-021-26562-8)
Supplement: Supplementary file 7 — Source Data [file 41467_2021_26562_MOESM7_ESM.zip › Extended_data_4/Fig. 4 c.txt]

voltage	current
mV	pA
	R5
-160	-85.5848587124262
-159.9936	-84.6809541791377
-159.9872	-83.3718510619611
-159.9808	-82.0315788229471
-159.9744	-80.5666300965829
-159.968	-79.2575269794064
-159.9616	-78.5094680553055
-159.9552	-78.7899901518433
-159.9488	-79.4445417104316
-159.9424	-80.22376975637
-159.936	-79.9432476598322
-159.9296	-78.7588210300058
-159.9232	-77.3250414254791
-159.9168	-76.1717839174903
-159.9104	-75.2678793842017
-159.904	-74.1146218762129
-159.8976	-72.9613643682241
-159.8912	-72.9301952463865
-159.8848	-73.8964380233502
-159.8784	-74.9873572876639
-159.872	-75.3613867497144
-159.8656	-74.5821587037759
-159.8592	-73.8964380233502
-159.8528	-73.4289011957871
-159.8464	-72.7431805153613
-159.84	-72.4003201751484
-159.8336	-72.899026124549
-159.8272	-73.2418864647619
-159.8208	-72.9613643682241
-159.8144	-72.0574598349355
-159.808	-70.9665405706218
-159.8016	-70.1873125246834
-159.7952	-70.280819890196
-159.7888	-69.9067904281455
-159.7824	-69.7509448189578
-159.776	-70.0938051591708
-159.7696	-70.4678346212212
-159.7632	-70.9665405706218
-159.7568	-71.3717391545097
-159.7504	-70.9665405706218
-159.744	-69.3769153569074
-159.7376	-67.4132606811426
-159.7312	-65.6366207364031
-159.7248	-65.5431133708905
-159.7184	-66.3846796605039
-159.712	-67.7561210213555
-159.7056	-69.002885894857
-159.6992	-69.9067904281455
-159.6928	-70.2184816465209
-159.6864	-69.5327609660951
-159.68	-68.2548269707561
-159.6736	-66.9145547317421
-159.6672	-66.6028635133667
-159.6608	-67.1327385846048
-159.6544	-67.9119666305432
-159.648	-68.3795034581063
-159.6416	-68.2859960925937
-159.6352	-68.0054739960558
-159.6288	-67.9431357523808
-159.6224	-68.4106725799438
-159.616	-68.3795034581063
-159.6096	-68.0366431178934
-159.6032	-67.8184592650306
-159.5968	-68.0989813615684
-159.5904	-68.3171652144312
-159.584	-68.0989813615684
-159.5776	-67.8496283868681
-159.5712	-67.4755989248177
-159.5648	-67.0080620972547
-159.5584	-66.8833856099045
-159.552	-67.0080620972547
-159.5456	-67.31975331563
-159.5392	-67.1327385846048
-159.5328	-66.447017904179
-159.5264	-65.7612972237532
-159.52	-65.6677898582406
-159.5136	-66.0729884421286
-159.5072	-66.3223414168289
-159.5008	-66.3846796605039
-159.4944	-65.8236354674283
-159.488	-65.2314221525151
-159.4816	-65.0132382996524
-159.4752	-65.0444074214899
-159.4688	-65.2002530306776
-159.4624	-65.3560986398653
-159.456	-64.8573926904647
-159.4496	-63.8599807916635
-159.4432	-63.2989365985879
-159.4368	-64.296348497389
-159.4304	-65.6989589800782
-159.424	-66.7275400007169
-159.4176	-67.2885841937925
-159.4112	-67.5691062903303
-159.4048	-67.257415071955
-159.3984	-66.5405252696916
-159.392	-65.574282492728
-159.3856	-65.1379147870025
-159.3792	-65.2625912743527
-159.3728	-65.2937603961902
-159.3664	-65.1690839088401
-159.36	-65.2625912743527
-159.3536	-65.1379147870025
-159.3472	-65.0755765433274
-159.3408	-64.8573926904647
-159.3344	-64.5145323502518
-159.328	-64.1093337663638
-159.3216	-63.8599807916635
-159.3152	-63.8599807916635
-159.3088	-64.2651793755515
-159.3024	-65.2937603961902
-159.296	-65.8859737111034
-159.2896	-65.8548045892658
-159.2832	-65.6989589800782
-159.2768	-65.5431133708905
-159.2704	-65.106745665165
-159.264	-64.7638853249521
-159.2576	-64.6392088376019
-159.2512	-64.5457014720893
-159.2448	-64.0781646445263
-159.2384	-63.6106278169632
-159.232	-63.5171204514506
-159.2256	-63.6106278169632
-159.2192	-64.3275176192266
-159.2128	-65.1379147870025
-159.2064	-65.7924663455908
-159.2	-66.4158487823415
-159.1936	-66.2288340513163
-159.1872	-65.7301281019157
-159.1808	-65.1379147870025
-159.1744	-64.701547081277
-159.168	-64.1093337663638
-159.1616	-63.5794586951257
-159.1552	-63.9223190353386
-159.1488	-63.9223190353386
-159.1424	-63.4547822077756
-159.136	-63.2365983549128
-159.1296	-63.4859513296131
-159.1232	-63.828811669826
-159.1168	-64.0158264008512
-159.1104	-64.1405028882014
-159.104	-64.1716720100389
-159.0976	-64.1093337663638
-159.0912	-63.7353043043134
-159.0848	-62.5197085526495
-159.0784	-61.8339878722237
-159.072	-62.550877674487
-159.0656	-64.0158264008512
-159.0592	-65.2002530306776
-159.0528	-65.7612972237532
-159.0464	-65.5431133708905
-159.04	-65.1690839088401
-159.0336	-64.9820691778148
-159.0272	-65.0132382996524
-159.0208	-64.9509000559773
-159.0144	-64.701547081277
-159.008	-64.234010253714
-159.0016	-63.4547822077756
-158.9952	-62.550877674487
-158.9888	-62.4573703089744
-158.9824	-62.8937380146999
-158.976	-63.3301057204254
-158.9696	-63.5794586951257
-158.9632	-63.828811669826
-158.9568	-64.2028411318764
-158.9504	-64.3586867410641
-158.944	-63.828811669826
-158.9376	-63.1430909894002
-158.9312	-62.956076258375
-158.9248	-62.6755541618372
-158.9184	-62.4885394308119
-158.912	-62.6443850399996
-158.9056	-62.8313997710248
-158.8992	-63.0495836238876
-158.8928	-63.361274842263
-158.8864	-63.7353043043134
-158.88	-64.1093337663638
-158.8736	-64.3275176192266
-158.8672	-64.6080397157644
-158.8608	-64.7638853249521
-158.8544	-64.8262235686271
-158.848	-64.8262235686271
-158.8416	-64.7638853249521
-158.8352	-64.8262235686271
-158.8288	-64.8573926904647
-158.8224	-64.5145323502518
-158.816	-64.0781646445263
-158.8096	-63.423613085938
-158.8032	-62.9249071365375
-158.7968	-62.8625688928624
-158.7904	-62.9872453802125
-158.784	-63.2054292330753
-158.7776	-63.361274842263
-158.7712	-63.1742601112377
-158.7648	-63.1742601112377
-158.7584	-62.956076258375
-158.752	-62.7378924055122
-158.7456	-62.7378924055122
-158.7392	-63.4547822077756
-158.7328	-63.9846572790137
-158.7264	-64.0781646445263
-158.72	-63.828811669826
-158.7136	-63.2677674767503
-158.7072	-62.7067232836747
-158.7008	-61.8963261158988
-158.6944	-60.7430686079099
-158.688	-59.9638405619715
-158.6816	-59.4027963688959
-158.6752	-58.2183697390695
-158.6688	-56.3170533069798
-158.6624	-55.5066561392039
-158.656	-56.4417297943299
-158.6496	-57.4079725712936
-158.6432	-58.7170756884701
-158.6368	-59.2469507597082
-158.6304	-58.4365535919322
-158.624	-57.2209578402683
-158.6176	-55.7248399920666
-158.6112	-55.4131487736912
-158.6048	-56.7222518908678
-158.5984	-58.3430462264196
-158.592	-60.0885170493217
-158.5856	-61.5534657756859
-158.5792	-62.6443850399996
-158.5728	-63.2677674767503
-158.5664	-63.2989365985879
-158.56	-62.3950320652993
-158.5536	-61.5846348975234
-158.5472	-61.5222966538483
-158.5408	-62.2391864561117
-158.5344	-63.361274842263
-158.528	-64.3586867410641
-158.5216	-64.6392088376019
-158.5152	-64.7638853249521
-158.5088	-64.5768705939269
-158.5024	-63.7041351824759
-158.496	-62.4885394308119
-158.4896	-61.8651569940612
-158.4832	-61.8963261158988
-158.4768	-62.083340846924
-158.4704	-62.4262011871369
-158.464	-62.550877674487
-158.4576	-62.4262011871369
-158.4512	-62.0521717250864
-158.4448	-61.8028187503862
-158.4384	-62.2703555779492
-158.432	-63.01841450205
-158.4256	-63.3301057204254
-158.4192	-63.2365983549128
-158.4128	-63.2054292330753
-158.4064	-63.5794586951257
-158.4	-63.7353043043134
-158.3936	-63.4547822077756
-158.3872	-63.2677674767503
-158.3808	-62.956076258375
-158.3744	-62.956076258375
-158.368	-62.9872453802125
-158.3616	-63.0807527457251
-158.3552	-62.8002306491873
-158.3488	-62.1145099687615
-158.3424	-61.8339878722237
-158.336	-61.8028187503862
-158.3296	-61.6469731411985
-158.3232	-61.7716496285486
-158.3168	-62.4885394308119
-158.3104	-62.9872453802125
-158.304	-63.0807527457251
-158.2976	-63.4859513296131
-158.2912	-63.7664734261509
-158.2848	-62.8625688928624
-158.2784	-60.6495612423973
-158.272	-57.6261564241563
-158.2656	-55.0079501898033
-158.2592	-53.6365088289517
-158.2528	-53.480663219764
-158.2464	-54.0105382910021
-158.24	-55.163795798991
-158.2336	-56.504068038005
-158.2272	-58.5300609574449
-158.2208	-60.4625465113721
-158.2144	-61.6158040193609
-158.208	-61.7404805067111
-158.2016	-61.3664510446607
-158.1952	-61.0859289481228
-158.1888	-61.1170980699604
-158.1824	-61.4599584101733
-158.176	-61.9586643595738
-158.1696	-61.8028187503862
-158.1632	-61.0547598262853
-158.1568	-60.4937156332096
-158.1504	-60.5248847550472
-158.144	-61.272943679148
-158.1376	-61.7404805067111
-158.1312	-61.7716496285486
-158.1248	-61.1482671917979
-158.1184	-60.7118994860724
-158.112	-60.2755317803469
-158.1056	-60.4313773895346
-158.0992	-61.1170980699604
-158.0928	-62.083340846924
-158.0864	-62.5820467963245
-158.08	-62.8002306491873
-158.0736	-62.8002306491873
-158.0672	-62.4573703089744
-158.0608	-61.9586643595738
-158.0544	-61.7093113848735
-158.048	-62.3326938216243
-158.0416	-63.4859513296131
-158.0352	-64.5145323502518
-158.0288	-64.5457014720893
-158.0224	-63.5482895732882
-158.016	-62.3638629434618
-158.0096	-61.8963261158988
-158.0032	-62.145679090599
-157.9968	-62.3638629434618
-157.9904	-62.3326938216243
-157.984	-62.083340846924
-157.9776	-61.3664510446607
-157.9712	-60.4625465113721
-157.9648	-60.4937156332096
-157.9584	-60.9924215826102
-157.952	-61.5846348975234
-157.9456	-61.7093113848735
-157.9392	-61.4287892883357
-157.9328	-60.805406851585
-157.9264	-60.0261788056466
-157.92	-58.7482448103076
-157.9136	-56.9716048655681
-157.9072	-55.3819796518537
-157.9008	-54.6027516059153
-157.8944	-54.8209354587781
-157.888	-55.9741929667669
-157.8816	-57.9690167643692
-157.8752	-60.400208267697
-157.8688	-62.5197085526495
-157.8624	-62.7067232836747
-157.856	-61.7404805067111
-157.8496	-60.7430686079099
-157.8432	-58.8105830539827
-157.8368	-56.8780975000554
-157.8304	-55.0079501898033
-157.824	-53.6053397071142
-157.8176	-54.0728765346772
-157.8112	-55.8806856012543
-157.8048	-57.8443402770191
-157.7984	-59.7144875872712
-157.792	-61.210605435473
-157.7856	-61.8339878722237
-157.7792	-61.7716496285486
-157.7728	-61.3976201664982
-157.7664	-61.3976201664982
-157.76	-61.9898334814114
-157.7536	-62.2391864561117
-157.7472	-62.0210026032489
-157.7408	-61.9274952377363
-157.7344	-61.4599584101733
-157.728	-60.8989142170976
-157.7216	-60.3067009021844
-157.7152	-59.9015023182964
-157.7088	-59.8391640746214
-157.7024	-60.400208267697
-157.696	-61.0547598262853
-157.6896	-61.272943679148
-157.6832	-61.272943679148
-157.6768	-60.4937156332096
-157.6704	-59.059936028683
-157.664	-57.1897887184308
-157.6576	-55.9741929667669
-157.6512	-56.0053620886044
-157.6448	-57.4703108149686
-157.6384	-59.4339654907334
-157.632	-60.7742377297475
-157.6256	-61.7716496285486
-157.6192	-62.8002306491873
-157.6128	-63.5794586951257
-157.6064	-63.423613085938
-157.6	-62.8937380146999
-157.5936	-62.3015246997867
-157.5872	-62.0210026032489
-157.5808	-61.8339878722237
-157.5744	-61.8651569940612
-157.568	-61.9586643595738
-157.5616	-62.0210026032489
-157.5552	-62.0521717250864
-157.5488	-61.8339878722237
-157.5424	-61.272943679148
-157.536	-61.1170980699604
-157.5296	-61.5222966538483
-157.5232	-61.9586643595738
-157.5168	-61.8651569940612
-157.5104	-61.2417745573105
-157.504	-60.4625465113721
-157.4976	-59.6521493435962
-157.4912	-59.1534433941956
-157.4848	-59.0287669068454
-157.4784	-59.5586419780836
-157.472	-60.4937156332096
-157.4656	-61.272943679148
-157.4592	-60.3690391458595
-157.4528	-59.1846125160331
-157.4464	-59.2157816378706
-157.44	-59.8703331964589
-157.4336	-60.7118994860724
-157.4272	-61.0859289481228
-157.4208	-60.5872229987222
-157.4144	-60.3690391458595
-157.408	-60.3690391458595
-157.4016	-59.932671440134
-157.3952	-59.3716272470583
-157.3888	-59.3716272470583
-157.3824	-60.1196861711592
-157.376	-60.5872229987222
-157.3696	-60.7742377297475
-157.3632	-60.7430686079099
-157.3568	-60.5248847550472
-157.3504	-60.0885170493217
-157.344	-59.8391640746214
-157.3376	-59.4339654907334
-157.3312	-58.9352595413328
-157.3248	-59.1846125160331
-157.3184	-60.2131935366718
-157.312	-61.3664510446607
-157.3056	-61.9274952377363
-157.2992	-61.9898334814114
-157.2928	-61.9586643595738
-157.2864	-61.7093113848735
-157.28	-61.210605435473
-157.2736	-60.7430686079099
-157.2672	-60.9924215826102
-157.2608	-61.3664510446607
-157.2544	-61.4599584101733
-157.248	-61.0235907044477
-157.2416	-59.9638405619715
-157.2352	-58.1560314953944
-157.2288	-56.7845901345428
-157.2224	-55.4754870173663
-157.216	-54.8521045806156
-157.2096	-56.098869454117
-157.2032	-58.5300609574449
-157.1968	-60.7118994860724
-157.1904	-62.145679090599
-157.184	-62.8937380146999
-157.1776	-62.6132159181621
-157.1712	-61.9898334814114
-157.1648	-61.6158040193609
-157.1584	-61.272943679148
-157.152	-61.3041128009856
-157.1456	-61.5222966538483
-157.1392	-61.7093113848735
-157.1328	-61.3976201664982
-157.1264	-61.1482671917979
-157.12	-61.0547598262853
-157.1136	-60.5872229987222
-157.1072	-60.0573479274841
-157.1008	-60.1820244148343
-157.0944	-60.7118994860724
-157.088	-60.8989142170976
-157.0816	-60.7430686079099
-157.0752	-60.3690391458595
-157.0688	-59.8079949527838
-157.0624	-59.5586419780836
-157.056	-60.1508552929967
-157.0496	-61.2417745573105
-157.0432	-61.7404805067111
-157.0368	-60.9924215826102
-157.0304	-59.7768258309463
-157.024	-59.0911051505205
-157.0176	-58.6235683229575
-157.0112	-58.5300609574449
-157.0048	-58.9040904194953
-156.9984	-59.5586419780836
-156.992	-59.4651346125709
-156.9856	-58.2183697390695
-156.9792	-56.3793915506549
-156.9728	-54.5092442404027
-156.9664	-53.3559867324139
-156.96	-53.1378028795511
-156.9536	-53.4494940979265
-156.9472	-53.5741705852766
-156.9408	-53.5741705852766
-156.9344	-54.5715824840778
-156.928	-56.909266621893
-156.9216	-58.9040904194953
-156.9152	-60.2755317803469
-156.9088	-61.272943679148
-156.9024	-61.6469731411985
-156.896	-61.8651569940612
-156.8896	-61.8963261158988
-156.8832	-62.145679090599
-156.8768	-62.6755541618372
-156.8704	-63.0495836238876
-156.864	-62.8313997710248
-156.8576	-61.9586643595738
-156.8512	-61.2417745573105
-156.8448	-60.9612524607727
-156.8384	-61.1170980699604
-156.832	-61.0859289481228
-156.8256	-61.272943679148
-156.8192	-61.4911275320108
-156.8128	-61.3041128009856
-156.8064	-61.0547598262853
-156.8	-60.9612524607727
-156.7936	-60.400208267697
-156.7872	-59.4963037344085
-156.7808	-58.9975977850079
-156.7744	-59.7144875872712
-156.768	-60.9612524607727
-156.7616	-61.4911275320108
-156.7552	-61.5846348975234
-156.7488	-61.3041128009856
-156.7424	-60.9300833389351
-156.736	-60.4937156332096
-156.7296	-60.2131935366718
-156.7232	-59.932671440134
-156.7168	-59.7768258309463
-156.7104	-59.8391640746214
-156.704	-60.1196861711592
-156.6976	-60.5560538768847
-156.6912	-60.9300833389351
-156.6848	-60.4625465113721
-156.6784	-59.4027963688959
-156.672	-58.249538860907
-156.6656	-58.0313550080443
-156.6592	-58.8729212976577
-156.6528	-59.9638405619715
-156.6464	-60.4937156332096
-156.64	-60.6183921205598
-156.6336	-60.400208267697
-156.6272	-59.9638405619715
-156.6208	-59.7456567091088
-156.6144	-60.0885170493217
-156.608	-60.7742377297475
-156.6016	-61.272943679148
-156.5952	-61.4599584101733
-156.5888	-61.210605435473
-156.5824	-60.2755317803469
-156.576	-58.4365535919322
-156.5696	-56.6287445253552
-156.5632	-55.9118547230918
-156.5568	-55.5378252610414
-156.5504	-54.6650898495904
-156.544	-54.758597215103
-156.5376	-56.3482224288173
-156.5312	-57.8755093988566
-156.5248	-58.5300609574449
-156.5184	-58.5612300792824
-156.512	-58.5300609574449
-156.5056	-58.5300609574449
-156.4992	-58.8105830539827
-156.4928	-59.1534433941956
-156.4864	-59.2781198815457
-156.48	-59.3716272470583
-156.4736	-59.4963037344085
-156.4672	-59.6833184654337
-156.4608	-59.6833184654337
-156.4544	-59.8703331964589
-156.448	-59.932671440134
-156.4416	-59.7768258309463
-156.4352	-59.4339654907334
-156.4288	-59.5586419780836
-156.4224	-59.9950096838091
-156.416	-60.0885170493217
-156.4096	-59.527472856246
-156.4032	-58.9352595413328
-156.3968	-57.9066785206941
-156.3904	-57.1586195965933
-156.384	-57.2209578402683
-156.3776	-57.8755093988566
-156.3712	-58.7482448103076
-156.3648	-59.4339654907334
-156.3584	-60.1820244148343
-156.352	-60.2755317803469
-156.3456	-60.1508552929967
-156.3392	-60.4937156332096
-156.3328	-61.1170980699604
-156.3264	-61.3664510446607
-156.32	-61.210605435473
-156.3136	-61.3352819228231
-156.3072	-61.2417745573105
-156.3008	-60.805406851585
-156.2944	-60.5248847550472
-156.288	-60.2755317803469
-156.2816	-59.9638405619715
-156.2752	-59.8391640746214
-156.2688	-60.0261788056466
-156.2624	-60.4625465113721
-156.256	-61.1794363136354
-156.2496	-61.5846348975234
-156.2432	-61.0547598262853
-156.2368	-59.8703331964589
-156.2304	-59.5898110999211
-156.224	-60.0261788056466
-156.2176	-60.6183921205598
-156.2112	-60.7118994860724
-156.2048	-60.4313773895346
-156.1984	-60.5248847550472
-156.192	-61.0235907044477
-156.1856	-61.1170980699604
-156.1792	-61.0859289481228
-156.1728	-60.9300833389351
-156.1664	-60.5248847550472
-156.16	-60.4625465113721
-156.1536	-61.272943679148
-156.1472	-62.1145099687615
-156.1408	-62.0521717250864
-156.1344	-61.6158040193609
-156.128	-61.0547598262853
-156.1216	-60.7742377297475
-156.1152	-61.4287892883357
-156.1088	-62.0210026032489
-156.1024	-61.6469731411985
-156.096	-60.4937156332096
-156.0896	-59.1846125160331
-156.0832	-58.5300609574449
-156.0768	-58.9040904194953
-156.0704	-59.932671440134
-156.064	-60.4313773895346
-156.0576	-60.2755317803469
-156.0512	-60.4313773895346
-156.0448	-61.4287892883357
-156.0384	-62.4573703089744
-156.032	-62.956076258375
-156.0256	-62.7690615273498
-156.0192	-62.3015246997867
-156.0128	-61.4911275320108
-156.0064	-60.4625465113721
-156	-58.4677227137698
-155.9936	-56.2858841851423
-155.9872	-55.1949649208285
-155.9808	-55.2573031645036
-155.9744	-56.3170533069798
-155.968	-57.5014799368062
-155.9616	-58.8729212976577
-155.9552	-60.0261788056466
-155.9488	-60.6807303642349
-155.9424	-60.805406851585
-155.936	-60.5248847550472
-155.9296	-59.932671440134
-155.9232	-59.4963037344085
-155.9168	-59.6521493435962
-155.9104	-59.8079949527838
-155.904	-59.5586419780836
-155.8976	-59.3404581252208
-155.8912	-59.7144875872712
-155.8848	-60.400208267697
-155.8784	-60.8677450952601
-155.872	-60.9300833389351
-155.8656	-60.7118994860724
-155.8592	-60.4313773895346
-155.8528	-60.4625465113721
-155.8464	-60.7430686079099
-155.84	-60.7742377297475
-155.8336	-60.9300833389351
-155.8272	-61.1482671917979
-155.8208	-61.2417745573105
-155.8144	-61.2417745573105
-155.808	-60.8677450952601
-155.8016	-60.7118994860724
-155.7952	-60.7742377297475
-155.7888	-60.0573479274841
-155.7824	-57.7196637896689
-155.776	-55.6001635047165
-155.7696	-55.3819796518537
-155.7632	-56.2858841851423
-155.7568	-56.7534210127053
-155.7504	-56.036531210442
-155.744	-55.0391193116408
-155.7376	-54.6650898495904
-155.7312	-55.2884722863411
-155.7248	-56.909266621893
-155.7184	-59.0911051505205
-155.712	-60.6495612423973
-155.7056	-60.805406851585
-155.6992	-60.2131935366718
-155.6928	-59.7768258309463
-155.6864	-59.1846125160331
-155.68	-58.5300609574449
-155.6736	-58.6235683229575
-155.6672	-59.4339654907334
-155.6608	-60.1508552929967
-155.6544	-60.5248847550472
-155.648	-60.5560538768847
-155.6416	-60.4625465113721
-155.6352	-60.2443626585093
-155.6288	-59.8703331964589
-155.6224	-59.527472856246
-155.616	-59.7456567091088
-155.6096	-59.9950096838091
-155.6032	-59.6833184654337
-155.5968	-59.122274272358
-155.5904	-58.3742153482572
-155.584	-58.0625241298818
-155.5776	-58.4988918356073
-155.5712	-58.9664286631704
-155.5648	-59.4963037344085
-155.5584	-59.4651346125709
-155.552	-59.3716272470583
-155.5456	-59.5586419780836
-155.5392	-59.7456567091088
-155.5328	-60.4937156332096
-155.5264	-61.1170980699604
-155.52	-60.5872229987222
-155.5136	-59.4339654907334
-155.5072	-58.7482448103076
-155.5008	-58.9664286631704
-155.4944	-59.7768258309463
-155.488	-60.0885170493217
-155.4816	-59.7768258309463
-155.4752	-58.8729212976577
-155.4688	-58.2807079827446
-155.4624	-57.9690167643692
-155.456	-58.4365535919322
-155.4496	-59.3404581252208
-155.4432	-59.8703331964589
-155.4368	-60.1508552929967
-155.4304	-60.3067009021844
-155.424	-60.7430686079099
-155.4176	-60.7742377297475
-155.4112	-60.0573479274841
-155.4048	-59.3404581252208
-155.3984	-59.0287669068454
-155.392	-58.9352595413328
-155.3856	-58.8729212976577
-155.3792	-58.9352595413328
-155.3728	-59.7456567091088
-155.3664	-60.6495612423973
-155.36	-60.9612524607727
-155.3536	-60.8989142170976
-155.3472	-60.4625465113721
-155.3408	-60.2755317803469
-155.3344	-60.2755317803469
-155.328	-59.7144875872712
-155.3216	-59.0287669068454
-155.3152	-58.8729212976577
-155.3088	-59.3716272470583
-155.3024	-59.932671440134
-155.296	-60.1508552929967
-155.2896	-59.5898110999211
-155.2832	-58.9664286631704
-155.2768	-58.654737444795
-155.2704	-58.9040904194953
-155.264	-59.4027963688959
-155.2576	-59.4963037344085
-155.2512	-59.527472856246
-155.2448	-59.6209802217586
-155.2384	-59.5586419780836
-155.232	-60.0573479274841
-155.2256	-60.8677450952601
-155.2192	-61.1794363136354
-155.2128	-60.2443626585093
-155.2064	-59.1534433941956
-155.2	-58.8729212976577
-155.1936	-59.0911051505205
-155.1872	-59.2781198815457
-155.1808	-59.0287669068454
-155.1744	-58.0313550080443
-155.168	-56.8780975000554
-155.1616	-56.7222518908678
-155.1552	-57.9066785206941
-155.1488	-59.8703331964589
-155.1424	-60.9300833389351
-155.136	-60.9612524607727
-155.1296	-60.7118994860724
-155.1232	-60.6183921205598
-155.1168	-60.4937156332096
-155.1104	-60.4625465113721
-155.104	-60.5872229987222
-155.0976	-60.5872229987222
-155.0912	-60.0261788056466
-155.0848	-59.5898110999211
-155.0784	-59.8079949527838
-155.072	-60.1508552929967
-155.0656	-60.2755317803469
-155.0592	-60.0573479274841
-155.0528	-59.5898110999211
-155.0464	-59.2781198815457
-155.04	-59.6209802217586
-155.0336	-60.1508552929967
-155.0272	-60.1196861711592
-155.0208	-59.527472856246
-155.0144	-58.9352595413328
-155.008	-58.8729212976577
-155.0016	-59.2157816378706
-154.9952	-59.2469507597082
-154.9888	-58.9352595413328
-154.9824	-58.6235683229575
-154.976	-58.7482448103076
-154.9696	-59.4027963688959
-154.9632	-60.4937156332096
-154.9568	-61.272943679148
-154.9504	-61.4287892883357
-154.944	-60.6495612423973
-154.9376	-59.6521493435962
-154.9312	-59.3716272470583
-154.9248	-59.5586419780836
-154.9184	-59.6209802217586
-154.912	-59.9015023182964
-154.9056	-60.8365759734225
-154.8992	-61.1794363136354
-154.8928	-61.3976201664982
-154.8864	-61.8339878722237
-154.88	-61.6158040193609
-154.8736	-61.3976201664982
-154.8672	-61.2417745573105
-154.8608	-60.5560538768847
-154.8544	-60.0261788056466
-154.848	-59.8703331964589
-154.8416	-60.1508552929967
-154.8352	-60.400208267697
-154.8288	-60.805406851585
-154.8224	-61.1482671917979
-154.816	-61.0547598262853
-154.8096	-60.5560538768847
-154.8032	-60.400208267697
-154.7968	-59.8391640746214
-154.7904	-58.8105830539827
-154.784	-58.4053844700947
-154.7776	-58.249538860907
-154.7712	-58.3118771045821
-154.7648	-59.1534433941956
-154.7584	-60.1196861711592
-154.752	-60.7118994860724
-154.7456	-60.337870024022
-154.7392	-59.7144875872712
-154.7328	-59.3716272470583
-154.7264	-59.4027963688959
-154.72	-59.4339654907334
-154.7136	-59.3092890033833
-154.7072	-58.654737444795
-154.7008	-57.5949873023188
-154.6944	-57.2209578402683
-154.688	-57.376803449456
-154.6816	-58.0313550080443
-154.6752	-58.8417521758202
-154.6688	-59.059936028683
-154.6624	-58.9040904194953
-154.656	-58.8729212976577
-154.6496	-58.8417521758202
-154.6432	-58.8105830539827
-154.6368	-58.7170756884701
-154.6304	-58.4053844700947
-154.624	-57.8131711551815
-154.6176	-57.5326490586437
-154.6112	-57.5949873023188
-154.6048	-57.4079725712936
-154.5984	-57.0651122310807
-154.592	-55.8495164794168
-154.5856	-54.1663839001898
-154.5792	-53.2001411232262
-154.5728	-53.6053397071142
-154.5664	-55.5378252610414
-154.56	-57.9066785206941
-154.5536	-59.4651346125709
-154.5472	-59.8391640746214
-154.5408	-59.9015023182964
-154.5344	-59.7768258309463
-154.528	-58.9664286631704
-154.5216	-58.6235683229575
-154.5152	-58.9664286631704
-154.5088	-59.4027963688959
-154.5024	-59.9638405619715
-154.496	-60.805406851585
-154.4896	-61.4911275320108
-154.4832	-61.1794363136354
-154.4768	-59.8703331964589
-154.4704	-58.7170756884701
-154.464	-58.7794139321451
-154.4576	-59.5898110999211
-154.4512	-60.337870024022
-154.4448	-60.2755317803469
-154.4384	-59.2157816378706
-154.432	-58.2183697390695
-154.4256	-57.7196637896689
-154.4192	-57.0339431092431
-154.4128	-56.909266621893
-154.4064	-57.7508329115065
-154.4	-58.3742153482572
-154.3936	-58.4053844700947
-154.3872	-57.8443402770191
-154.3808	-57.4391416931311
-154.3744	-57.782002033344
-154.368	-58.7794139321451
-154.3616	-59.8079949527838
-154.3552	-60.1820244148343
-154.3488	-59.8079949527838
-154.3424	-59.5586419780836
-154.336	-59.6521493435962
-154.3296	-59.7768258309463
-154.3232	-59.4963037344085
-154.3168	-59.5586419780836
-154.3104	-59.9015023182964
-154.304	-60.4313773895346
-154.2976	-60.8989142170976
-154.2912	-60.7118994860724
-154.2848	-60.4625465113721
-154.2784	-60.337870024022
-154.272	-59.8703331964589
-154.2656	-59.2157816378706
-154.2592	-58.187200617232
-154.2528	-56.8780975000554
-154.2464	-56.5975754035176
-154.24	-57.4391416931311
-154.2336	-58.6859065666325
-154.2272	-59.3716272470583
-154.2208	-58.9352595413328
-154.2144	-57.5326490586437
-154.208	-56.7845901345428
-154.2016	-56.9404357437305
-154.1952	-57.4703108149686
-154.1888	-58.8729212976577
-154.1824	-59.932671440134
-154.176	-59.7768258309463
-154.1696	-59.1534433941956
-154.1632	-59.0287669068454
-154.1568	-58.8729212976577
-154.1504	-58.6235683229575
-154.144	-58.0313550080443
-154.1376	-57.9378476425317
-154.1312	-58.0313550080443
-154.1248	-57.9066785206941
-154.1184	-57.6884946678314
-154.112	-57.8131711551815
-154.1056	-58.4053844700947
-154.0992	-59.3092890033833
-154.0928	-60.2131935366718
-154.0864	-60.5560538768847
-154.08	-59.9015023182964
-154.0736	-59.2469507597082
-154.0672	-59.0287669068454
-154.0608	-59.1534433941956
-154.0544	-59.3716272470583
-154.048	-59.4963037344085
-154.0416	-59.2469507597082
-154.0352	-59.0287669068454
-154.0288	-59.527472856246
-154.0224	-59.9950096838091
-154.016	-59.6209802217586
-154.0096	-59.059936028683
-154.0032	-59.2157816378706
-153.9968	-59.4651346125709
-153.9904	-59.5898110999211
-153.984	-59.1846125160331
-153.9776	-58.5923992011199
-153.9712	-58.0313550080443
-153.9648	-57.4079725712936
-153.9584	-57.4079725712936
-153.952	-57.8131711551815
-153.9456	-58.0313550080443
-153.9392	-57.9378476425317
-153.9328	-58.1560314953944
-153.9264	-58.6235683229575
-153.92	-58.8105830539827
-153.9136	-58.8417521758202
-153.9072	-58.8417521758202
-153.9008	-59.0287669068454
-153.8944	-58.8105830539827
-153.888	-58.7794139321451
-153.8816	-59.4339654907334
-153.8752	-59.9015023182964
-153.8688	-59.3092890033833
-153.8624	-57.7508329115065
-153.856	-56.5975754035176
-153.8496	-56.5975754035176
-153.8432	-57.0651122310807
-153.8368	-57.7508329115065
-153.8304	-57.9066785206941
-153.824	-58.1560314953944
-153.8176	-58.4677227137698
-153.8112	-59.1846125160331
-153.8048	-59.527472856246
-153.7984	-59.2157816378706
-153.792	-58.1248623735569
-153.7856	-57.3456343276185
-153.7792	-57.5326490586437
-153.7728	-58.0625241298818
-153.7664	-58.3430462264196
-153.76	-58.1560314953944
-153.7536	-58.0936932517194
-153.7472	-58.0625241298818
-153.7408	-57.9066785206941
-153.7344	-58.1560314953944
-153.728	-58.6235683229575
-153.7216	-59.0911051505205
-153.7152	-58.9040904194953
-153.7088	-58.1560314953944
-153.7024	-57.0962813529182
-153.696	-56.4728989161675
-153.6896	-57.1586195965933
-153.6832	-58.4988918356073
-153.6768	-59.4651346125709
-153.6704	-59.8703331964589
-153.664	-59.5586419780836
-153.6576	-58.5923992011199
-153.6512	-58.1560314953944
-153.6448	-58.2807079827446
-153.6384	-58.5300609574449
-153.632	-58.3742153482572
-153.6256	-58.3430462264196
-153.6192	-58.3430462264196
-153.6128	-58.3430462264196
-153.6064	-58.187200617232
-153.6	-58.0625241298818
-153.5936	-58.0936932517194
-153.5872	-58.0936932517194
-153.5808	-57.9690167643692
-153.5744	-57.3144652057809
-153.568	-56.7845901345428
-153.5616	-57.0962813529182
-153.5552	-57.7508329115065
-153.5488	-57.782002033344
-153.5424	-57.8443402770191
-153.536	-58.1248623735569
-153.5296	-58.7170756884701
-153.5232	-58.7482448103076
-153.5168	-58.8105830539827
-153.5104	-59.1534433941956
-153.504	-59.4339654907334
-153.4976	-59.3092890033833
-153.4912	-58.9040904194953
-153.4848	-58.4677227137698
-153.4784	-58.4365535919322
-153.472	-58.7170756884701
-153.4656	-59.2157816378706
-153.4592	-59.7144875872712
-153.4528	-59.7768258309463
-153.4464	-59.6521493435962
-153.44	-59.3404581252208
-153.4336	-58.8417521758202
-153.4272	-58.0936932517194
-153.4208	-57.6573255459938
-153.4144	-58.249538860907
-153.408	-59.4339654907334
-153.4016	-60.5248847550472
-153.3952	-60.805406851585
-153.3888	-60.337870024022
-153.3824	-59.8391640746214
-153.376	-59.2781198815457
-153.3696	-58.8417521758202
-153.3632	-59.0911051505205
-153.3568	-59.8703331964589
-153.3504	-60.7118994860724
-153.344	-61.1482671917979
-153.3376	-60.9924215826102
-153.3312	-60.4937156332096
-153.3248	-60.3690391458595
-153.3184	-59.9950096838091
-153.312	-59.9015023182964
-153.3056	-59.8391640746214
-153.2992	-59.5898110999211
-153.2928	-59.2157816378706
-153.2864	-58.3118771045821
-153.28	-57.5638181804812
-153.2736	-57.5949873023188
-153.2672	-58.7482448103076
-153.2608	-60.2131935366718
-153.2544	-60.805406851585
-153.248	-60.1508552929967
-153.2416	-59.4027963688959
-153.2352	-58.654737444795
-153.2288	-56.7222518908678
-153.2224	-54.29106038754
-153.216	-52.4520821991253
-153.2096	-52.4520821991253
-153.2032	-54.4157368748901
-153.1968	-56.6910827690302
-153.1904	-58.8729212976577
-153.184	-60.1196861711592
-153.1776	-60.1508552929967
-153.1712	-59.5586419780836
-153.1648	-58.9664286631704
-153.1584	-58.8729212976577
-153.152	-58.8729212976577
-153.1456	-58.4677227137698
-153.1392	-57.5949873023188
-153.1328	-56.8157592563804
-153.1264	-56.2547150633047
-153.12	-56.6287445253552
-153.1136	-57.3456343276185
-153.1072	-57.782002033344
-153.1008	-58.0936932517194
-153.0944	-58.2807079827446
-153.088	-58.8105830539827
-153.0816	-59.3716272470583
-153.0752	-59.5586419780836
-153.0688	-59.7456567091088
-153.0624	-59.5586419780836
-153.056	-59.122274272358
-153.0496	-58.654737444795
-153.0432	-58.6235683229575
-153.0368	-58.7482448103076
-153.0304	-58.7794139321451
-153.024	-59.2157816378706
-153.0176	-59.4651346125709
-153.0112	-59.7144875872712
-153.0048	-59.9950096838091
-152.9984	-60.1820244148343
-152.992	-60.0573479274841
-152.9856	-59.6833184654337
-152.9792	-59.4651346125709
-152.9728	-59.1534433941956
-152.9664	-58.9975977850079
-152.96	-59.4027963688959
-152.9536	-59.8703331964589
-152.9472	-59.6521493435962
-152.9408	-59.0287669068454
-152.9344	-58.4677227137698
-152.928	-57.8443402770191
-152.9216	-57.4391416931311
-152.9152	-57.0962813529182
-152.9088	-57.1586195965933
-152.9024	-57.5638181804812
-152.896	-58.5612300792824
-152.8896	-59.4027963688959
-152.8832	-59.6209802217586
-152.8768	-59.6833184654337
-152.8704	-59.7144875872712
-152.864	-59.4651346125709
-152.8576	-58.7794139321451
-152.8512	-57.8755093988566
-152.8448	-57.4391416931311
-152.8384	-57.5949873023188
-152.832	-58.0936932517194
-152.8256	-58.8729212976577
-152.8192	-59.8391640746214
-152.8128	-60.1196861711592
-152.8064	-59.3404581252208
-152.8	-58.2807079827446
-152.7936	-57.5326490586437
-152.7872	-57.7508329115065
-152.7808	-58.4988918356073
-152.7744	-59.3716272470583
-152.768	-59.7768258309463
-152.7616	-58.9975977850079
-152.7552	-57.8443402770191
-152.7488	-57.4703108149686
-152.7424	-57.4391416931311
-152.736	-57.7508329115065
-152.7296	-58.249538860907
-152.7232	-58.4365535919322
-152.7168	-58.3742153482572
-152.7104	-58.4365535919322
-152.704	-58.1560314953944
-152.6976	-58.0936932517194
-152.6912	-58.3118771045821
-152.6848	-58.6235683229575
-152.6784	-59.0287669068454
-152.672	-59.527472856246
-152.6656	-59.5586419780836
-152.6592	-59.1846125160331
-152.6528	-58.3118771045821
-152.6464	-58.0001858862067
-152.64	-58.7482448103076
-152.6336	-59.9950096838091
-152.6272	-60.400208267697
-152.6208	-59.7456567091088
-152.6144	-59.0287669068454
-152.608	-58.249538860907
-152.6016	-57.3456343276185
-152.5952	-56.9716048655681
-152.5888	-56.8469283782179
-152.5824	-56.6287445253552
-152.576	-56.4417297943299
-152.5696	-56.5664062816801
-152.5632	-56.909266621893
-152.5568	-57.1897887184308
-152.5504	-57.5014799368062
-152.544	-58.2807079827446
-152.5376	-58.7482448103076
-152.5312	-58.4053844700947
-152.5248	-57.8131711551815
-152.5184	-57.4079725712936
-152.512	-57.5949873023188
-152.5056	-58.187200617232
-152.4992	-58.3430462264196
-152.4928	-58.6859065666325
-152.4864	-58.8105830539827
-152.48	-58.4988918356073
-152.4736	-57.9066785206941
-152.4672	-57.376803449456
-152.4608	-57.1586195965933
-152.4544	-57.7196637896689
-152.448	-58.6235683229575
-152.4416	-58.7170756884701
-152.4352	-58.1560314953944
-152.4288	-57.9066785206941
-152.4224	-58.0313550080443
-152.416	-57.9378476425317
-152.4096	-57.6884946678314
-152.4032	-57.376803449456
-152.3968	-57.3456343276185
-152.3904	-57.6884946678314
-152.384	-57.2521269621059
-152.3776	-56.4728989161675
-152.3712	-55.8183473575792
-152.3648	-56.1612076977921
-152.3584	-57.1586195965933
-152.352	-57.8131711551815
-152.3456	-58.0625241298818
-152.3392	-57.6884946678314
-152.3328	-57.0651122310807
-152.3264	-56.5352371598425
-152.32	-56.1612076977921
-152.3136	-56.5975754035176
-152.3072	-57.4079725712936
-152.3008	-58.0001858862067
-152.2944	-58.8417521758202
-152.288	-58.8105830539827
-152.2816	-58.249538860907
-152.2752	-57.4703108149686
-152.2688	-57.3456343276185
-152.2624	-57.5638181804812
-152.256	-57.4703108149686
-152.2496	-57.2209578402683
-152.2432	-57.4079725712936
-152.2368	-58.3118771045821
-152.2304	-58.7794139321451
-152.224	-58.9664286631704
-152.2176	-59.4963037344085
-152.2112	-60.0885170493217
-152.2048	-59.9015023182964
-152.1984	-58.7170756884701
-152.192	-57.5014799368062
-152.1856	-57.0027739874056
-152.1792	-56.9716048655681
-152.1728	-56.8157592563804
-152.1664	-56.098869454117
-152.16	-55.6625017483915
-152.1536	-55.5378252610414
-152.1472	-55.7248399920666
-152.1408	-56.7845901345428
-152.1344	-58.249538860907
-152.128	-59.3716272470583
-152.1216	-59.8703331964589
-152.1152	-60.1196861711592
-152.1088	-60.4313773895346
-152.1024	-60.2755317803469
-152.096	-59.2469507597082
-152.0896	-57.9690167643692
-152.0832	-57.4391416931311
-152.0768	-57.376803449456
-152.0704	-58.0936932517194
-152.064	-59.059936028683
-152.0576	-59.3404581252208
-152.0512	-58.7794139321451
-152.0448	-58.0313550080443
-152.0384	-57.7196637896689
-152.032	-57.9690167643692
-152.0256	-58.4988918356073
-152.0192	-58.4988918356073
-152.0128	-58.3118771045821
-152.0064	-58.5612300792824
-152	-59.0287669068454
-151.9936	-59.3716272470583
-151.9872	-59.2469507597082
-151.9808	-58.7794139321451
-151.9744	-58.2183697390695
-151.968	-58.187200617232
-151.9616	-58.7482448103076
-151.9552	-59.5586419780836
-151.9488	-59.8391640746214
-151.9424	-59.4027963688959
-151.936	-58.6235683229575
-151.9296	-58.0625241298818
-151.9232	-57.0339431092431
-151.9168	-54.8832737024531
-151.9104	-53.0442955140385
-151.904	-53.0442955140385
-151.8976	-54.3845677530526
-151.8912	-56.0053620886044
-151.8848	-56.9716048655681
-151.8784	-57.7196637896689
-151.872	-58.8417521758202
-151.8656	-59.8703331964589
-151.8592	-60.2131935366718
-151.8528	-59.9950096838091
-151.8464	-59.7768258309463
-151.84	-59.3092890033833
-151.8336	-58.8105830539827
-151.8272	-58.654737444795
-151.8208	-57.9690167643692
-151.8144	-57.5326490586437
-151.808	-57.5014799368062
-151.8016	-57.9690167643692
-151.7952	-58.4365535919322
-151.7888	-58.4053844700947
-151.7824	-57.9378476425317
-151.776	-57.3456343276185
-151.7696	-56.9404357437305
-151.7632	-57.0339431092431
-151.7568	-57.5638181804812
-151.7504	-57.8755093988566
-151.744	-57.4079725712936
-151.7376	-56.3482224288173
-151.7312	-55.5689943828789
-151.7248	-55.631332626554
-151.7184	-56.2235459414672
-151.712	-56.8780975000554
-151.7056	-57.6261564241563
-151.6992	-58.1560314953944
-151.6928	-58.3430462264196
-151.6864	-58.4365535919322
-151.68	-58.1560314953944
-151.6736	-57.1586195965933
-151.6672	-56.2235459414672
-151.6608	-56.1300385759546
-151.6544	-56.2547150633047
-151.648	-56.5664062816801
-151.6416	-56.7534210127053
-151.6352	-56.8780975000554
-151.6288	-56.9716048655681
-151.6224	-57.9066785206941
-151.616	-59.3092890033833
-151.6096	-59.9015023182964
-151.6032	-60.0573479274841
-151.5968	-59.6833184654337
-151.5904	-59.2469507597082
-151.584	-59.0287669068454
-151.5776	-59.0911051505205
-151.5712	-59.059936028683
-151.5648	-58.6235683229575
-151.5584	-58.5612300792824
-151.552	-58.6859065666325
-151.5456	-58.9975977850079
-151.5392	-59.2469507597082
-151.5328	-59.1534433941956
-151.5264	-58.4988918356073
-151.52	-57.7508329115065
-151.5136	-57.0339431092431
-151.5072	-57.2209578402683
-151.5008	-57.8443402770191
-151.4944	-58.187200617232
-151.488	-58.0313550080443
-151.4816	-58.3742153482572
-151.4752	-58.8105830539827
-151.4688	-58.8729212976577
-151.4624	-58.8105830539827
-151.456	-58.4677227137698
-151.4496	-58.0625241298818
-151.4432	-57.9378476425317
-151.4368	-57.6573255459938
-151.4304	-57.3456343276185
-151.424	-57.3456343276185
-151.4176	-57.782002033344
-151.4112	-57.2832960839434
-151.4048	-56.1300385759546
-151.3984	-55.2573031645036
-151.392	-54.4469059967276
-151.3856	-53.075464635876
-151.3792	-51.5481776658368
-151.3728	-49.98972157396
-151.3664	-48.9299714314837
-151.36	-50.0208906957975
-151.3536	-52.607927808313
-151.3472	-54.758597215103
-151.3408	-56.098869454117
-151.3344	-57.1897887184308
-151.328	-57.9066785206941
-151.3216	-57.9378476425317
-151.3152	-58.1560314953944
-151.3088	-58.7170756884701
-151.3024	-58.5300609574449
-151.296	-57.9690167643692
-151.2896	-57.5326490586437
-151.2832	-56.9716048655681
-151.2768	-56.6287445253552
-151.2704	-56.9404357437305
-151.264	-57.2521269621059
-151.2576	-57.3456343276185
-151.2512	-57.0651122310807
-151.2448	-57.376803449456
-151.2384	-58.0001858862067
-151.232	-58.0625241298818
-151.2256	-58.2807079827446
-151.2192	-58.5612300792824
-151.2128	-58.7794139321451
-151.2064	-58.4988918356073
-151.2	-57.7508329115065
-151.1936	-57.8131711551815
-151.1872	-57.9066785206941
-151.1808	-58.0001858862067
-151.1744	-58.5300609574449
-151.168	-58.8729212976577
-151.1616	-58.9975977850079
-151.1552	-58.9664286631704
-151.1488	-58.1560314953944
-151.1424	-57.2521269621059
-151.136	-57.0962813529182
-151.1296	-57.4391416931311
-151.1232	-57.7196637896689
-151.1168	-57.4703108149686
-151.1104	-57.0027739874056
-151.104	-56.6599136471927
-151.0976	-56.504068038005
-151.0912	-56.1612076977921
-151.0848	-56.036531210442
-151.0784	-56.3170533069798
-151.072	-56.4417297943299
-151.0656	-56.7534210127053
-151.0592	-56.8157592563804
-151.0528	-56.8157592563804
-151.0464	-56.8780975000554
-151.04	-57.1274504747557
-151.0336	-57.8131711551815
-151.0272	-58.5612300792824
-151.0208	-58.8729212976577
-151.0144	-58.7170756884701
-151.008	-58.0001858862067
-151.0016	-56.9404357437305
-150.9952	-56.1612076977921
-150.9888	-56.2235459414672
-150.9824	-56.4105606724924
-150.976	-56.1612076977921
-150.9696	-56.6599136471927
-150.9632	-57.1586195965933
-150.9568	-57.5326490586437
-150.9504	-57.9690167643692
-150.944	-58.2807079827446
-150.9376	-58.3742153482572
-150.9312	-58.3430462264196
-150.9248	-58.1560314953944
-150.9184	-57.6573255459938
-150.912	-56.5975754035176
-150.9056	-56.1612076977921
-150.8992	-56.3793915506549
-150.8928	-56.8157592563804
-150.8864	-57.0027739874056
-150.88	-56.8780975000554
-150.8736	-56.909266621893
-150.8672	-57.2832960839434
-150.8608	-57.782002033344
-150.8544	-58.1248623735569
-150.848	-58.0001858862067
-150.8416	-57.7196637896689
-150.8352	-57.4703108149686
-150.8288	-57.6261564241563
-150.8224	-57.9378476425317
-150.816	-57.9066785206941
-150.8096	-57.5326490586437
-150.8032	-56.8780975000554
-150.7968	-56.1923768196297
-150.7904	-56.036531210442
-150.784	-55.9430238449294
-150.7776	-56.1300385759546
-150.7712	-56.7845901345428
-150.7648	-57.7508329115065
-150.7584	-58.4988918356073
-150.752	-58.9040904194953
-150.7456	-59.5586419780836
-150.7392	-59.527472856246
-150.7328	-59.0287669068454
-150.7264	-58.4365535919322
-150.72	-58.0625241298818
-150.7136	-57.9690167643692
-150.7072	-57.9378476425317
-150.7008	-57.6573255459938
-150.6944	-57.5949873023188
-150.688	-57.1586195965933
-150.6816	-56.1300385759546
-150.6752	-55.163795798991
-150.6688	-54.8832737024531
-150.6624	-55.1949649208285
-150.656	-56.1612076977921
-150.6496	-57.4079725712936
-150.6432	-58.249538860907
-150.6368	-57.8443402770191
-150.6304	-57.1586195965933
-150.624	-56.6599136471927
-150.6176	-56.6910827690302
-150.6112	-56.7845901345428
-150.6048	-56.9404357437305
-150.5984	-57.3144652057809
-150.592	-57.5949873023188
-150.5856	-57.782002033344
-150.5792	-57.7508329115065
-150.5728	-57.3456343276185
-150.5664	-56.7845901345428
-150.56	-56.4417297943299
-150.5536	-56.5975754035176
-150.5472	-56.5664062816801
-150.5408	-56.5664062816801
-150.5344	-57.0027739874056
-150.528	-57.5014799368062
-150.5216	-57.4703108149686
-150.5152	-57.376803449456
-150.5088	-57.5326490586437
-150.5024	-58.0001858862067
-150.496	-58.2807079827446
-150.4896	-57.7508329115065
-150.4832	-56.8157592563804
-150.4768	-56.504068038005
-150.4704	-56.6599136471927
-150.464	-56.9716048655681
-150.4576	-57.4391416931311
-150.4512	-58.0313550080443
-150.4448	-58.187200617232
-150.4384	-58.0001858862067
-150.432	-57.6884946678314
-150.4256	-57.782002033344
-150.4192	-58.0936932517194
-150.4128	-58.3118771045821
-150.4064	-57.8131711551815
-150.4	-57.0962813529182
-150.3936	-56.7222518908678
-150.3872	-56.9716048655681
-150.3808	-56.909266621893
-150.3744	-56.6599136471927
-150.368	-57.1586195965933
-150.3616	-58.3118771045821
-150.3552	-59.2157816378706
-150.3488	-59.4027963688959
-150.3424	-59.1534433941956
-150.336	-58.3118771045821
-150.3296	-57.8131711551815
-150.3232	-57.6261564241563
-150.3168	-57.2832960839434
-150.3104	-56.6599136471927
-150.304	-56.3482224288173
-150.2976	-56.4105606724924
-150.2912	-56.3482224288173
-150.2848	-56.1612076977921
-150.2784	-56.036531210442
-150.272	-55.9118547230918
-150.2656	-56.1923768196297
-150.2592	-56.504068038005
-150.2528	-57.0651122310807
-150.2464	-58.249538860907
-150.24	-59.1534433941956
-150.2336	-59.0287669068454
-150.2272	-58.2807079827446
-150.2208	-57.4391416931311
-150.2144	-56.6599136471927
-150.208	-55.7248399920666
-150.2016	-55.3508105300162
-150.1952	-55.3196414081786
-150.1888	-55.4754870173663
-150.1824	-55.8495164794168
-150.176	-56.5352371598425
-150.1696	-57.3456343276185
-150.1632	-57.6261564241563
-150.1568	-57.7196637896689
-150.1504	-57.4391416931311
-150.144	-56.8780975000554
-150.1376	-57.0027739874056
-150.1312	-57.5949873023188
-150.1248	-58.4053844700947
-150.1184	-58.3742153482572
-150.112	-58.3430462264196
-150.1056	-58.4988918356073
-150.0992	-58.3118771045821
-150.0928	-57.6573255459938
-150.0864	-56.6910827690302
-150.08	-56.1612076977921
-150.0736	-55.9430238449294
-150.0672	-55.9118547230918
-150.0608	-56.0053620886044
-150.0544	-56.1300385759546
-150.048	-56.1612076977921
-150.0416	-56.5664062816801
-150.0352	-56.8780975000554
-150.0288	-57.1897887184308
-150.0224	-57.7508329115065
-150.016	-58.0313550080443
-150.0096	-57.6884946678314
-150.0032	-57.1897887184308
-149.9968	-57.0962813529182
-149.9904	-57.5326490586437
-149.984	-58.1248623735569
-149.9776	-58.5923992011199
-149.9712	-58.6235683229575
-149.9648	-58.1560314953944
-149.9584	-57.4079725712936
-149.952	-56.9716048655681
-149.9456	-56.8469283782179
-149.9392	-57.1274504747557
-149.9328	-57.4079725712936
-149.9264	-57.9690167643692
-149.92	-58.2807079827446
-149.9136	-57.7196637896689
-149.9072	-56.9404357437305
-149.9008	-56.8157592563804
-149.8944	-57.0027739874056
-149.888	-57.1897887184308
-149.8816	-57.3456343276185
-149.8752	-56.9716048655681
-149.8688	-56.3793915506549
-149.8624	-55.5066561392039
-149.856	-55.0391193116408
-149.8496	-55.8495164794168
-149.8432	-57.1274504747557
-149.8368	-57.8755093988566
-149.8304	-58.0625241298818
-149.824	-57.8443402770191
-149.8176	-57.6573255459938
-149.8112	-57.9378476425317
-149.8048	-58.4365535919322
-149.7984	-58.4677227137698
-149.792	-58.3742153482572
-149.7856	-58.0625241298818
-149.7792	-58.1248623735569
-149.7728	-58.249538860907
-149.7664	-57.9690167643692
-149.76	-57.6573255459938
-149.7536	-57.2521269621059
-149.7472	-57.1274504747557
-149.7408	-57.4079725712936
-149.7344	-57.6261564241563
-149.728	-57.6884946678314
-149.7216	-57.4703108149686
-149.7152	-56.9404357437305
-149.7088	-56.036531210442
-149.7024	-55.4754870173663
-149.696	-55.4754870173663
-149.6896	-56.6599136471927
-149.6832	-57.782002033344
-149.6768	-58.654737444795
-149.6704	-58.7482448103076
-149.664	-58.1560314953944
-149.6576	-57.5014799368062
-149.6512	-57.2832960839434
-149.6448	-56.9404357437305
-149.6384	-56.3170533069798
-149.632	-56.5664062816801
-149.6256	-56.8469283782179
-149.6192	-56.3170533069798
-149.6128	-55.1014575553159
-149.6064	-54.6027516059153
-149.6	-54.8521045806156
-149.5936	-54.8832737024531
-149.5872	-54.6027516059153
-149.5808	-54.9767810679657
-149.5744	-55.9118547230918
-149.568	-56.9716048655681
-149.5616	-57.5638181804812
-149.5552	-57.6261564241563
-149.5488	-57.4391416931311
-149.5424	-57.2521269621059
-149.536	-57.2209578402683
-149.5296	-57.3456343276185
-149.5232	-57.3144652057809
-149.5168	-56.909266621893
-149.5104	-56.3170533069798
-149.504	-55.5378252610414
-149.4976	-55.5689943828789
-149.4912	-56.036531210442
-149.4848	-56.1612076977921
-149.4784	-56.2858841851423
-149.472	-56.8469283782179
-149.4656	-57.7508329115065
-149.4592	-57.8755093988566
-149.4528	-57.4391416931311
-149.4464	-56.7845901345428
-149.44	-56.3482224288173
-149.4336	-56.4417297943299
-149.4272	-56.1300385759546
-149.4208	-54.29106038754
-149.4144	-52.6390969301505
-149.408	-52.607927808313
-149.4016	-53.6365088289517
-149.3952	-54.7897663369405
-149.3888	-56.036531210442
-149.3824	-57.0651122310807
-149.376	-57.4079725712936
-149.3696	-57.3456343276185
-149.3632	-57.0962813529182
-149.3568	-57.2521269621059
-149.3504	-57.5014799368062
-149.344	-57.5949873023188
-149.3376	-57.4079725712936
-149.3312	-57.3144652057809
-149.3248	-57.3456343276185
-149.3184	-57.8755093988566
-149.312	-58.4988918356073
-149.3056	-58.9975977850079
-149.2992	-58.8105830539827
-149.2928	-58.6235683229575
-149.2864	-58.3742153482572
-149.28	-57.782002033344
-149.2736	-57.0651122310807
-149.2672	-56.909266621893
-149.2608	-57.4703108149686
-149.2544	-58.5923992011199
-149.248	-59.4027963688959
-149.2416	-59.2469507597082
-149.2352	-58.9040904194953
-149.2288	-58.9040904194953
-149.2224	-58.8729212976577
-149.216	-58.4053844700947
-149.2096	-57.9066785206941
-149.2032	-57.0651122310807
-149.1968	-56.504068038005
-149.1904	-56.6287445253552
-149.184	-57.3144652057809
-149.1776	-57.8443402770191
-149.1712	-58.0001858862067
-149.1648	-57.4703108149686
-149.1584	-56.9716048655681
-149.152	-56.4728989161675
-149.1456	-56.3482224288173
-149.1392	-56.0053620886044
-149.1328	-56.098869454117
-149.1264	-56.6599136471927
-149.12	-56.7845901345428
-149.1136	-56.6910827690302
-149.1072	-56.5352371598425
-149.1008	-56.5975754035176
-149.0944	-56.1300385759546
-149.088	-54.8521045806156
-149.0816	-54.353398631215
-149.0752	-54.6339207277528
-149.0688	-55.9118547230918
-149.0624	-56.9404357437305
-149.056	-57.1274504747557
-149.0496	-56.6599136471927
-149.0432	-56.2858841851423
-149.0368	-56.5352371598425
-149.0304	-56.8157592563804
-149.024	-56.7845901345428
-149.0176	-56.3170533069798
-149.0112	-55.631332626554
-149.0048	-55.3508105300162
-148.9984	-55.631332626554
-148.992	-56.3482224288173
-148.9856	-57.3456343276185
-148.9792	-57.1897887184308
-148.9728	-56.504068038005
-148.9664	-56.3482224288173
-148.96	-56.7534210127053
-148.9536	-56.9404357437305
-148.9472	-56.4728989161675
-148.9408	-56.3170533069798
-148.9344	-56.5975754035176
-148.928	-56.4417297943299
-148.9216	-56.0053620886044
-148.9152	-55.9741929667669
-148.9088	-56.3170533069798
-148.9024	-56.5352371598425
-148.896	-56.9404357437305
-148.8896	-57.4391416931311
-148.8832	-57.5949873023188
-148.8768	-57.4391416931311
-148.8704	-57.0962813529182
-148.864	-56.6287445253552
-148.8576	-56.4417297943299
-148.8512	-56.8157592563804
-148.8448	-57.2521269621059
-148.8384	-57.9690167643692
-148.832	-58.3118771045821
-148.8256	-58.2807079827446
-148.8192	-57.2521269621059
-148.8128	-56.2547150633047
-148.8064	-55.6936708702291
-148.8	-55.9430238449294
-148.7936	-56.7534210127053
-148.7872	-57.5638181804812
-148.7808	-57.5949873023188
-148.7744	-56.6287445253552
-148.768	-55.4754870173663
-148.7616	-55.5066561392039
-148.7552	-55.3196414081786
-148.7488	-53.7611853163018
-148.7424	-52.7637734175007
-148.736	-52.7326042956631
-148.7296	-53.480663219764
-148.7232	-54.6650898495904
-148.7168	-55.4754870173663
-148.7104	-55.9741929667669
-148.704	-56.5352371598425
-148.6976	-57.0962813529182
-148.6912	-57.4079725712936
-148.6848	-57.5014799368062
-148.6784	-57.5014799368062
-148.672	-56.909266621893
-148.6656	-56.2235459414672
-148.6592	-55.9430238449294
-148.6528	-55.8806856012543
-148.6464	-56.3482224288173
-148.64	-56.0677003322795
-148.6336	-54.5715824840778
-148.6272	-52.607927808313
-148.6208	-50.8312878635734
-148.6144	-50.052059817635
-148.608	-50.6442731325482
-148.6016	-51.4858394221617
-148.5952	-52.0780527370749
-148.5888	-52.5455895646379
-148.5824	-52.5144204428004
-148.576	-52.0468836152374
-148.5696	-52.3897439554503
-148.5632	-53.5118323416015
-148.5568	-55.1326266771534
-148.5504	-56.3170533069798
-148.544	-57.0027739874056
-148.5376	-57.1274504747557
-148.5312	-56.5352371598425
-148.5248	-55.9118547230918
-148.5184	-55.9430238449294
-148.512	-56.504068038005
-148.5056	-56.9716048655681
-148.4992	-56.9404357437305
-148.4928	-56.4105606724924
-148.4864	-55.8183473575792
-148.48	-55.9118547230918
-148.4736	-56.098869454117
-148.4672	-56.0053620886044
-148.4608	-55.5378252610414
-148.4544	-55.6001635047165
-148.448	-55.8183473575792
-148.4416	-55.5066561392039
-148.4352	-55.1326266771534
-148.4288	-54.9144428242907
-148.4224	-54.6027516059153
-148.416	-54.4157368748901
-148.4096	-54.2287221438649
-148.4032	-54.8209354587781
-148.3968	-56.1300385759546
-148.3904	-57.4703108149686
-148.384	-58.0001858862067
-148.3776	-58.0625241298818
-148.3712	-57.7196637896689
-148.3648	-57.5014799368062
-148.3584	-56.909266621893
-148.352	-55.8806856012543
-148.3456	-55.3196414081786
-148.3392	-55.9430238449294
-148.3328	-56.8157592563804
-148.3264	-57.1274504747557
-148.32	-57.0027739874056
-148.3136	-56.5352371598425
-148.3072	-56.4728989161675
-148.3008	-56.5352371598425
-148.2944	-56.2547150633047
-148.288	-55.6625017483915
-148.2816	-54.6650898495904
-148.2752	-53.075464635876
-148.2688	-51.6728541531869
-148.2624	-50.6131040107107
-148.256	-49.98972157396
-148.2496	-50.0208906957975
-148.2432	-51.6416850313494
-148.2368	-53.8235235599769
-148.2304	-55.3508105300162
-148.224	-55.8183473575792
-148.2176	-55.6001635047165
-148.2112	-55.8183473575792
-148.2048	-56.036531210442
-148.1984	-56.6287445253552
-148.192	-57.2832960839434
-148.1856	-57.6261564241563
-148.1792	-57.5014799368062
-148.1728	-56.8469283782179
-148.1664	-56.4105606724924
-148.16	-56.504068038005
-148.1536	-56.6599136471927
-148.1472	-56.5975754035176
-148.1408	-56.4105606724924
-148.1344	-55.8183473575792
-148.128	-54.8521045806156
-148.1216	-53.5741705852766
-148.1152	-51.7040232750244
-148.1088	-49.584522990072
-148.1024	-48.4936037257582
-148.096	-49.0546479188339
-148.0896	-50.1143980613101
-148.0832	-50.5819348888732
-148.0768	-50.0208906957975
-148.0704	-49.2728317716966
-148.064	-48.9611405533213
-148.0576	-49.179324406184
-148.0512	-49.7091994774221
-148.0448	-50.6754422543858
-148.0384	-52.2962365899376
-148.032	-54.2598912657024
-148.0256	-56.098869454117
-148.0192	-57.3456343276185
-148.0128	-57.9378476425317
-148.0064	-57.9378476425317
-148	-57.5949873023188
-147.9936	-57.376803449456
-147.9872	-57.0962813529182
-147.9808	-56.5664062816801
-147.9744	-56.1300385759546
-147.968	-56.1612076977921
-147.9616	-56.3482224288173
-147.9552	-56.036531210442
-147.9488	-55.9430238449294
-147.9424	-55.8495164794168
-147.936	-56.0053620886044
-147.9296	-57.1897887184308
-147.9232	-58.1248623735569
-147.9168	-58.654737444795
-147.9104	-58.5923992011199
-147.904	-57.8755093988566
-147.8976	-57.2832960839434
-147.8912	-57.376803449456
-147.8848	-56.7222518908678
-147.8784	-55.0391193116408
-147.872	-52.7949425393382
-147.8656	-50.3637510360104
-147.8592	-48.8676331878087
-147.8528	-48.6182802131084
-147.8464	-49.3351700153717
-147.84	-50.6131040107107
-147.8336	-52.0157144933998
-147.8272	-53.1689720013887
-147.8208	-54.353398631215
-147.8144	-55.3819796518537
-147.808	-56.098869454117
-147.8016	-56.5352371598425
-147.7952	-56.7222518908678
-147.7888	-56.8157592563804
-147.7824	-56.5352371598425
-147.776	-56.504068038005
-147.7696	-56.5975754035176
-147.7632	-56.6599136471927
-147.7568	-56.5975754035176
-147.7504	-56.1612076977921
-147.744	-55.9741929667669
-147.7376	-55.7871782357417
-147.7312	-55.4443178955288
-147.7248	-55.3508105300162
-147.7184	-55.7560091139041
-147.712	-56.098869454117
-147.7056	-56.5664062816801
-147.6992	-57.3144652057809
-147.6928	-57.9066785206941
-147.6864	-57.8755093988566
-147.68	-57.6261564241563
-147.6736	-56.8469283782179
-147.6672	-55.7871782357417
-147.6608	-54.7897663369405
-147.6544	-54.2598912657024
-147.648	-53.1066337577136
-147.6416	-51.7663615186995
-147.6352	-51.0494717164362
-147.6288	-50.5507657670356
-147.6224	-49.7715377210972
-147.616	-48.6806184567834
-147.6096	-47.7455448016574
-147.6032	-47.901390410845
-147.5968	-49.2104935280216
-147.5904	-51.7975306405371
-147.584	-54.8521045806156
-147.5776	-56.6910827690302
-147.5712	-57.0651122310807
-147.5648	-56.8157592563804
-147.5584	-56.1300385759546
-147.552	-55.4443178955288
-147.5456	-55.3508105300162
-147.5392	-55.8806856012543
-147.5328	-56.2235459414672
-147.5264	-55.9741929667669
-147.52	-55.7248399920666
-147.5136	-55.7560091139041
-147.5072	-55.8806856012543
-147.5008	-55.8806856012543
-147.4944	-55.8183473575792
-147.488	-55.8495164794168
-147.4816	-55.6625017483915
-147.4752	-55.5066561392039
-147.4688	-55.3508105300162
-147.4624	-55.5689943828789
-147.456	-55.3196414081786
-147.4496	-55.163795798991
-147.4432	-55.226134042666
-147.4368	-55.4443178955288
-147.4304	-55.4131487736912
-147.424	-55.5066561392039
-147.4176	-55.9430238449294
-147.4112	-56.4417297943299
-147.4048	-56.3793915506549
-147.3984	-55.4443178955288
-147.392	-54.29106038754
-147.3856	-53.1378028795511
-147.3792	-52.607927808313
-147.3728	-52.7637734175007
-147.3664	-53.6676779507892
-147.36	-54.9456119461282
-147.3536	-55.7560091139041
-147.3472	-56.036531210442
-147.3408	-56.2858841851423
-147.3344	-56.036531210442
-147.328	-55.3819796518537
-147.3216	-54.8521045806156
-147.3152	-54.758597215103
-147.3088	-54.7897663369405
-147.3024	-55.2573031645036
-147.296	-55.9118547230918
-147.2896	-56.4728989161675
-147.2832	-56.2858841851423
-147.2768	-55.8495164794168
-147.2704	-54.4469059967276
-147.264	-52.0780527370749
-147.2576	-50.0208906957975
-147.2512	-49.3663391372092
-147.2448	-49.3663391372092
-147.2384	-49.6468612337471
-147.232	-50.1767363049852
-147.2256	-50.7689496198984
[truncated: 47,995 more rows]
