# Supplementary material for: Molecular architecture of black widow spider neurotoxins
Source: Nat Commun. 2021 Nov 29;12:6956. doi: 10.1038/s41467-021-26562-8 (PMC8630228; doi:10.1038/s41467-021-26562-8)
Supplement: Supplementary file 7 — Source Data [file 41467_2021_26562_MOESM7_ESM.zip › Extended_data_4/Fig. S12 h 2.txt]

time	current
s	pA
	-100mV
0	0.832215553062215
1E-4	0.582862578361926
2E-4	1.54910535532554
3E-4	1.36209062430033
4E-4	0.208833116311493
5E-4	0.0218183852862759
6E-4	0.364678725499173
7E-4	-1.50546858475299
8E-4	-0.944424391677343
9E-4	0.458186091011781
1E-3	0.956892040412359
0.0011	-0.258703711251549
0.0012	-1.00676263535242
0.0013	0.520524334686854
0.0014	0.395847847336709
0.0015	0.302340481824101
0.0016	0.427016969174245
0.0017	2.23482603575134
0.0018	-0.539225807789374
0.0019	0.240002238149029
0.002	0.177663994473956
0.0021	-1.38079209740285
0.0022	-2.09768189966618
0.0023	1.0815685277625
0.0024	2.04781130472612
0.0025	-0.601564051464446
0.0026	-0.975593513514879
0.0027	0.302340481824101
0.0028	0.925722918574823
0.0029	0.614031700199462
0.003	-0.975593513514879
0.0031	-1.13143912270256
0.0032	-1.28728473189024
0.0033	1.01923028408743
0.0034	1.0815685277625
0.0035	-0.383380198601693
0.0036	0.582862578361926
0.0037	-0.414549320439229
0.0038	0.052987507123812
0.0039	-0.352211076764157
0.004	-0.00935073655126016
0.0041	0.489355212849317
0.0042	0.302340481824101
0.0043	-0.508056685951838
0.0044	-0.227534589414013
0.0045	-0.102858102063868
0.0046	1.36209062430033
0.0047	0.177663994473956
0.0048	0.052987507123812
0.0049	0.956892040412359
0.005	0.0841566289613482
0.0051	-0.913255269839807
0.0052	-0.258703711251549
0.0053	0.520524334686854
0.0054	1.7672892081883
0.0055	0.738708187549606
0.0056	0.55169345652439
0.0057	-0.0716889802263323
0.0058	-0.788578782489663
0.0059	-0.227534589414013
0.006	0.395847847336709
0.0061	1.0815685277625
0.0062	1.05039940592497
0.0063	1.4244288679754
0.0064	-0.321041954926621
0.0065	-1.19377736637763
0.0066	0.177663994473956
0.0067	-0.289872833089085
0.0068	0.302340481824101
0.0069	0.395847847336709
0.007	0.489355212849317
0.0071	-0.913255269839807
0.0072	-0.757409660652127
0.0073	-0.196365467576477
0.0074	-0.321041954926621
0.0075	0.271171359986565
0.0076	-0.227534589414013
0.0077	0.395847847336709
0.0078	0.894553796737287
0.0079	0.0218183852862759
0.008	-0.757409660652127
0.0081	1.23741413695018
0.0082	1.33092150246279
0.0083	0.395847847336709
0.0084	0.55169345652439
0.0085	0.645200822036998
0.0086	0.769877309387142
0.0087	0.177663994473956
0.0088	-0.663902295139518
0.0089	0.0841566289613482
0.009	0.894553796737287
0.0091	0.55169345652439
0.0092	0.55169345652439
0.0093	-1.44313034107792
0.0094	0.333509603661637
0.0095	0.614031700199462
0.0096	0.645200822036998
0.0097	-0.632733173301982
0.0098	-0.445718442276766
0.0099	0.614031700199462
0.01	0.333509603661637
0.0101	-0.539225807789374
0.0102	1.05039940592497
0.0103	1.54910535532554
0.0104	-0.102858102063868
0.0105	-0.134027223901404
0.0106	0.863384674899751
0.0107	1.79845833002583
0.0108	-1.41196121924038
0.0109	0.364678725499173
0.011	1.20624501511265
0.0111	-0.632733173301982
0.0112	-0.601564051464446
0.0113	0.614031700199462
0.0114	-0.57039492962691
0.0115	1.17507589327511
0.0116	1.45559798981294
0.0117	-1.10027000086502
0.0118	-0.850917026164735
0.0119	1.01923028408743
0.012	-0.0716889802263323
0.0121	-0.414549320439229
0.0122	0.177663994473956
0.0123	-0.508056685951838
0.0124	-0.134027223901404
0.0125	0.14649487263642
0.0126	-0.819747904327199
0.0127	-1.81715980312835
0.0128	-1.84832892496589
0.0129	0.271171359986565
0.013	-0.445718442276766
0.0131	-0.601564051464446
0.0132	0.489355212849317
0.0133	-1.10027000086502
0.0134	-1.81715980312835
0.0135	1.11273764960004
0.0136	-0.57039492962691
0.0137	0.427016969174245
0.0138	-0.258703711251549
0.0139	-0.289872833089085
0.014	1.7672892081883
0.0141	0.458186091011781
0.0142	0.832215553062215
0.0143	1.36209062430033
0.0144	0.0218183852862759
0.0145	-0.289872833089085
0.0146	0.364678725499173
0.0147	0.0841566289613482
0.0148	-0.227534589414013
0.0149	-1.56780682842807
0.015	0.240002238149029
0.0151	1.05039940592497
0.0152	-0.944424391677343
0.0153	-0.850917026164735
0.0154	1.20624501511265
0.0155	0.738708187549606
0.0156	0.14649487263642
0.0157	0.645200822036998
0.0158	-0.414549320439229
0.0159	0.0218183852862759
0.016	1.01923028408743
0.0161	-0.258703711251549
0.0162	-0.695071416977054
0.0163	0.832215553062215
0.0164	2.04781130472612
0.0165	1.29975238062526
0.0166	-0.944424391677343
0.0167	-0.539225807789374
0.0168	-0.913255269839807
0.0169	-0.539225807789374
0.017	-0.414549320439229
0.0171	-1.22494648821517
0.0172	0.052987507123812
0.0173	1.29975238062526
0.0174	0.333509603661637
0.0175	-0.414549320439229
0.0176	-0.882086148002271
0.0177	0.769877309387142
0.0178	0.520524334686854
0.0179	-0.975593513514879
0.018	-1.28728473189024
0.0181	-0.445718442276766
0.0182	1.7672892081883
0.0183	1.67378184267569
0.0184	-0.227534589414013
0.0185	-1.53663770659053
0.0186	-0.289872833089085
0.0187	1.0815685277625
0.0188	0.427016969174245
0.0189	-0.57039492962691
0.019	-1.66131419394067
0.0191	-1.69248331577821
0.0192	0.427016969174245
0.0193	0.70753906571207
0.0194	-0.414549320439229
0.0195	-0.258703711251549
0.0196	0.614031700199462
0.0197	0.271171359986565
0.0198	-0.508056685951838
0.0199	-0.508056685951838
0.02	-1.10027000086502
0.0201	0.208833116311493
0.0202	1.0815685277625
0.0203	-0.850917026164735
0.0204	0.240002238149029
0.0205	1.29975238062526
0.0206	0.271171359986565
0.0207	0.052987507123812
0.0208	-1.28728473189024
0.0209	0.769877309387142
0.021	0.582862578361926
0.0211	0.863384674899751
0.0212	-0.0405198583887963
0.0213	-0.695071416977054
0.0214	-0.726240538814591
0.0215	-0.57039492962691
0.0216	0.738708187549606
0.0217	0.240002238149029
0.0218	1.36209062430033
0.0219	0.832215553062215
0.022	0.614031700199462
0.0221	-0.321041954926621
0.0222	-1.00676263535242
0.0223	0.208833116311493
0.0224	0.240002238149029
0.0225	0.052987507123812
0.0226	0.364678725499173
0.0227	-0.289872833089085
0.0228	-0.508056685951838
0.0229	0.333509603661637
0.023	0.676369943874534
0.0231	-0.352211076764157
0.0232	-0.321041954926621
0.0233	-0.289872833089085
0.0234	1.0815685277625
0.0235	-0.0405198583887963
0.0236	-0.882086148002271
0.0237	0.645200822036998
0.0238	-0.258703711251549
0.0239	0.645200822036998
0.024	1.54910535532554
0.0241	0.364678725499173
0.0242	-0.788578782489663
0.0243	0.582862578361926
0.0244	0.177663994473956
0.0245	0.55169345652439
0.0246	-2.09768189966618
0.0247	-2.78340258009197
0.0248	-0.757409660652127
0.0249	1.20624501511265
0.025	-0.321041954926621
0.0251	-2.06651277782864
0.0252	-1.44313034107792
0.0253	-0.788578782489663
0.0254	-0.102858102063868
0.0255	0.832215553062215
0.0256	0.70753906571207
0.0257	-0.352211076764157
0.0258	-0.289872833089085
0.0259	-1.22494648821517
0.026	0.801046431224678
0.0261	0.863384674899751
0.0262	0.55169345652439
0.0263	-1.00676263535242
0.0264	-1.69248331577821
0.0265	0.863384674899751
0.0266	2.8893775943396
0.0267	0.0841566289613482
0.0268	-0.196365467576477
0.0269	-1.34962297556531
0.027	0.427016969174245
0.0271	0.177663994473956
0.0272	0.208833116311493
0.0273	0.271171359986565
0.0274	1.54910535532554
0.0275	-0.227534589414013
0.0276	-0.0716889802263323
0.0277	0.14649487263642
0.0278	-0.258703711251549
0.0279	-0.196365467576477
0.028	-2.22235838701632
0.0281	-0.414549320439229
0.0282	0.676369943874534
0.0283	-0.321041954926621
0.0284	-0.944424391677343
0.0285	1.67378184267569
0.0286	0.956892040412359
0.0287	-0.757409660652127
0.0288	0.177663994473956
0.0289	0.801046431224678
0.029	-0.0405198583887963
0.0291	0.14649487263642
0.0292	-0.0405198583887963
0.0293	0.427016969174245
0.0294	0.052987507123812
0.0295	0.894553796737287
0.0296	0.458186091011781
0.0297	0.302340481824101
0.0298	-0.258703711251549
0.0299	-1.2561156100527
0.03	0.0841566289613482
0.0301	0.364678725499173
0.0302	0.0841566289613482
0.0303	0.240002238149029
0.0304	0.70753906571207
0.0305	1.23741413695018
0.0306	0.520524334686854
0.0307	1.79845833002583
0.0308	2.35950252310148
0.0309	1.73612008635076
0.031	-0.539225807789374
0.0311	-1.38079209740285
0.0312	-0.476887564114302
0.0313	0.956892040412359
0.0314	-0.227534589414013
0.0315	0.271171359986565
0.0316	-0.00935073655126016
0.0317	-1.63014507210314
0.0318	-1.2561156100527
0.0319	-0.289872833089085
0.032	-1.38079209740285
0.0321	-1.72365243761575
0.0322	-1.13143912270256
0.0323	-0.663902295139518
0.0324	-1.56780682842807
0.0325	-1.69248331577821
0.0326	-0.476887564114302
0.0327	0.520524334686854
0.0328	-0.695071416977054
0.0329	-0.695071416977054
0.033	0.052987507123812
0.0331	-1.03793175718995
0.0332	-1.50546858475299
0.0333	-0.102858102063868
0.0334	1.05039940592497
0.0335	-0.601564051464446
0.0336	-1.00676263535242
0.0337	0.801046431224678
0.0338	-0.134027223901404
0.0339	2.26599515758888
0.034	1.48676711165047
0.0341	-0.00935073655126016
0.0342	-0.850917026164735
0.0343	-1.2561156100527
0.0344	1.67378184267569
0.0345	1.0815685277625
0.0346	0.271171359986565
0.0347	0.801046431224678
0.0348	-0.508056685951838
0.0349	-0.944424391677343
0.035	0.271171359986565
0.0351	0.240002238149029
0.0352	-0.913255269839807
0.0353	-0.383380198601693
0.0354	0.645200822036998
0.0355	0.925722918574823
0.0356	0.489355212849317
0.0357	-0.165196345738941
0.0358	-0.165196345738941
0.0359	-0.352211076764157
0.036	1.73612008635076
0.0361	2.29716427942641
0.0362	-0.165196345738941
0.0363	-1.03793175718995
0.0364	0.115325750798884
0.0365	-0.414549320439229
0.0366	-0.289872833089085
0.0367	-1.03793175718995
0.0368	0.894553796737287
0.0369	1.64261272083815
0.037	0.520524334686854
0.0371	0.520524334686854
0.0372	-0.134027223901404
0.0373	0.582862578361926
0.0374	0.052987507123812
0.0375	-0.508056685951838
0.0376	0.395847847336709
0.0377	0.863384674899751
0.0378	-0.882086148002271
0.0379	-1.2561156100527
0.038	-2.03534365599111
0.0381	1.54910535532554
0.0382	1.05039940592497
0.0383	0.0218183852862759
0.0384	0.489355212849317
0.0385	0.582862578361926
0.0386	-0.258703711251549
0.0387	0.55169345652439
0.0388	1.0815685277625
0.0389	-0.289872833089085
0.039	-0.882086148002271
0.0391	0.240002238149029
0.0392	1.54910535532554
0.0393	-0.632733173301982
0.0394	-1.1626082445401
0.0395	1.51793623348801
0.0396	1.73612008635076
0.0397	0.240002238149029
0.0398	-1.47429946291546
0.0399	-0.632733173301982
0.04	0.489355212849317
0.0401	0.55169345652439
0.0402	1.11273764960004
0.0403	1.61144359900062
0.0404	0.801046431224678
0.0405	1.45559798981294
0.0406	-1.41196121924038
0.0407	0.520524334686854
0.0408	-0.383380198601693
0.0409	-1.19377736637763
0.041	-0.57039492962691
0.0411	0.676369943874534
0.0412	-0.134027223901404
0.0413	-1.44313034107792
0.0414	1.29975238062526
0.0415	-1.41196121924038
0.0416	-0.352211076764157
0.0417	1.36209062430033
0.0418	0.520524334686854
0.0419	-0.134027223901404
0.042	-0.508056685951838
0.0421	-0.321041954926621
0.0422	-0.913255269839807
0.0423	-0.196365467576477
0.0424	1.36209062430033
0.0425	0.738708187549606
0.0426	-0.258703711251549
0.0427	0.052987507123812
0.0428	-0.00935073655126016
0.0429	0.208833116311493
0.043	-0.539225807789374
0.0431	0.458186091011781
0.0432	-0.227534589414013
0.0433	-0.0716889802263323
0.0434	-1.34962297556531
0.0435	-1.1626082445401
0.0436	0.240002238149029
0.0437	-0.0405198583887963
0.0438	-0.352211076764157
0.0439	0.271171359986565
0.044	-0.196365467576477
0.0441	0.70753906571207
0.0442	0.0218183852862759
0.0443	0.364678725499173
0.0444	0.55169345652439
0.0445	-0.508056685951838
0.0446	-0.476887564114302
0.0447	0.0218183852862759
0.0448	-1.19377736637763
0.0449	0.520524334686854
0.045	-1.13143912270256
0.0451	-0.476887564114302
0.0452	0.271171359986565
0.0453	0.55169345652439
0.0454	0.738708187549606
0.0455	0.240002238149029
0.0456	-0.445718442276766
0.0457	-1.53663770659053
0.0458	-0.882086148002271
0.0459	-1.06910087902749
0.046	1.58027447716308
0.0461	-0.757409660652127
0.0462	-0.258703711251549
0.0463	-1.2561156100527
0.0464	-0.383380198601693
0.0465	-0.196365467576477
0.0466	0.333509603661637
0.0467	1.79845833002583
0.0468	-2.19118926517879
0.0469	-1.50546858475299
0.047	0.458186091011781
0.0471	0.115325750798884
0.0472	-0.289872833089085
0.0473	0.208833116311493
0.0474	-0.850917026164735
0.0475	-0.601564051464446
0.0476	-0.913255269839807
0.0477	1.26858325878772
0.0478	1.0815685277625
0.0479	-0.414549320439229
0.048	1.11273764960004
0.0481	-1.47429946291546
0.0482	-0.476887564114302
0.0483	-0.134027223901404
0.0484	-1.69248331577821
0.0485	-0.134027223901404
0.0486	0.427016969174245
0.0487	-0.632733173301982
0.0488	0.052987507123812
0.0489	-0.352211076764157
0.049	0.801046431224678
0.0491	0.115325750798884
0.0492	0.832215553062215
0.0493	0.582862578361926
0.0494	0.0841566289613482
0.0495	-0.539225807789374
0.0496	-0.695071416977054
0.0497	1.01923028408743
0.0498	0.427016969174245
0.0499	-0.445718442276766
0.05	-1.03793175718995
0.0501	0.208833116311493
0.0502	0.582862578361926
0.0503	0.614031700199462
0.0504	0.676369943874534
0.0505	1.36209062430033
0.0506	1.17507589327511
0.0507	-0.196365467576477
0.0508	0.769877309387142
0.0509	1.14390677143758
0.051	-1.06910087902749
0.0511	0.240002238149029
0.0512	2.35950252310148
0.0513	0.271171359986565
0.0514	-0.227534589414013
0.0515	-0.882086148002271
0.0516	0.14649487263642
0.0517	-0.850917026164735
0.0518	-1.78599068129082
0.0519	0.458186091011781
0.052	-0.476887564114302
0.0521	-0.508056685951838
0.0522	-0.508056685951838
0.0523	-1.19377736637763
0.0524	-1.84832892496589
0.0525	-2.34703487436647
0.0526	0.0841566289613482
0.0527	0.769877309387142
0.0528	-2.09768189966618
0.0529	-0.196365467576477
0.053	-1.03793175718995
0.0531	-1.34962297556531
0.0532	-0.383380198601693
0.0533	0.177663994473956
0.0534	-0.819747904327199
0.0535	-0.227534589414013
0.0536	1.98547306105105
0.0537	0.458186091011781
0.0538	-1.22494648821517
0.0539	0.427016969174245
0.054	-0.196365467576477
0.0541	-0.258703711251549
0.0542	1.58027447716308
0.0543	0.0841566289613482
0.0544	0.427016969174245
0.0545	-0.601564051464446
0.0546	-0.882086148002271
0.0547	0.956892040412359
0.0548	0.863384674899751
0.0549	-0.508056685951838
0.055	0.115325750798884
0.0551	1.26858325878772
0.0552	0.052987507123812
0.0553	0.863384674899751
0.0554	-1.84832892496589
0.0555	-1.31845385372778
0.0556	-0.289872833089085
0.0557	1.05039940592497
0.0558	0.614031700199462
0.0559	1.14390677143758
0.056	-1.06910087902749
0.0561	-0.913255269839807
0.0562	-0.850917026164735
0.0563	0.427016969174245
0.0564	0.769877309387142
0.0565	0.14649487263642
0.0566	-1.87949804680343
0.0567	0.177663994473956
0.0568	0.177663994473956
0.0569	0.302340481824101
0.057	-0.102858102063868
0.0571	1.17507589327511
0.0572	-0.289872833089085
0.0573	-0.882086148002271
0.0574	0.271171359986565
0.0575	-0.383380198601693
0.0576	-1.31845385372778
0.0577	0.458186091011781
0.0578	1.29975238062526
0.0579	-0.850917026164735
0.058	-0.975593513514879
0.0581	0.177663994473956
0.0582	0.738708187549606
0.0583	1.4244288679754
0.0584	1.45559798981294
0.0585	-1.34962297556531
0.0586	-0.476887564114302
0.0587	-0.227534589414013
0.0588	0.458186091011781
0.0589	0.333509603661637
0.059	-0.383380198601693
0.0591	-0.788578782489663
0.0592	-0.0405198583887963
0.0593	0.801046431224678
0.0594	-0.383380198601693
0.0595	-0.196365467576477
0.0596	1.51793623348801
0.0597	0.55169345652439
0.0598	0.925722918574823
0.0599	-0.00935073655126016
0.06	0.832215553062215
0.0601	-0.352211076764157
0.0602	0.458186091011781
0.0603	0.55169345652439
0.0604	-0.227534589414013
0.0605	1.36209062430033
0.0606	0.645200822036998
0.0607	-0.913255269839807
0.0608	-0.258703711251549
0.0609	1.36209062430033
0.061	0.458186091011781
0.0611	-0.321041954926621
0.0612	-0.975593513514879
0.0613	-0.321041954926621
0.0614	0.582862578361926
0.0615	0.738708187549606
0.0616	-0.134027223901404
0.0617	0.0841566289613482
0.0618	0.520524334686854
0.0619	0.333509603661637
0.062	1.51793623348801
0.0621	0.0841566289613482
0.0622	0.769877309387142
0.0623	0.863384674899751
0.0624	0.489355212849317
0.0625	-0.321041954926621
0.0626	1.67378184267569
0.0627	2.92054671617713
0.0628	-0.0405198583887963
0.0629	-0.0716889802263323
0.063	0.769877309387142
0.0631	-2.12885102150372
0.0632	0.395847847336709
0.0633	1.17507589327511
0.0634	1.58027447716308
0.0635	-0.632733173301982
0.0636	-0.102858102063868
0.0637	1.11273764960004
0.0638	-0.383380198601693
0.0639	-0.289872833089085
0.064	-0.508056685951838
0.0641	0.364678725499173
0.0642	0.676369943874534
0.0643	-1.03793175718995
0.0644	0.115325750798884
0.0645	-0.227534589414013
0.0646	-1.06910087902749
0.0647	0.302340481824101
0.0648	0.925722918574823
0.0649	0.271171359986565
0.065	-0.134027223901404
0.0651	0.271171359986565
0.0652	0.520524334686854
0.0653	-0.321041954926621
0.0654	-1.50546858475299
0.0655	-0.352211076764157
0.0656	0.988061162249895
0.0657	0.0218183852862759
0.0658	0.364678725499173
0.0659	-1.22494648821517
0.066	-1.41196121924038
0.0661	0.052987507123812
0.0662	-1.53663770659053
0.0663	0.894553796737287
0.0664	0.0841566289613482
0.0665	0.177663994473956
0.0666	0.052987507123812
0.0667	-0.165196345738941
0.0668	-1.50546858475299
0.0669	-2.25352750885386
0.067	1.17507589327511
0.0671	0.14649487263642
0.0672	0.115325750798884
0.0673	0.14649487263642
0.0674	0.240002238149029
0.0675	0.208833116311493
0.0676	-0.383380198601693
0.0677	0.832215553062215
0.0678	0.240002238149029
0.0679	0.333509603661637
0.068	-0.00935073655126016
0.0681	-0.165196345738941
0.0682	0.0841566289613482
0.0683	0.956892040412359
0.0684	0.458186091011781
0.0685	-0.0405198583887963
0.0686	-0.196365467576477
0.0687	-0.819747904327199
0.0688	0.70753906571207
0.0689	1.64261272083815
0.069	1.20624501511265
0.0691	-0.102858102063868
0.0692	-1.10027000086502
0.0693	0.364678725499173
0.0694	-0.383380198601693
0.0695	-0.196365467576477
0.0696	-0.321041954926621
0.0697	0.70753906571207
0.0698	2.04781130472612
0.0699	0.240002238149029
0.07	-0.102858102063868
0.0701	0.988061162249895
0.0702	0.614031700199462
0.0703	0.177663994473956
0.0704	0.894553796737287
0.0705	1.58027447716308
0.0706	0.801046431224678
0.0707	-1.28728473189024
0.0708	1.20624501511265
0.0709	1.36209062430033
0.071	2.42184076677656
0.0711	-0.663902295139518
0.0712	-0.00935073655126016
0.0713	1.17507589327511
0.0714	1.05039940592497
0.0715	-0.227534589414013
0.0716	-0.850917026164735
0.0717	-0.601564051464446
0.0718	-1.2561156100527
0.0719	-0.383380198601693
0.072	0.738708187549606
0.0721	0.364678725499173
0.0722	-1.41196121924038
0.0723	0.208833116311493
0.0724	-0.0405198583887963
0.0725	-0.445718442276766
0.0726	-0.258703711251549
0.0727	0.769877309387142
0.0728	-0.134027223901404
0.0729	0.70753906571207
0.073	-0.134027223901404
0.0731	-1.00676263535242
0.0732	-0.882086148002271
0.0733	-0.445718442276766
0.0734	-0.102858102063868
0.0735	0.364678725499173
0.0736	0.738708187549606
0.0737	1.4244288679754
0.0738	0.70753906571207
0.0739	-2.06651277782864
0.074	-1.72365243761575
0.0741	1.01923028408743
0.0742	0.582862578361926
0.0743	1.14390677143758
0.0744	-1.03793175718995
0.0745	-1.69248331577821
0.0746	-0.0405198583887963
0.0747	1.11273764960004
0.0748	0.614031700199462
0.0749	-0.196365467576477
0.075	0.645200822036998
0.0751	0.208833116311493
0.0752	-0.788578782489663
0.0753	0.115325750798884
0.0754	0.55169345652439
0.0755	-1.10027000086502
0.0756	-0.383380198601693
0.0757	-0.134027223901404
0.0758	-0.757409660652127
0.0759	-0.0405198583887963
0.076	-0.788578782489663
0.0761	-0.196365467576477
0.0762	0.052987507123812
0.0763	0.333509603661637
0.0764	-0.508056685951838
0.0765	0.240002238149029
0.0766	0.489355212849317
0.0767	-0.134027223901404
0.0768	0.769877309387142
0.0769	0.894553796737287
0.077	-1.22494648821517
0.0771	0.364678725499173
0.0772	1.36209062430033
0.0773	0.55169345652439
0.0774	-0.102858102063868
0.0775	0.769877309387142
0.0776	-1.31845385372778
0.0777	-0.476887564114302
0.0778	1.95430393921351
0.0779	0.988061162249895
0.078	0.614031700199462
0.0781	-2.09768189966618
0.0782	0.738708187549606
0.0783	2.2036569139138
0.0784	0.614031700199462
0.0785	-0.352211076764157
0.0786	0.769877309387142
0.0787	1.4244288679754
0.0788	-0.476887564114302
0.0789	0.458186091011781
0.079	1.23741413695018
0.0791	-0.0716889802263323
0.0792	-0.00935073655126016
0.0793	0.14649487263642
0.0794	0.582862578361926
0.0795	-0.134027223901404
0.0796	0.458186091011781
0.0797	1.58027447716308
0.0798	0.863384674899751
0.0799	-0.414549320439229
0.08	-0.445718442276766
0.0801	0.240002238149029
0.0802	-0.850917026164735
0.0803	-0.57039492962691
0.0804	0.645200822036998
0.0805	0.988061162249895
0.0806	0.956892040412359
0.0807	0.769877309387142
0.0808	-1.56780682842807
0.0809	-0.601564051464446
0.081	-0.0716889802263323
0.0811	0.489355212849317
0.0812	0.832215553062215
0.0813	-0.445718442276766
0.0814	2.26599515758888
0.0815	2.39067164493902
0.0816	-0.601564051464446
0.0817	-0.414549320439229
0.0818	1.64261272083815
0.0819	0.769877309387142
0.082	0.738708187549606
0.0821	1.39325974613786
0.0822	0.520524334686854
0.0823	-0.726240538814591
0.0824	-0.882086148002271
0.0825	1.14390677143758
0.0826	1.64261272083815
0.0827	1.26858325878772
0.0828	0.271171359986565
0.0829	0.70753906571207
0.083	0.177663994473956
0.0831	-0.352211076764157
0.0832	-0.196365467576477
0.0833	-0.819747904327199
0.0834	0.676369943874534
0.0835	-0.352211076764157
0.0836	-1.9418362904785
0.0837	1.98547306105105
0.0838	2.1101495484012
0.0839	0.364678725499173
0.084	-0.321041954926621
0.0841	-0.476887564114302
0.0842	0.0841566289613482
0.0843	0.769877309387142
0.0844	0.458186091011781
0.0845	-0.352211076764157
0.0846	0.177663994473956
0.0847	0.988061162249895
0.0848	-0.352211076764157
0.0849	-0.289872833089085
0.085	0.520524334686854
0.0851	0.14649487263642
0.0852	0.364678725499173
0.0853	-0.882086148002271
0.0854	-0.850917026164735
0.0855	-0.134027223901404
0.0856	0.801046431224678
0.0857	1.92313481737598
0.0858	0.271171359986565
0.0859	-0.476887564114302
0.086	0.14649487263642
0.0861	0.894553796737287
0.0862	-0.165196345738941
0.0863	-0.539225807789374
0.0864	0.240002238149029
0.0865	0.863384674899751
0.0866	0.520524334686854
0.0867	1.05039940592497
0.0868	-1.13143912270256
0.0869	-0.850917026164735
0.087	0.645200822036998
0.0871	1.23741413695018
0.0872	0.177663994473956
0.0873	-0.975593513514879
0.0874	-0.975593513514879
0.0875	-0.57039492962691
0.0876	0.14649487263642
0.0877	0.0841566289613482
0.0878	-0.165196345738941
0.0879	1.26858325878772
0.088	3.01405408168974
0.0881	1.11273764960004
0.0882	-0.00935073655126016
0.0883	1.39325974613786
0.0884	-0.757409660652127
0.0885	-0.632733173301982
0.0886	-0.757409660652127
0.0887	-0.757409660652127
0.0888	0.115325750798884
0.0889	-1.34962297556531
0.089	-0.508056685951838
0.0891	1.86079657370091
0.0892	1.64261272083815
0.0893	-0.819747904327199
0.0894	-0.882086148002271
0.0895	0.333509603661637
0.0896	-0.165196345738941
0.0897	0.676369943874534
0.0898	1.29975238062526
0.0899	-1.53663770659053
0.09	0.769877309387142
0.0901	2.29716427942641
0.0902	-0.788578782489663
0.0903	0.302340481824101
0.0904	1.82962745186337
0.0905	-0.289872833089085
0.0906	1.54910535532554
0.0907	1.82962745186337
0.0908	-0.0405198583887963
0.0909	2.04781130472612
0.091	0.769877309387142
0.0911	-0.695071416977054
0.0912	0.863384674899751
0.0913	0.520524334686854
0.0914	-0.0716889802263323
0.0915	-1.03793175718995
0.0916	-0.913255269839807
0.0917	0.208833116311493
0.0918	-0.227534589414013
0.0919	1.17507589327511
0.092	2.07898042656366
0.0921	0.271171359986565
0.0922	0.676369943874534
0.0923	0.333509603661637
0.0924	-0.539225807789374
0.0925	-0.508056685951838
0.0926	0.582862578361926
0.0927	-1.56780682842807
0.0928	-0.414549320439229
0.0929	-0.289872833089085
0.093	-1.10027000086502
0.0931	-0.227534589414013
0.0932	-0.289872833089085
0.0933	1.01923028408743
0.0934	0.863384674899751
0.0935	-0.632733173301982
0.0936	0.801046431224678
0.0937	0.208833116311493
0.0938	0.489355212849317
0.0939	0.489355212849317
0.094	0.271171359986565
0.0941	-0.289872833089085
0.0942	-1.31845385372778
0.0943	-1.84832892496589
0.0944	1.05039940592497
0.0945	0.894553796737287
0.0946	-0.102858102063868
0.0947	-0.414549320439229
0.0948	-0.0405198583887963
0.0949	0.55169345652439
0.095	-0.258703711251549
0.0951	0.645200822036998
0.0952	0.738708187549606
0.0953	-0.102858102063868
0.0954	1.70495096451323
0.0955	-0.445718442276766
0.0956	-0.476887564114302
0.0957	1.61144359900062
0.0958	0.614031700199462
0.0959	-1.69248331577821
0.096	0.0841566289613482
0.0961	1.14390677143758
0.0962	0.208833116311493
0.0963	-0.695071416977054
0.0964	0.614031700199462
0.0965	2.2036569139138
0.0966	0.208833116311493
0.0967	-0.289872833089085
0.0968	0.988061162249895
0.0969	1.0815685277625
0.097	1.01923028408743
0.0971	-0.196365467576477
0.0972	-0.508056685951838
0.0973	0.240002238149029
0.0974	0.956892040412359
0.0975	-0.632733173301982
0.0976	-1.78599068129082
0.0977	-1.2561156100527
0.0978	1.4244288679754
0.0979	-0.726240538814591
0.098	-0.321041954926621
0.0981	-0.00935073655126016
0.0982	-0.757409660652127
0.0983	0.988061162249895
0.0984	1.64261272083815
0.0985	-0.0716889802263323
0.0986	-0.321041954926621
0.0987	0.302340481824101
0.0988	-0.102858102063868
0.0989	-0.975593513514879
0.099	0.395847847336709
0.0991	1.29975238062526
0.0992	1.36209062430033
0.0993	1.20624501511265
0.0994	0.395847847336709
0.0995	0.70753906571207
0.0996	0.271171359986565
0.0997	1.26858325878772
0.0998	1.14390677143758
0.0999	0.956892040412359
0.1	-0.57039492962691
0.1001	-0.102858102063868
0.1002	-0.975593513514879
0.1003	0.55169345652439
0.1004	0.894553796737287
0.1005	-1.50546858475299
0.1006	0.55169345652439
0.1007	1.05039940592497
0.1008	-0.445718442276766
0.1009	0.364678725499173
0.101	-0.508056685951838
0.1011	0.208833116311493
0.1012	1.58027447716308
0.1013	-0.414549320439229
0.1014	-0.695071416977054
0.1015	-0.165196345738941
0.1016	1.11273764960004
0.1017	-0.819747904327199
0.1018	-0.757409660652127
0.1019	-0.882086148002271
0.102	1.20624501511265
0.1021	0.364678725499173
0.1022	-0.00935073655126016
0.1023	1.48676711165047
0.1024	2.17248779207627
0.1025	-0.165196345738941
0.1026	-0.321041954926621
0.1027	0.614031700199462
0.1028	-1.1626082445401
0.1029	-1.97300541231603
0.103	-1.19377736637763
0.1031	0.894553796737287
0.1032	1.95430393921351
0.1033	0.0218183852862759
0.1034	-0.975593513514879
0.1035	0.208833116311493
0.1036	-0.663902295139518
0.1037	-0.539225807789374
0.1038	1.73612008635076
0.1039	0.645200822036998
0.104	-0.227534589414013
0.1041	-0.0716889802263323
0.1042	-1.28728473189024
0.1043	-0.102858102063868
0.1044	0.14649487263642
0.1045	-0.196365467576477
0.1046	-0.57039492962691
0.1047	0.240002238149029
0.1048	-1.34962297556531
0.1049	-1.10027000086502
0.105	-0.383380198601693
0.1051	-0.0716889802263323
0.1052	0.520524334686854
0.1053	0.177663994473956
0.1054	1.14390677143758
0.1055	0.052987507123812
0.1056	0.582862578361926
0.1057	0.208833116311493
0.1058	-1.31845385372778
0.1059	0.614031700199462
0.106	0.894553796737287
0.1061	-0.414549320439229
0.1062	-0.913255269839807
0.1063	0.645200822036998
0.1064	1.39325974613786
0.1065	-0.819747904327199
0.1066	-0.321041954926621
0.1067	0.208833116311493
0.1068	-0.508056685951838
0.1069	-0.258703711251549
0.107	0.14649487263642
0.1071	0.395847847336709
0.1072	-0.508056685951838
0.1073	-0.695071416977054
0.1074	1.11273764960004
0.1075	1.95430393921351
0.1076	0.956892040412359
0.1077	0.302340481824101
0.1078	-0.882086148002271
0.1079	0.988061162249895
0.108	0.364678725499173
0.1081	0.582862578361926
0.1082	0.925722918574823
0.1083	-1.19377736637763
0.1084	0.177663994473956
0.1085	1.45559798981294
0.1086	-0.134027223901404
0.1087	0.177663994473956
0.1088	0.925722918574823
0.1089	0.520524334686854
0.109	0.894553796737287
0.1091	-0.975593513514879
0.1092	-0.476887564114302
0.1093	0.863384674899751
0.1094	0.208833116311493
0.1095	-0.383380198601693
0.1096	0.0841566289613482
0.1097	0.395847847336709
0.1098	-0.289872833089085
0.1099	0.208833116311493
0.11	-1.2561156100527
0.1101	-0.445718442276766
0.1102	0.240002238149029
0.1103	1.48676711165047
0.1104	2.1101495484012
0.1105	1.86079657370091
0.1106	2.04781130472612
0.1107	0.956892040412359
0.1108	0.052987507123812
0.1109	-1.03793175718995
0.111	-1.31845385372778
0.1111	0.738708187549606
0.1112	0.0841566289613482
0.1113	0.115325750798884
0.1114	0.894553796737287
0.1115	-0.00935073655126016
0.1116	-0.850917026164735
0.1117	-0.788578782489663
0.1118	1.45559798981294
0.1119	1.0815685277625
0.112	-2.09768189966618
0.1121	0.458186091011781
0.1122	-0.352211076764157
0.1123	-1.66131419394067
0.1124	-0.788578782489663
0.1125	-0.508056685951838
0.1126	-0.476887564114302
0.1127	0.052987507123812
0.1128	0.115325750798884
0.1129	-1.06910087902749
0.113	-2.34703487436647
0.1131	-0.726240538814591
0.1132	0.052987507123812
0.1133	-0.196365467576477
0.1134	1.29975238062526
0.1135	0.645200822036998
0.1136	-0.788578782489663
0.1137	-0.134027223901404
0.1138	1.23741413695018
0.1139	1.01923028408743
0.114	0.769877309387142
0.1141	0.801046431224678
0.1142	0.0218183852862759
0.1143	-0.850917026164735
0.1144	-0.321041954926621
0.1145	1.67378184267569
0.1146	2.1101495484012
0.1147	-0.196365467576477
0.1148	0.302340481824101
0.1149	-0.0405198583887963
0.115	-0.508056685951838
0.1151	0.14649487263642
0.1152	-1.69248331577821
0.1153	-0.196365467576477
0.1154	1.20624501511265
0.1155	0.364678725499173
0.1156	0.956892040412359
0.1157	-1.28728473189024
0.1158	-0.508056685951838
0.1159	1.7672892081883
0.116	0.271171359986565
0.1161	0.55169345652439
0.1162	1.64261272083815
0.1163	-0.352211076764157
0.1164	0.115325750798884
0.1165	-0.0405198583887963
0.1166	-0.850917026164735
0.1167	0.769877309387142
0.1168	-0.882086148002271
0.1169	-0.00935073655126016
0.117	0.55169345652439
0.1171	0.458186091011781
0.1172	0.0841566289613482
0.1173	0.458186091011781
0.1174	0.115325750798884
0.1175	-0.850917026164735
0.1176	-0.0716889802263323
0.1177	0.676369943874534
0.1178	0.395847847336709
0.1179	-0.383380198601693
0.118	-1.50546858475299
0.1181	-2.12885102150372
0.1182	-0.57039492962691
0.1183	0.489355212849317
0.1184	2.17248779207627
0.1185	1.45559798981294
0.1186	0.582862578361926
0.1187	0.115325750798884
0.1188	-0.414549320439229
0.1189	1.98547306105105
0.119	0.395847847336709
0.1191	0.115325750798884
0.1192	0.427016969174245
0.1193	-1.66131419394067
0.1194	0.489355212849317
0.1195	1.0815685277625
0.1196	0.115325750798884
0.1197	0.645200822036998
0.1198	0.769877309387142
0.1199	-0.321041954926621
0.12	0.271171359986565
0.1201	1.26858325878772
0.1202	-0.445718442276766
0.1203	1.64261272083815
0.1204	1.73612008635076
0.1205	0.14649487263642
0.1206	0.0841566289613482
0.1207	0.769877309387142
0.1208	2.2036569139138
0.1209	0.0841566289613482
0.121	-1.22494648821517
0.1211	-0.913255269839807
0.1212	-0.227534589414013
0.1213	1.0815685277625
0.1214	0.925722918574823
0.1215	0.240002238149029
0.1216	1.01923028408743
0.1217	0.333509603661637
0.1218	-0.975593513514879
0.1219	-0.819747904327199
0.122	1.11273764960004
0.1221	1.11273764960004
0.1222	-0.134027223901404
0.1223	-0.289872833089085
0.1224	-0.539225807789374
0.1225	0.14649487263642
0.1226	0.894553796737287
0.1227	1.23741413695018
0.1228	1.67378184267569
0.1229	0.70753906571207
0.123	-0.289872833089085
0.1231	-1.5989759502656
0.1232	0.364678725499173
0.1233	0.427016969174245
0.1234	1.20624501511265
0.1235	0.614031700199462
0.1236	-1.87949804680343
0.1237	-0.445718442276766
0.1238	0.894553796737287
0.1239	0.271171359986565
0.124	-0.757409660652127
0.1241	0.115325750798884
0.1242	0.14649487263642
0.1243	-0.913255269839807
0.1244	-0.726240538814591
0.1245	1.11273764960004
0.1246	0.676369943874534
0.1247	-0.321041954926621
0.1248	-0.539225807789374
0.1249	-0.134027223901404
0.125	-1.06910087902749
0.1251	-1.5989759502656
0.1252	0.177663994473956
0.1253	0.769877309387142
0.1254	1.11273764960004
0.1255	0.520524334686854
0.1256	-0.414549320439229
0.1257	0.956892040412359
0.1258	0.676369943874534
0.1259	-1.2561156100527
0.126	-0.819747904327199
0.1261	2.2036569139138
0.1262	-0.913255269839807
0.1263	-1.10027000086502
0.1264	-0.321041954926621
0.1265	0.956892040412359
0.1266	0.832215553062215
0.1267	0.208833116311493
0.1268	-0.882086148002271
0.1269	-0.757409660652127
0.127	1.11273764960004
0.1271	1.95430393921351
0.1272	-0.508056685951838
0.1273	-0.289872833089085
0.1274	2.48417901045163
0.1275	0.177663994473956
0.1276	-2.16002014334125
0.1277	-1.19377736637763
0.1278	0.271171359986565
0.1279	-0.102858102063868
0.128	0.614031700199462
0.1281	0.676369943874534
0.1282	0.520524334686854
0.1283	-0.414549320439229
0.1284	-0.819747904327199
0.1285	1.73612008635076
0.1286	0.956892040412359
0.1287	0.489355212849317
0.1288	0.489355212849317
0.1289	0.0841566289613482
0.129	0.208833116311493
0.1291	-0.165196345738941
0.1292	0.14649487263642
0.1293	0.489355212849317
0.1294	-0.445718442276766
0.1295	-0.196365467576477
0.1296	0.427016969174245
0.1297	0.115325750798884
0.1298	-0.539225807789374
0.1299	-1.34962297556531
0.13	0.177663994473956
0.1301	0.988061162249895
0.1302	1.4244288679754
0.1303	0.988061162249895
0.1304	-0.134027223901404
0.1305	1.4244288679754
0.1306	0.738708187549606
0.1307	1.95430393921351
0.1308	1.20624501511265
0.1309	1.7672892081883
0.131	1.11273764960004
0.1311	0.582862578361926
0.1312	-0.975593513514879
0.1313	-1.9418362904785
0.1314	-1.63014507210314
0.1315	0.177663994473956
0.1316	1.58027447716308
0.1317	-1.53663770659053
0.1318	-1.5989759502656
0.1319	-0.850917026164735
0.132	-1.53663770659053
0.1321	-0.695071416977054
0.1322	0.395847847336709
0.1323	0.333509603661637
0.1324	-0.695071416977054
0.1325	-1.06910087902749
0.1326	-0.227534589414013
0.1327	-1.2561156100527
0.1328	0.458186091011781
0.1329	0.364678725499173
0.133	-2.06651277782864
0.1331	-2.03534365599111
0.1332	-0.476887564114302
0.1333	1.67378184267569
0.1334	-0.476887564114302
0.1335	0.894553796737287
0.1336	0.115325750798884
0.1337	0.302340481824101
0.1338	-1.38079209740285
0.1339	-1.87949804680343
0.134	-0.165196345738941
0.1341	1.48676711165047
0.1342	0.458186091011781
0.1343	-1.9418362904785
0.1344	-0.0716889802263323
0.1345	2.60885549780177
0.1346	1.29975238062526
0.1347	0.0841566289613482
0.1348	-0.383380198601693
0.1349	-0.352211076764157
0.135	-0.601564051464446
0.1351	-0.258703711251549
0.1352	1.92313481737598
0.1353	0.645200822036998
0.1354	-0.788578782489663
0.1355	-0.944424391677343
0.1356	0.894553796737287
0.1357	1.20624501511265
0.1358	-1.31845385372778
0.1359	0.769877309387142
0.136	1.0815685277625
0.1361	1.54910535532554
0.1362	-0.196365467576477
0.1363	0.925722918574823
0.1364	-0.414549320439229
0.1365	0.70753906571207
0.1366	0.395847847336709
0.1367	-0.539225807789374
0.1368	0.14649487263642
0.1369	-0.102858102063868
0.137	1.14390677143758
0.1371	0.395847847336709
0.1372	-0.632733173301982
0.1373	-0.445718442276766
0.1374	1.54910535532554
0.1375	2.23482603575134
0.1376	0.427016969174245
0.1377	-1.13143912270256
0.1378	0.0218183852862759
0.1379	-0.00935073655126016
0.138	0.052987507123812
0.1381	-0.632733173301982
0.1382	-1.00676263535242
0.1383	1.26858325878772
0.1384	1.67378184267569
0.1385	-0.57039492962691
0.1386	1.14390677143758
0.1387	0.645200822036998
0.1388	0.0218183852862759
0.1389	0.14649487263642
0.139	-0.850917026164735
0.1391	-0.663902295139518
0.1392	1.14390677143758
0.1393	0.769877309387142
0.1394	0.738708187549606
0.1395	-0.0716889802263323
0.1396	-0.695071416977054
0.1397	-0.196365467576477
0.1398	1.89196569553844
0.1399	0.240002238149029
0.14	-1.50546858475299
0.1401	-0.0716889802263323
0.1402	-0.476887564114302
0.1403	-0.695071416977054
0.1404	0.988061162249895
0.1405	1.26858325878772
0.1406	0.614031700199462
0.1407	1.39325974613786
0.1408	-1.03793175718995
0.1409	-0.289872833089085
0.141	1.23741413695018
0.1411	1.89196569553844
0.1412	0.115325750798884
0.1413	-1.10027000086502
0.1414	0.458186091011781
0.1415	0.177663994473956
0.1416	0.427016969174245
0.1417	2.01664218288859
0.1418	-0.819747904327199
0.1419	0.208833116311493
0.142	0.364678725499173
0.1421	1.7672892081883
0.1422	-0.414549320439229
0.1423	-1.5989759502656
0.1424	1.14390677143758
0.1425	0.614031700199462
0.1426	1.58027447716308
0.1427	1.92313481737598
0.1428	0.645200822036998
0.1429	0.240002238149029
0.143	-0.445718442276766
0.1431	0.894553796737287
0.1432	1.70495096451323
0.1433	-1.28728473189024
0.1434	-0.57039492962691
0.1435	2.2036569139138
0.1436	1.98547306105105
0.1437	0.489355212849317
0.1438	-1.75482155945328
0.1439	0.55169345652439
0.144	0.925722918574823
0.1441	0.427016969174245
0.1442	-0.726240538814591
0.1443	0.738708187549606
0.1444	1.14390677143758
0.1445	0.240002238149029
0.1446	-0.819747904327199
0.1447	-0.913255269839807
0.1448	-0.383380198601693
0.1449	0.70753906571207
0.145	-0.289872833089085
0.1451	-1.10027000086502
0.1452	-0.227534589414013
0.1453	-0.975593513514879
0.1454	-0.0716889802263323
0.1455	1.54910535532554
0.1456	-0.383380198601693
0.1457	0.333509603661637
0.1458	0.208833116311493
0.1459	-0.788578782489663
0.146	-0.0405198583887963
0.1461	0.052987507123812
0.1462	-0.383380198601693
0.1463	-0.975593513514879
0.1464	0.489355212849317
0.1465	-0.0405198583887963
0.1466	-0.445718442276766
0.1467	-0.944424391677343
0.1468	-0.601564051464446
0.1469	1.29975238062526
0.147	0.925722918574823
0.1471	-0.663902295139518
0.1472	-0.632733173301982
0.1473	0.458186091011781
0.1474	-0.102858102063868
0.1475	-0.445718442276766
0.1476	-1.22494648821517
0.1477	-0.383380198601693
0.1478	-0.102858102063868
0.1479	1.29975238062526
0.148	1.17507589327511
0.1481	-1.00676263535242
0.1482	0.177663994473956
0.1483	-0.757409660652127
0.1484	-0.196365467576477
0.1485	-0.134027223901404
0.1486	0.177663994473956
0.1487	0.863384674899751
0.1488	0.55169345652439
0.1489	-0.289872833089085
0.149	0.0841566289613482
0.1491	-0.508056685951838
0.1492	-0.0716889802263323
0.1493	1.0815685277625
0.1494	1.0815685277625
0.1495	-0.757409660652127
0.1496	-0.601564051464446
0.1497	-0.0405198583887963
0.1498	-0.258703711251549
0.1499	-0.196365467576477
0.15	0.052987507123812
0.1501	0.676369943874534
0.1502	1.73612008635076
0.1503	1.11273764960004
0.1504	-0.0716889802263323
0.1505	0.364678725499173
0.1506	3.35691442190264
0.1507	3.29457617822757
0.1508	1.17507589327511
0.1509	0.738708187549606
0.151	0.582862578361926
0.1511	0.769877309387142
0.1512	1.05039940592497
0.1513	-0.102858102063868
0.1514	-0.726240538814591
0.1515	-0.882086148002271
0.1516	-0.726240538814591
0.1517	0.208833116311493
0.1518	0.801046431224678
0.1519	-0.321041954926621
0.152	-0.539225807789374
0.1521	0.052987507123812
0.1522	-0.508056685951838
0.1523	-0.445718442276766
0.1524	0.395847847336709
0.1525	0.208833116311493
0.1526	-2.47171136171661
0.1527	-0.819747904327199
0.1528	1.45559798981294
0.1529	0.925722918574823
0.153	-0.258703711251549
0.1531	-0.882086148002271
0.1532	-0.913255269839807
0.1533	0.0218183852862759
0.1534	-1.00676263535242
0.1535	-0.165196345738941
0.1536	1.11273764960004
0.1537	2.07898042656366
0.1538	1.26858325878772
0.1539	-0.975593513514879
0.154	0.458186091011781
0.1541	1.29975238062526
0.1542	0.863384674899751
0.1543	-0.539225807789374
0.1544	0.520524334686854
0.1545	0.863384674899751
0.1546	0.925722918574823
0.1547	0.052987507123812
0.1548	0.0841566289613482
0.1549	-0.476887564114302
0.155	-0.00935073655126016
0.1551	-0.0716889802263323
0.1552	1.14390677143758
0.1553	0.458186091011781
0.1554	-0.00935073655126016
0.1555	0.177663994473956
0.1556	-0.726240538814591
0.1557	-0.57039492962691
0.1558	0.458186091011781
0.1559	0.0841566289613482
0.156	-0.757409660652127
0.1561	-0.00935073655126016
0.1562	1.89196569553844
0.1563	1.23741413695018
0.1564	-0.57039492962691
0.1565	-1.2561156100527
0.1566	-0.321041954926621
0.1567	0.458186091011781
0.1568	1.4244288679754
0.1569	0.894553796737287
0.157	-0.508056685951838
0.1571	0.052987507123812
0.1572	1.11273764960004
0.1573	0.55169345652439
0.1574	0.0218183852862759
0.1575	1.05039940592497
0.1576	0.614031700199462
0.1577	-1.10027000086502
0.1578	0.863384674899751
0.1579	2.73353198515192
0.158	0.70753906571207
0.1581	-0.414549320439229
0.1582	-0.196365467576477
0.1583	1.29975238062526
0.1584	0.676369943874534
0.1585	0.582862578361926
0.1586	-0.445718442276766
0.1587	0.395847847336709
0.1588	-0.289872833089085
0.1589	-0.757409660652127
0.159	1.11273764960004
0.1591	1.36209062430033
0.1592	0.0841566289613482
0.1593	0.240002238149029
0.1594	0.052987507123812
0.1595	-1.10027000086502
0.1596	0.271171359986565
0.1597	0.614031700199462
0.1598	0.925722918574823
0.1599	0.208833116311493
0.16	0.240002238149029
0.1601	0.271171359986565
0.1602	-0.850917026164735
0.1603	0.863384674899751
0.1604	1.0815685277625
0.1605	0.208833116311493
0.1606	1.26858325878772
0.1607	0.177663994473956
0.1608	-0.726240538814591
0.1609	0.614031700199462
0.161	-0.0716889802263323
0.1611	0.769877309387142
0.1612	0.645200822036998
0.1613	-1.66131419394067
0.1614	-0.850917026164735
0.1615	0.832215553062215
0.1616	1.64261272083815
0.1617	-0.0716889802263323
0.1618	1.48676711165047
0.1619	-2.378203996204
0.162	-2.19118926517879
0.1621	1.17507589327511
0.1622	1.4244288679754
0.1623	1.58027447716308
0.1624	-0.632733173301982
0.1625	0.271171359986565
0.1626	2.23482603575134
0.1627	-0.165196345738941
0.1628	-0.0716889802263323
0.1629	1.61144359900062
0.163	0.395847847336709
0.1631	-0.414549320439229
0.1632	-1.2561156100527
0.1633	0.863384674899751
0.1634	-0.632733173301982
0.1635	-0.196365467576477
0.1636	-0.00935073655126016
0.1637	0.302340481824101
0.1638	-0.726240538814591
0.1639	1.11273764960004
0.164	0.582862578361926
0.1641	-0.227534589414013
0.1642	0.0218183852862759
0.1643	0.364678725499173
0.1644	-1.47429946291546
0.1645	-1.2561156100527
0.1646	0.177663994473956
0.1647	0.676369943874534
0.1648	2.23482603575134
0.1649	1.4244288679754
0.165	0.333509603661637
0.1651	0.302340481824101
0.1652	0.894553796737287
0.1653	0.14649487263642
0.1654	-2.2846966306914
0.1655	0.988061162249895
0.1656	0.769877309387142
0.1657	-1.2561156100527
0.1658	-0.321041954926621
0.1659	0.988061162249895
0.166	0.55169345652439
0.1661	-0.695071416977054
0.1662	-0.258703711251549
0.1663	2.01664218288859
0.1664	-0.632733173301982
0.1665	-2.06651277782864
0.1666	0.894553796737287
0.1667	1.82962745186337
0.1668	1.01923028408743
0.1669	0.458186091011781
0.167	-0.726240538814591
0.1671	-0.0405198583887963
0.1672	-0.445718442276766
0.1673	-0.352211076764157
0.1674	-0.788578782489663
0.1675	0.769877309387142
0.1676	0.333509603661637
0.1677	-0.476887564114302
0.1678	0.988061162249895
0.1679	0.832215553062215
0.168	-1.2561156100527
0.1681	-0.695071416977054
0.1682	0.70753906571207
0.1683	-0.445718442276766
0.1684	-1.31845385372778
0.1685	-1.50546858475299
0.1686	-0.196365467576477
0.1687	-0.57039492962691
0.1688	0.489355212849317
0.1689	0.364678725499173
0.169	0.14649487263642
0.1691	1.4244288679754
0.1692	-0.0716889802263323
0.1693	-0.476887564114302
0.1694	-0.882086148002271
0.1695	1.54910535532554
0.1696	0.894553796737287
0.1697	-1.10027000086502
0.1698	-0.539225807789374
0.1699	1.89196569553844
0.17	0.769877309387142
0.1701	0.801046431224678
0.1702	0.177663994473956
0.1703	0.395847847336709
0.1704	0.458186091011781
0.1705	0.052987507123812
0.1706	1.33092150246279
0.1707	-0.975593513514879
0.1708	0.801046431224678
0.1709	1.48676711165047
0.171	0.988061162249895
0.1711	0.052987507123812
0.1712	0.302340481824101
0.1713	-0.352211076764157
0.1714	-0.663902295139518
0.1715	-1.13143912270256
0.1716	-1.38079209740285
0.1717	0.427016969174245
0.1718	0.55169345652439
0.1719	1.48676711165047
0.172	0.70753906571207
0.1721	0.208833116311493
0.1722	0.0841566289613482
0.1723	-1.28728473189024
0.1724	-0.0716889802263323
0.1725	0.645200822036998
0.1726	0.70753906571207
0.1727	-0.383380198601693
0.1728	-1.38079209740285
0.1729	-0.975593513514879
0.173	-0.445718442276766
0.1731	-1.72365243761575
0.1732	1.01923028408743
0.1733	-0.476887564114302
0.1734	-0.539225807789374
0.1735	-0.196365467576477
0.1736	1.29975238062526
0.1737	1.23741413695018
0.1738	2.2036569139138
0.1739	0.925722918574823
0.174	0.0218183852862759
0.1741	-1.19377736637763
0.1742	0.271171359986565
0.1743	-0.414549320439229
0.1744	-1.44313034107792
0.1745	-0.695071416977054
0.1746	1.23741413695018
0.1747	-0.383380198601693
0.1748	-0.134027223901404
0.1749	-0.289872833089085
0.175	1.92313481737598
0.1751	0.458186091011781
0.1752	-0.695071416977054
0.1753	0.458186091011781
0.1754	0.271171359986565
0.1755	0.14649487263642
0.1756	-0.258703711251549
0.1757	-0.321041954926621
0.1758	0.801046431224678
0.1759	1.29975238062526
0.176	0.55169345652439
0.1761	0.052987507123812
0.1762	-1.03793175718995
0.1763	0.395847847336709
0.1764	0.894553796737287
0.1765	-0.289872833089085
0.1766	-0.0405198583887963
0.1767	-1.34962297556531
0.1768	0.738708187549606
0.1769	0.925722918574823
0.177	0.208833116311493
0.1771	0.520524334686854
0.1772	-0.788578782489663
0.1773	-1.31845385372778
0.1774	-0.57039492962691
0.1775	0.395847847336709
0.1776	0.395847847336709
0.1777	0.052987507123812
0.1778	0.614031700199462
0.1779	1.23741413695018
0.178	-0.00935073655126016
0.1781	-0.0405198583887963
0.1782	-0.196365467576477
0.1783	-0.102858102063868
0.1784	1.51793623348801
0.1785	-1.19377736637763
0.1786	0.70753906571207
0.1787	-0.476887564114302
0.1788	-0.258703711251549
0.1789	1.05039940592497
0.179	-1.2561156100527
0.1791	-0.913255269839807
0.1792	1.0815685277625
0.1793	1.36209062430033
0.1794	-0.134027223901404
0.1795	-0.258703711251549
0.1796	0.302340481824101
0.1797	0.364678725499173
0.1798	-1.75482155945328
0.1799	1.0815685277625
0.18	1.17507589327511
0.1801	-0.00935073655126016
0.1802	0.956892040412359
0.1803	0.489355212849317
0.1804	-0.102858102063868
0.1805	-0.726240538814591
0.1806	-1.38079209740285
0.1807	0.302340481824101
0.1808	0.489355212849317
0.1809	1.23741413695018
0.181	-0.882086148002271
0.1811	0.302340481824101
0.1812	0.458186091011781
0.1813	0.582862578361926
0.1814	-0.539225807789374
0.1815	-0.134027223901404
0.1816	-0.102858102063868
0.1817	0.052987507123812
0.1818	0.894553796737287
0.1819	-0.508056685951838
0.182	-0.0716889802263323
0.1821	0.614031700199462
0.1822	-0.0405198583887963
0.1823	1.45559798981294
0.1824	0.489355212849317
0.1825	-0.476887564114302
0.1826	-0.414549320439229
0.1827	0.988061162249895
0.1828	0.801046431224678
0.1829	2.23482603575134
0.183	2.1101495484012
0.1831	-2.2846966306914
0.1832	-0.975593513514879
0.1833	2.14131867023873
0.1834	1.4244288679754
0.1835	0.801046431224678
0.1836	-0.476887564114302
0.1837	-0.134027223901404
0.1838	-0.196365467576477
0.1839	0.801046431224678
0.184	0.55169345652439
0.1841	-0.134027223901404
0.1842	1.39325974613786
0.1843	0.769877309387142
0.1844	-1.28728473189024
0.1845	0.0218183852862759
0.1846	-0.0716889802263323
0.1847	0.925722918574823
0.1848	1.05039940592497
0.1849	1.05039940592497
0.185	0.801046431224678
0.1851	-0.445718442276766
0.1852	1.45559798981294
0.1853	0.177663994473956
0.1854	-0.134027223901404
0.1855	1.14390677143758
0.1856	0.801046431224678
0.1857	-0.663902295139518
0.1858	0.956892040412359
0.1859	1.67378184267569
0.186	0.520524334686854
0.1861	-0.196365467576477
0.1862	-0.476887564114302
0.1863	-0.975593513514879
0.1864	0.052987507123812
0.1865	-0.0716889802263323
0.1866	0.458186091011781
0.1867	-1.19377736637763
0.1868	-0.539225807789374
0.1869	-0.102858102063868
0.187	2.26599515758888
0.1871	1.89196569553844
0.1872	-0.352211076764157
0.1873	-0.757409660652127
0.1874	-1.31845385372778
0.1875	-0.944424391677343
0.1876	-0.321041954926621
0.1877	1.54910535532554
0.1878	-0.414549320439229
0.1879	-0.850917026164735
0.188	1.17507589327511
0.1881	0.676369943874534
0.1882	0.364678725499173
0.1883	0.0218183852862759
0.1884	-0.850917026164735
0.1885	-1.91066716864096
0.1886	-1.50546858475299
0.1887	-0.788578782489663
0.1888	-0.539225807789374
0.1889	0.70753906571207
0.189	-0.57039492962691
0.1891	0.240002238149029
0.1892	1.73612008635076
0.1893	1.51793623348801
0.1894	0.582862578361926
0.1895	0.645200822036998
0.1896	0.271171359986565
0.1897	-0.102858102063868
0.1898	1.23741413695018
0.1899	-0.975593513514879
0.19	-0.352211076764157
0.1901	0.645200822036998
0.1902	1.05039940592497
0.1903	-0.134027223901404
0.1904	0.177663994473956
0.1905	0.208833116311493
0.1906	1.67378184267569
0.1907	0.925722918574823
0.1908	0.0218183852862759
0.1909	-0.102858102063868
0.191	-0.165196345738941
0.1911	-1.22494648821517
0.1912	0.395847847336709
0.1913	-0.321041954926621
0.1914	0.676369943874534
0.1915	0.676369943874534
0.1916	0.645200822036998
0.1917	0.520524334686854
0.1918	-0.445718442276766
0.1919	-0.819747904327199
0.192	-0.975593513514879
0.1921	-0.0405198583887963
0.1922	-1.5989759502656
0.1923	-0.819747904327199
0.1924	-0.913255269839807
0.1925	0.395847847336709
0.1926	-0.508056685951838
0.1927	-0.757409660652127
0.1928	-0.788578782489663
0.1929	-2.06651277782864
0.193	-1.75482155945328
0.1931	0.395847847336709
0.1932	0.55169345652439
0.1933	-0.913255269839807
0.1934	-1.31845385372778
0.1935	1.01923028408743
0.1936	0.208833116311493
0.1937	-1.13143912270256
0.1938	-1.91066716864096
0.1939	-0.321041954926621
0.194	0.70753906571207
0.1941	-0.445718442276766
0.1942	0.208833116311493
0.1943	1.23741413695018
0.1944	-1.00676263535242
0.1945	-0.196365467576477
0.1946	-0.321041954926621
0.1947	-0.663902295139518
0.1948	0.0841566289613482
0.1949	-1.2561156100527
0.195	0.302340481824101
0.1951	0.395847847336709
0.1952	0.14649487263642
0.1953	-1.63014507210314
0.1954	-1.00676263535242
0.1955	0.925722918574823
0.1956	0.645200822036998
0.1957	-1.19377736637763
0.1958	-0.508056685951838
0.1959	-0.321041954926621
0.196	-0.601564051464446
0.1961	0.738708187549606
0.1962	0.14649487263642
0.1963	-0.539225807789374
0.1964	-0.882086148002271
0.1965	-0.788578782489663
0.1966	-0.196365467576477
0.1967	0.55169345652439
0.1968	-0.0716889802263323
0.1969	-0.57039492962691
0.197	-0.445718442276766
0.1971	-0.321041954926621
0.1972	0.271171359986565
0.1973	-0.102858102063868
0.1974	0.177663994473956
0.1975	-0.102858102063868
0.1976	0.645200822036998
0.1977	1.48676711165047
0.1978	-1.41196121924038
0.1979	0.0218183852862759
0.198	2.04781130472612
0.1981	-2.12885102150372
0.1982	-1.53663770659053
0.1983	1.05039940592497
0.1984	0.956892040412359
0.1985	-1.81715980312835
0.1986	-0.258703711251549
0.1987	0.769877309387142
0.1988	0.925722918574823
0.1989	2.42184076677656
0.199	0.520524334686854
0.1991	-0.726240538814591
0.1992	0.208833116311493
0.1993	1.67378184267569
0.1994	0.395847847336709
0.1995	-1.13143912270256
0.1996	-1.44313034107792
[truncated: 118,203 more rows]
