# Supplementary material for: Molecular architecture of black widow spider neurotoxins
Source: Nat Commun. 2021 Nov 29;12:6956. doi: 10.1038/s41467-021-26562-8 (PMC8630228; doi:10.1038/s41467-021-26562-8)
Supplement: Supplementary file 7 — Source Data [file 41467_2021_26562_MOESM7_ESM.zip › Extended_data_4/Fig. 4 a-b.txt]

voltage	current	current
mV	pA	pA
	control	10/1 Ca2+
-160.004	-83.3825749896341	0.101923028408738
-159.9972	-79.7669568564799	-9.77868859409021
-159.9904	-77.4604418405022	-88.9170889395944
-159.9836	-76.7747211600764	-170.673695519452
-159.9768	-78.3020081301157	-188.284249357659
-159.97	-81.6994424104071	-153.624185874319
-159.9632	-85.1592149343737	-105.000355807763
-159.9564	-87.0605313664633	-67.4727331153695
-159.9496	-87.1228696101384	-47.1192965554585
-159.9428	-86.3436415642	-39.7633838017999
-159.936	-85.3462296653989	-38.3607733191108
-159.9292	-84.6605089849731	-38.3919424409483
-159.9224	-85.7825973711244	-37.9555747352228
-159.9156	-87.5280681940264	-37.0205010800968
-159.9088	-88.5254800928276	-36.0854274249707
-159.902	-88.026774143427	-35.6802288410827
-159.8952	-86.9670240009507	-35.524383231895
-159.8884	-85.5020752745865	-35.2750302571947
-159.8816	-83.2267293804464	-34.6204786986065
-159.8748	-81.7306115322447	-33.9659271400182
-159.868	-81.9176262632699	-33.6542359216429
-159.8612	-83.2267293804464	-33.6854050434804
-159.8544	-85.5955826400992	-33.9035888963431
-159.8476	-87.8397594124017	-34.3087874802311
-159.8408	-89.3358772606035	-34.2776183583936
-159.834	-89.6475684789788	-33.6230667998053
-159.8272	-89.1176934077407	-32.4074710481414
-159.8204	-89.1176934077407	-31.5347356366904
-159.8136	-89.5540611134662	-31.16070617464
-159.8068	-89.1800316514158	-31.4723973930153
-159.8	-88.49431097099	-31.6905812458781
-159.7932	-88.3384653618023	-31.7217503677156
-159.7864	-88.4319727273149	-31.628243002203
-159.7796	-88.4008036054774	-31.3477209056652
-159.7728	-88.899509554878	-31.2853826619901
-159.766	-89.2735390169284	-31.0048605654523
-159.7592	-88.8060021893654	-30.7243384689145
-159.7524	-87.6839138032141	-30.5061546160517
-159.7456	-87.2475460974886	-30.350309006864
-159.7388	-87.9332667779144	-30.5061546160517
-159.732	-89.367046382441	-30.4126472505391
-159.7252	-90.9255024743178	-30.0697869103262
-159.7184	-91.8917452512814	-29.7580956919508
-159.7116	-92.390451200682	-29.6022500827632
-159.7048	-92.1099291041442	-29.7892648137884
-159.698	-90.1151053065419	-29.8516030574635
-159.6912	-87.8709285342393	-30.0074486666511
-159.6844	-86.0631194676622	-29.6645883264382
-159.6776	-84.4734942539478	-29.1970514988752
-159.6708	-82.6968543092083	-28.9165294023374
-159.664	-81.979964506945	-28.6360073057995
-159.6572	-82.6345160655332	-28.4801616966119
-159.6504	-84.6605089849731	-28.6360073057995
-159.6436	-86.9981931227883	-28.8230220368248
-159.6368	-87.9020976560768	-28.8230220368248
-159.63	-87.4345608285138	-28.8541911586623
-159.6232	-86.9981931227883	-28.6360073057995
-159.6164	-86.1254577113373	-28.4489925747743
-159.6096	-84.4734942539478	-28.2619778437491
-159.6028	-81.8241188977573	-28.137301356399
-159.596	-80.3280010495556	-28.199639600074
-159.5892	-79.8604642219925	-28.3243160874242
-159.5824	-79.3617582725919	-28.2619778437491
-159.5756	-78.4890228611409	-28.137301356399
-159.5688	-78.7072067140037	-28.1684704782365
-159.562	-80.0163098311802	-28.1684704782365
-159.5552	-81.6371041667321	-28.2931469655866
-159.5484	-82.6656851873708	-28.4178234529368
-159.5416	-83.0397146494212	-28.3243160874242
-159.5348	-83.725435329847	-27.9191175035362
-159.528	-85.6890900056118	-27.6074262851609
-159.5212	-88.899509554878	-27.326904188623
-159.5144	-91.922914373119	-27.0463820920852
-159.5076	-93.4190322213207	-27.1087203357603
-159.5008	-93.3566939776456	-27.4515806759732
-159.494	-92.328112957007	-27.6697645288359
-159.4872	-91.6735613984187	-27.8879483816987
-159.4804	-90.3332891594046	-27.732102772511
-159.4736	-87.8085902905642	-27.5139189196482
-159.4668	-84.4111560102728	-27.4204115541356
-159.46	-82.2604866034828	-27.5450880414858
-159.4532	-81.5124276793819	-27.5139189196482
-159.4464	-81.574765923057	-27.326904188623
-159.4396	-82.6345160655332	-27.0775512139227
-159.4328	-83.7877735735221	-26.85936736106
-159.426	-84.6293398631355	-26.9840438484101
-159.4192	-85.876104736637	-27.0775512139227
-159.4124	-86.4059798078751	-27.0775512139227
-159.4056	-85.5955826400992	-26.8905364828975
-159.3988	-84.5046633757854	-26.5165070208471
-159.392	-84.4734942539478	-26.4853378990096
-159.3852	-85.470906152749	-26.6100143863597
-159.3784	-86.6553327825754	-26.6100143863597
-159.3716	-87.9956050215894	-26.5788452645222
-159.3648	-90.239781793892	-26.454168777172
-159.358	-92.79564978457	-26.1736466806342
-159.3512	-93.7618925615336	-26.1736466806342
-159.3444	-93.1073410029453	-26.5476761426846
-159.3376	-91.7670687639313	-27.1710585794354
-159.3308	-89.7099067226539	-27.5450880414858
-159.324	-87.5280681940264	-27.5762571633233
-159.3172	-86.2189650768499	-27.6074262851609
-159.3104	-86.1254577113373	-27.5762571633233
-159.3036	-87.1852078538135	-27.4515806759732
-159.2968	-89.6475684789788	-27.1087203357603
-159.29	-91.2995319363683	-26.9528747265726
-159.2832	-91.5800540329061	-27.1710585794354
-159.2764	-91.2683628145307	-27.326904188623
-159.2696	-90.3644582812422	-27.4515806759732
-159.2628	-89.304708138766	-27.2957350667855
-159.256	-89.5852302353038	-26.8281982392225
-159.2492	-91.050178961668	-26.5165070208471
-159.2424	-91.6112231547436	-26.1736466806342
-159.2356	-89.8657523318416	-25.8619554622588
-159.2288	-87.9332667779144	-25.3320803910207
-159.222	-87.216376975651	-25.113896538158
-159.2152	-87.6527446813765	-25.3009112691832
-159.2084	-88.5254800928276	-25.5190951220459
-159.2016	-88.7748330675278	-25.581433365721
-159.1948	-87.9020976560768	-25.4879260002084
-159.188	-87.3098843411636	-25.4255877565333
-159.1812	-87.4968990721889	-25.3009112691832
-159.1744	-88.2761271181273	-25.0203891726454
-159.1676	-88.6189874583401	-24.6151905887574
-159.1608	-88.4319727273149	-24.7710361979451
-159.154	-87.5904064377015	-25.2385730255081
-159.1472	-85.8449356147994	-25.6126024875585
-159.1404	-83.3825749896341	-25.8619554622588
-159.1336	-80.7643687552811	-25.9242937059339
-159.1268	-78.7695449576787	-25.986631949609
-159.12	-77.3669344749896	-26.0801393151216
-159.1132	-76.8993976474266	-26.1113084369591
-159.1064	-78.3020081301157	-26.1113084369591
-159.0996	-81.3877511920318	-26.0178010714465
-159.0928	-85.2215531780487	-25.986631949609
-159.086	-88.2761271181273	-26.0801393151216
-159.0792	-89.4293846261161	-26.0178010714465
-159.0724	-89.1800316514158	-25.8931245840964
-159.0656	-88.6813257020152	-25.9554628277714
-159.0588	-88.1202815089396	-26.048970193284
-159.052	-87.7774211687267	-26.1424775587967
-159.0452	-87.9332667779144	-25.8307863404213
-159.0384	-88.3384653618023	-25.6749407312336
-159.0316	-88.7124948238528	-25.581433365721
-159.0248	-88.8371713112029	-25.2385730255081
-159.018	-89.1800316514158	-25.3320803910207
-159.0112	-89.0241860422281	-25.6437716093961
-159.0044	-87.2475460974886	-26.2359849243093
-158.9976	-85.5020752745865	-26.4853378990096
-158.9908	-85.1903840562112	-26.2983231679843
-158.984	-85.7514282492868	-25.8931245840964
-158.9772	-86.0942885894997	-25.581433365721
-158.9704	-86.2813033205249	-25.3320803910207
-158.9636	-86.5929945389003	-25.2074039036706
-158.9568	-86.4371489297126	-25.2385730255081
-158.95	-86.9981931227883	-25.3009112691832
-158.9432	-88.3696344836399	-25.4255877565333
-158.9364	-89.8969214536791	-25.4255877565333
-158.9296	-89.8345832100041	-25.2385730255081
-158.9228	-87.8397594124017	-25.113896538158
-158.916	-86.3124724423625	-25.2074039036706
-158.9092	-86.3748106860375	-25.2074039036706
-158.9024	-86.4059798078751	-24.9268818071328
-158.8956	-85.7825973711244	-24.7398670761075
-158.8888	-84.5670016194605	-24.7398670761075
-158.882	-82.8215307965584	-24.7398670761075
-158.8752	-81.4812585575444	-24.7398670761075
-158.8684	-80.1409863185303	-24.8645435634577
-158.8616	-79.2994200289169	-24.9268818071328
-158.8548	-79.2370817852418	-25.0827274163204
-158.848	-79.4552656381045	-25.3320803910207
-158.8412	-79.2059126634042	-25.5190951220459
-158.8344	-80.2344936840429	-25.6749407312336
-158.8276	-81.574765923057	-25.8931245840964
-158.8208	-83.1643911367713	-25.986631949609
-158.814	-84.8475237159983	-26.0178010714465
-158.8072	-86.4371489297126	-26.0801393151216
-158.8004	-87.3722225848387	-25.986631949609
-158.7936	-87.3098843411636	-25.5190951220459
-158.7868	-86.9981931227883	-25.0827274163204
-158.78	-86.4371489297126	-24.8022053197826
-158.7732	-86.6865019044129	-24.6151905887574
-158.7664	-90.5826421341049	-24.5840214669199
-158.7596	-93.8865690488838	-24.6463597105949
-158.7528	-93.3878630994832	-24.6463597105949
-158.746	-91.3307010582058	-24.6463597105949
-158.7392	-89.7410758444915	-24.6151905887574
-158.7324	-87.7462520468892	-24.5216832232448
-158.7256	-85.5644135182616	-24.5528523450823
-158.7188	-85.003369325186	-24.6463597105949
-158.712	-85.2527222998862	-24.9580509289703
-158.7052	-85.876104736637	-24.9892200508078
-158.6984	-86.2189650768499	-24.9580509289703
-158.6916	-84.6916781068106	-24.9892200508078
-158.6848	-81.574765923057	-25.0515582944829
-158.678	-78.9253905668664	-25.113896538158
-158.6712	-79.2370817852418	-24.8957126852952
-158.6644	-81.8241188977573	-24.8022053197826
-158.6576	-83.8501118171971	-24.7710361979451
-158.6508	-84.0371265482223	-24.7710361979451
-158.644	-82.8215307965584	-24.3658376140571
-158.6372	-80.9825526081438	-24.0541463956817
-158.6304	-80.4215084150682	-24.5840214669199
-158.6236	-80.7643687552811	-25.0827274163204
-158.6168	-81.1383982173315	-25.3632495128583
-158.61	-80.2344936840429	-25.3944186346958
-158.6032	-77.2422579876395	-25.0515582944829
-158.5964	-74.655220875124	-24.6151905887574
-158.5896	-75.1850959463621	-24.4281758577322
-158.5828	-78.3643463737908	-24.5840214669199
-158.576	-81.7929497759198	-24.9892200508078
-158.5692	-84.3488177665977	-25.2385730255081
-158.5624	-85.003369325186	-25.2385730255081
-158.5556	-83.8189426953596	-25.176234781833
-158.5488	-82.8838690402335	-24.9580509289703
-158.542	-83.3825749896341	-24.7398670761075
-158.5352	-83.9747883045473	-24.6151905887574
-158.5284	-83.6630970861719	-24.7398670761075
-158.5216	-82.4163322126705	-24.7398670761075
-158.5148	-81.0448908518189	-24.5528523450823
-158.508	-80.7331996334435	-24.4281758577322
-158.5012	-81.4812585575444	-24.3658376140571
-158.4944	-82.1669792379702	-24.6775288324325
-158.4876	-82.447501334508	-24.8022053197826
-158.4808	-83.4137441114716	-24.70869795427
-158.474	-84.8475237159983	-24.7710361979451
-158.4672	-86.1254577113373	-24.9580509289703
-158.4604	-86.4994871733877	-24.8957126852952
-158.4536	-86.1877959550123	-24.5528523450823
-158.4468	-86.1877959550123	-24.4593449795697
-158.44	-87.0917004883009	-24.5216832232448
-158.4332	-86.6241636607379	-24.4593449795697
-158.4264	-84.7228472286481	-24.303499370382
-158.4196	-82.7280234310458	-24.1164846393568
-158.4128	-81.7617806540822	-23.9294699083316
-158.406	-82.1046409942951	-23.7736242991439
-158.3992	-83.6630970861719	-23.6177786899562
-158.3924	-84.5670016194605	-23.7736242991439
-158.3856	-84.4111560102728	-24.3346684922196
-158.3788	-83.8501118171971	-24.5528523450823
-158.372	-83.9436191827097	-24.70869795427
-158.3652	-84.3176486447602	-24.5216832232448
-158.3584	-83.5384205988218	-24.4593449795697
-158.3516	-81.9176262632699	-24.6775288324325
-158.3448	-81.3877511920318	-25.0515582944829
-158.338	-82.6345160655332	-25.0827274163204
-158.3312	-83.8501118171971	-25.0203891726454
-158.3244	-84.2553104010851	-25.176234781833
-158.3176	-84.3176486447602	-25.3320803910207
-158.3108	-83.8812809390347	-25.2697421473456
-158.304	-83.2578985022839	-24.9580509289703
-158.2972	-83.3514058677966	-24.5840214669199
-158.2904	-84.3488177665977	-24.4281758577322
-158.2836	-84.4111560102728	-24.241161126707
-158.2768	-84.4423251321103	-24.241161126707
-158.27	-84.8475237159983	-24.4281758577322
-158.2632	-85.1903840562112	-24.3658376140571
-158.2564	-85.5020752745865	-24.1476537611943
-158.2496	-85.3773987872364	-23.9918081520067
-158.2428	-84.9722002033484	-24.0853155175193
-158.236	-85.5332443964241	-24.1476537611943
-158.2292	-87.216376975651	-24.3346684922196
-158.2224	-88.3072962399648	-24.6775288324325
-158.2156	-88.2137888744522	-24.8645435634577
-158.2088	-87.4345608285138	-24.7398670761075
-158.202	-86.4059798078751	-24.2723302485445
-158.1952	-85.5644135182616	-23.9606390301691
-158.1884	-85.5332443964241	-23.8671316646565
-158.1816	-85.876104736637	-23.7736242991439
-158.1748	-84.2553104010851	-23.6801169336313
-158.168	-81.4189203138693	-23.6489478117938
-158.1612	-79.5176038817796	-24.0853155175193
-158.1544	-79.2682509070793	-24.7398670761075
-158.1476	-79.5487730036172	-25.0203891726454
-158.1408	-79.89163334383	-24.7398670761075
-158.134	-80.7643687552811	-24.303499370382
-158.1272	-81.4812585575444	-23.9606390301691
-158.1204	-81.5435968012195	-23.9918081520067
-158.1136	-81.2630747046816	-24.1164846393568
-158.1068	-80.8267069989561	-24.2723302485445
-158.1	-80.1098171966928	-24.3658376140571
-158.0932	-79.2682509070793	-24.3970067358946
-158.0864	-79.3617582725919	-24.6151905887574
-158.0796	-79.8604642219925	-24.8022053197826
-158.0728	-80.2344936840429	-24.6775288324325
-158.066	-80.3591701713931	-24.4281758577322
-158.0592	-81.3565820701943	-24.3658376140571
-158.0524	-83.1020528930963	-24.3658376140571
-158.0456	-84.4423251321103	-24.3970067358946
-158.0388	-85.2838914217238	-24.5840214669199
-158.032	-86.1566268331748	-24.4905141014072
-158.0252	-86.2189650768499	-24.2099920048694
-158.0184	-85.3462296653989	-24.241161126707
-158.0116	-85.3773987872364	-24.3970067358946
-158.0048	-85.8137664929619	-24.3658376140571
-157.998	-85.5955826400992	-24.1788228830319
-157.9912	-85.003369325186	-24.0229772738442
-157.9844	-84.0682956700599	-23.9606390301691
-157.9776	-83.7877735735221	-23.835962542819
-157.9708	-83.2267293804464	-24.0853155175193
-157.964	-81.8864571414324	-24.4281758577322
-157.9572	-81.0137217299813	-24.3346684922196
-157.9504	-81.3877511920318	-24.0229772738442
-157.9436	-82.6033469436957	-23.7736242991439
-157.9368	-83.4760823551467	-23.7112860554688
-157.93	-84.9098619596734	-23.7424551773064
-157.9232	-86.6865019044129	-24.0229772738442
-157.9164	-87.154038731976	-23.835962542819
-157.9096	-86.5618254170628	-23.6177786899562
-157.9028	-85.8449356147994	-23.6489478117938
-157.896	-85.3462296653989	-23.7424551773064
-157.8892	-84.4423251321103	-23.8047934209814
-157.8824	-83.320236745959	-23.835962542819
-157.8756	-83.4449132333092	-23.7424551773064
-157.8688	-85.0968766906986	-23.6489478117938
-157.862	-86.9046857572757	-23.7112860554688
-157.8552	-89.367046382441	-23.8047934209814
-157.8484	-91.6423922765811	-24.1788228830319
-157.8416	-92.9826645155952	-24.241161126707
-157.8348	-93.0761718811078	-24.3970067358946
-157.828	-92.0475908604691	-24.4905141014072
-157.8212	-89.4917228697912	-24.5216832232448
-157.8144	-86.1254577113373	-24.5528523450823
-157.8076	-83.5384205988218	-24.3658376140571
-157.8008	-81.8552880195948	-24.0853155175193
-157.794	-81.9487953851074	-23.835962542819
-157.7872	-83.1955602586089	-23.5554404462812
-157.7804	-84.8786928378358	-23.4619330807686
-157.7736	-86.6241636607379	-23.430763958931
-157.7668	-86.4371489297126	-23.4619330807686
-157.76	-83.8501118171971	-23.7112860554688
-157.7532	-80.7331996334435	-23.8047934209814
-157.7464	-78.8007140795163	-23.8671316646565
-157.7396	-79.6111112472922	-23.9294699083316
-157.7328	-81.6994424104071	-23.6489478117938
-157.726	-83.0708837712587	-23.3060874715809
-157.7192	-83.2267293804464	-23.1190727405557
-157.7124	-82.2604866034828	-23.1814109842307
-157.7056	-80.8267069989561	-23.3372565934184
-157.6988	-79.829295100155	-23.3995948370935
-157.692	-80.2656628058805	-23.6489478117938
-157.6852	-81.7306115322447	-23.835962542819
-157.6784	-83.4137441114716	-23.7424551773064
-157.6716	-83.7566044516845	-23.6801169336313
-157.6648	-83.6630970861719	-23.7112860554688
-157.658	-83.6007588424968	-23.835962542819
-157.6512	-83.7877735735221	-24.2723302485445
-157.6444	-83.8189426953596	-24.4905141014072
-157.6376	-83.3825749896341	-24.4281758577322
-157.6308	-83.5695897206593	-23.9606390301691
-157.624	-84.5358324976229	-23.3995948370935
-157.6172	-85.7202591274493	-23.0567344968806
-157.6104	-86.2501341986874	-22.963227131368
-157.6036	-86.1566268331748	-23.3372565934184
-157.5968	-85.6579208837742	-23.8983007864941
-157.59	-86.0942885894997	-24.0229772738442
-157.5832	-86.4683180515502	-24.0853155175193
-157.5764	-86.4059798078751	-24.1164846393568
-157.5696	-86.3436415642	-23.9294699083316
-157.5628	-86.4994871733877	-23.7424551773064
-157.556	-87.1852078538135	-23.5866095681187
-157.5492	-87.9644358997519	-23.5554404462812
-157.5424	-88.6813257020152	-23.5242713244436
-157.5356	-88.8371713112029	-23.5554404462812
-157.5288	-88.1202815089396	-23.7424551773064
-157.522	-87.3098843411636	-23.9294699083316
-157.5152	-87.1228696101384	-23.9294699083316
-157.5084	-87.2475460974886	-23.5554404462812
-157.5016	-87.621575559539	-23.2749183497433
-157.4948	-88.1202815089396	-23.4931022026061
-157.488	-88.1202815089396	-23.835962542819
-157.4812	-87.5904064377015	-24.0853155175193
-157.4744	-87.621575559539	-23.8983007864941
-157.4676	-88.1202815089396	-23.430763958931
-157.4608	-87.1852078538135	-23.3060874715809
-157.454	-85.7202591274493	-23.4619330807686
-157.4472	-85.2215531780487	-23.6801169336313
-157.4404	-86.0942885894997	-23.4931022026061
-157.4336	-86.2189650768499	-22.9008888876929
-157.4268	-84.3799868884352	-22.4021829382923
-157.42	-83.0708837712587	-22.152829963592
-157.4132	-82.1358101161326	-22.2775064509422
-157.4064	-81.2319055828441	-22.4333520601299
-157.3996	-81.8552880195948	-22.6515359129926
-157.3928	-83.7877735735221	-22.9008888876929
-157.386	-85.9696121021496	-23.3060874715809
-157.3792	-87.8085902905642	-23.6801169336313
-157.3724	-88.8371713112029	-23.8983007864941
-157.3656	-88.8371713112029	-23.6177786899562
-157.3588	-88.2449579962897	-23.430763958931
-157.352	-86.8423475136006	-23.5866095681187
-157.3452	-85.470906152749	-23.7736242991439
-157.3384	-84.7540163504857	-23.7736242991439
-157.3316	-85.0968766906986	-23.6177786899562
-157.3248	-86.0942885894997	-23.3060874715809
-157.318	-85.938442980312	-23.2125801060683
-157.3112	-84.8475237159983	-23.3372565934184
-157.3044	-84.1618030355725	-23.3372565934184
-157.2976	-84.19297215741	-23.2749183497433
-157.2908	-84.5046633757854	-23.2125801060683
-157.284	-85.470906152749	-23.2125801060683
-157.2772	-87.9956050215894	-23.3060874715809
-157.2704	-90.0839361847044	-23.5242713244436
-157.2636	-88.9618477985531	-23.5866095681187
-157.2568	-84.4111560102728	-23.6489478117938
-157.25	-78.956559688704	-23.6489478117938
-157.2432	-76.1513387233257	-23.4619330807686
-157.2364	-76.868228525589	-23.2437492279058
-157.2296	-78.2396698864406	-23.3060874715809
-157.2228	-77.9591477899028	-23.3995948370935
-157.216	-76.2760152106759	-23.6801169336313
-157.2092	-74.9045738498243	-23.9294699083316
-157.2024	-75.1850959463621	-23.8671316646565
-157.1956	-77.6162874496899	-23.5866095681187
-157.1888	-79.7981259783174	-23.3060874715809
-157.182	-80.8267069989561	-23.2125801060683
-157.1752	-81.5124276793819	-23.2125801060683
-157.1684	-82.5721778218581	-23.4619330807686
-157.1616	-83.9747883045473	-23.5554404462812
-157.1548	-85.5644135182616	-24.0541463956817
-157.148	-86.1566268331748	-24.241161126707
-157.1412	-85.3150605435613	-24.0853155175193
-157.1344	-84.4423251321103	-23.6489478117938
-157.1276	-84.7540163504857	-23.5866095681187
-157.1208	-85.7202591274493	-23.6177786899562
-157.114	-85.7202591274493	-23.5242713244436
-157.1072	-85.1592149343737	-23.3684257152559
-157.1004	-85.3462296653989	-23.3372565934184
-157.0936	-86.0631194676622	-23.4619330807686
-157.0868	-86.9981931227883	-23.6801169336313
-157.08	-86.9358548791132	-23.6489478117938
-157.0732	-85.5644135182616	-23.4931022026061
-157.0664	-83.4449132333092	-23.1502418623932
-157.0596	-81.4812585575444	-23.2125801060683
-157.0528	-80.8890452426312	-23.3684257152559
-157.046	-82.1981483598077	-23.4931022026061
-157.0392	-85.003369325186	-23.1814109842307
-157.0324	-86.9670240009507	-22.8385506440178
-157.0256	-87.154038731976	-22.8385506440178
-157.0188	-86.0942885894997	-22.9008888876929
-157.012	-85.0968766906986	-23.0879036187181
-157.0052	-84.7851854723232	-23.3060874715809
-156.9984	-84.6605089849731	-23.3995948370935
-156.9916	-84.6605089849731	-23.430763958931
-156.9848	-84.4734942539478	-23.5554404462812
-156.978	-84.5670016194605	-23.5242713244436
-156.9712	-84.8786928378358	-23.430763958931
-156.9644	-84.8163545941607	-23.2125801060683
-156.9576	-83.6942662080095	-23.0879036187181
-156.9508	-82.1669792379702	-23.2437492279058
-156.944	-80.3280010495556	-23.430763958931
-156.9372	-78.9253905668664	-23.3995948370935
-156.9304	-79.5487730036172	-23.2125801060683
-156.9236	-81.169567339169	-22.9943962532055
-156.9168	-82.3228248471579	-22.8385506440178
-156.91	-82.04230275062	-22.7450432785052
-156.9032	-80.5773540242558	-23.025565375043
-156.8964	-78.8007140795163	-23.5866095681187
-156.8896	-78.1149933990905	-23.6489478117938
-156.8828	-78.9253905668664	-23.3372565934184
-156.876	-79.2059126634042	-22.8697197658554
-156.8692	-79.1435744197292	-22.55802854748
-156.8624	-79.829295100155	-22.6203667911551
-156.8556	-81.2007364610066	-22.9320580095304
-156.8488	-82.6656851873708	-23.2437492279058
-156.842	-83.320236745959	-23.4619330807686
-156.8352	-83.6007588424968	-23.5242713244436
-156.8284	-84.19297215741	-23.5242713244436
-156.8216	-84.8163545941607	-23.5866095681187
-156.8148	-85.3150605435613	-23.8983007864941
-156.808	-85.470906152749	-24.1788228830319
-156.8012	-85.938442980312	-24.241161126707
-156.7944	-87.1228696101384	-24.0853155175193
-156.7876	-88.089112387102	-23.6801169336313
-156.7808	-86.6553327825754	-23.5866095681187
-156.774	-85.0968766906986	-23.430763958931
-156.7672	-84.7540163504857	-23.4619330807686
-156.7604	-85.2215531780487	-23.3684257152559
-156.7536	-84.8475237159983	-23.3372565934184
-156.7468	-83.6942662080095	-23.2125801060683
-156.74	-83.320236745959	-22.9320580095304
-156.7332	-84.5046633757854	-22.6515359129926
-156.7264	-86.3124724423625	-22.8073815221803
-156.7196	-88.2449579962897	-22.8385506440178
-156.7128	-89.304708138766	-22.8385506440178
-156.706	-89.4293846261161	-22.7450432785052
-156.6992	-88.9930169203906	-22.8385506440178
-156.6924	-87.4968990721889	-23.0879036187181
-156.6856	-85.7514282492868	-23.3684257152559
-156.6788	-84.8163545941607	-23.430763958931
-156.672	-85.3462296653989	-23.5242713244436
-156.6652	-85.7202591274493	-23.6177786899562
-156.6584	-85.003369325186	-23.5554404462812
-156.6516	-84.5046633757854	-23.430763958931
-156.6448	-85.3462296653989	-23.1502418623932
-156.638	-86.5306562952252	-23.0567344968806
-156.6312	-86.2501341986874	-22.963227131368
-156.6244	-85.0968766906986	-22.6203667911551
-156.6176	-82.9150381620711	-22.5891976693175
-156.6108	-80.7955378771186	-22.6827050348302
-156.604	-79.1435744197292	-23.025565375043
-156.5972	-78.4578537393034	-23.1502418623932
-156.5904	-79.4552656381045	-23.3060874715809
-156.5836	-81.2942438265192	-23.3995948370935
-156.5768	-82.1981483598077	-23.3372565934184
-156.57	-83.0708837712587	-23.3684257152559
-156.5632	-84.4734942539478	-23.3995948370935
-156.5564	-85.9696121021496	-23.1190727405557
-156.5496	-85.5955826400992	-23.025565375043
-156.5428	-84.5046633757854	-23.3372565934184
-156.536	-83.7566044516845	-23.5554404462812
-156.5292	-83.3514058677966	-23.7424551773064
-156.5224	-83.2890676241215	-23.835962542819
-156.5156	-83.725435329847	-23.6177786899562
-156.5088	-84.4734942539478	-23.6177786899562
-156.502	-85.1903840562112	-23.8047934209814
-156.4952	-85.9072738584745	-23.835962542819
-156.4884	-86.1566268331748	-23.5866095681187
-156.4816	-84.4423251321103	-23.5242713244436
-156.4748	-81.9487953851074	-23.2437492279058
-156.468	-80.7955378771186	-22.9008888876929
-156.4612	-80.7955378771186	-22.7138741566677
-156.4544	-80.4526775369057	-22.8073815221803
-156.4476	-79.9851407093427	-23.0879036187181
-156.4408	-79.7981259783174	-23.2437492279058
-156.434	-80.5150157805808	-23.2125801060683
-156.4272	-82.0111336287825	-23.3060874715809
-156.4204	-83.1020528930963	-23.2749183497433
-156.4136	-83.1955602586089	-23.2125801060683
-156.4068	-82.9773764057461	-23.1814109842307
-156.4	-82.8215307965584	-23.3684257152559
-156.3932	-83.0397146494212	-23.3372565934184
-156.3864	-83.1332220149338	-23.3060874715809
-156.3796	-83.0708837712587	-23.2437492279058
-156.3728	-84.0994647918974	-23.1502418623932
-156.366	-85.2215531780487	-22.8385506440178
-156.3592	-85.5020752745865	-22.4956903038049
-156.3524	-85.1903840562112	-22.6203667911551
-156.3456	-84.7228472286481	-22.8073815221803
-156.3388	-84.7228472286481	-22.8073815221803
-156.332	-84.9098619596734	-22.9320580095304
-156.3252	-84.8163545941607	-23.0879036187181
-156.3184	-85.6579208837742	-23.1814109842307
-156.3116	-86.6865019044129	-23.3684257152559
-156.3048	-86.748840148088	-23.4931022026061
-156.298	-86.4994871733877	-23.430763958931
-156.2912	-86.2189650768499	-23.2125801060683
-156.2844	-85.2838914217238	-23.2125801060683
-156.2776	-84.3488177665977	-23.6177786899562
-156.2708	-83.7877735735221	-23.835962542819
-156.264	-82.8215307965584	-23.6801169336313
-156.2572	-82.6033469436957	-23.4619330807686
-156.2504	-82.6656851873708	-23.025565375043
-156.2436	-82.6968543092083	-22.9008888876929
-156.2368	-83.0397146494212	-22.9008888876929
-156.23	-83.8501118171971	-22.8697197658554
-156.2232	-84.7851854723232	-22.6203667911551
-156.2164	-84.4734942539478	-22.6203667911551
-156.2096	-83.1955602586089	-22.5891976693175
-156.2028	-81.9487953851074	-22.3086755727797
-156.196	-81.574765923057	-22.3398446946173
-156.1892	-81.5435968012195	-22.4645211819674
-156.1824	-80.9202143644687	-22.4333520601299
-156.1756	-80.4215084150682	-22.4956903038049
-156.1688	-80.8267069989561	-22.2151682072671
-156.162	-82.1046409942951	-22.4645211819674
-156.1552	-83.4760823551467	-22.7762124003428
-156.1484	-83.725435329847	-22.9008888876929
-156.1416	-83.3514058677966	-22.8073815221803
-156.1348	-82.3539939689954	-22.4956903038049
-156.128	-81.4189203138693	-22.4333520601299
-156.1212	-81.3877511920318	-22.2463373291046
-156.1144	-82.3228248471579	-22.2151682072671
-156.1076	-83.8812809390347	-22.3398446946173
-156.1008	-85.003369325186	-22.4333520601299
-156.094	-85.5955826400992	-22.4956903038049
-156.0872	-85.7202591274493	-22.4956903038049
-156.0804	-84.8475237159983	-22.3710138164548
-156.0736	-82.9150381620711	-22.4333520601299
-156.0668	-81.5124276793819	-22.6515359129926
-156.06	-81.7306115322447	-22.9320580095304
-156.0532	-82.9462072839086	-23.3684257152559
-156.0464	-83.4137441114716	-23.5554404462812
-156.0396	-82.5721778218581	-23.2437492279058
-156.0328	-80.8578761207937	-22.9943962532055
-156.026	-79.7357877346424	-22.8385506440178
-156.0192	-79.829295100155	-22.9320580095304
-156.0124	-80.5773540242558	-23.1190727405557
-156.0056	-81.107229095494	-23.0567344968806
-155.9988	-81.4189203138693	-22.8073815221803
-155.992	-81.5435968012195	-22.5891976693175
-155.9852	-81.0760599736564	-22.3086755727797
-155.9784	-80.7955378771186	-22.1216608417545
-155.9716	-82.1981483598077	-22.4021829382923
-155.9648	-84.6293398631355	-22.7138741566677
-155.958	-86.5929945389003	-22.7762124003428
-155.9512	-86.9046857572757	-22.6515359129926
-155.9444	-86.1877959550123	-22.5268594256425
-155.9376	-85.1280458125361	-22.4645211819674
-155.9308	-84.0682956700599	-22.5268594256425
-155.924	-82.7280234310458	-22.4956903038049
-155.9172	-81.3877511920318	-22.3710138164548
-155.9104	-80.6708613897684	-22.6515359129926
-155.9036	-81.2319055828441	-22.8385506440178
-155.8968	-82.447501334508	-22.9008888876929
-155.89	-83.1332220149338	-22.8385506440178
-155.8832	-82.7280234310458	-22.6827050348302
-155.8764	-82.2916557253203	-22.6203667911551
-155.8696	-82.3851630908329	-22.5891976693175
-155.8628	-83.2267293804464	-22.5268594256425
-155.856	-84.19297215741	-22.5891976693175
-155.8492	-83.2267293804464	-22.4021829382923
-155.8424	-80.1098171966928	-22.4956903038049
-155.8356	-76.0578313578131	-22.6203667911551
-155.8288	-72.7539044430343	-22.6515359129926
-155.822	-71.631816056883	-22.7450432785052
-155.8152	-72.2863676154712	-22.9008888876929
-155.8084	-73.0655956614096	-22.7138741566677
-155.8016	-73.782485463673	-22.6515359129926
-155.7948	-76.6188755508888	-22.6203667911551
-155.788	-80.8267069989561	-22.8385506440178
-155.7812	-83.5695897206593	-22.9008888876929
-155.7744	-83.9747883045473	-22.8697197658554
-155.7676	-84.6605089849731	-22.8697197658554
-155.7608	-87.0917004883009	-22.8073815221803
-155.754	-89.0865242859032	-22.6515359129926
-155.7472	-89.1488625295783	-22.4645211819674
-155.7404	-87.6527446813765	-22.3710138164548
-155.7336	-86.4683180515502	-22.2151682072671
-155.7268	-86.4371489297126	-22.1216608417545
-155.72	-86.6553327825754	-22.4021829382923
-155.7132	-86.6241636607379	-22.7450432785052
-155.7064	-86.4059798078751	-22.8697197658554
-155.6996	-85.876104736637	-22.7138741566677
-155.6928	-85.003369325186	-22.5891976693175
-155.686	-84.2553104010851	-22.6515359129926
-155.6792	-85.0345384470235	-22.3398446946173
-155.6724	-86.6865019044129	-22.0281534762419
-155.6656	-87.216376975651	-21.7476313797041
-155.6588	-86.4683180515502	-21.9658152325668
-155.652	-84.9098619596734	-22.4021829382923
-155.6452	-83.7566044516845	-22.3710138164548
-155.6384	-83.8189426953596	-22.090491719917
-155.6316	-84.0994647918974	-22.2151682072671
-155.6248	-84.130633913735	-22.4333520601299
-155.618	-83.7566044516845	-22.5268594256425
-155.6112	-82.8838690402335	-22.5268594256425
-155.6044	-81.6682732885696	-22.6827050348302
-155.5976	-79.424096516267	-23.4619330807686
-155.5908	-76.8370594037515	-23.7424551773064
-155.584	-76.0578313578131	-23.5866095681187
-155.5772	-76.805890281914	-22.9943962532055
-155.5704	-77.6474565715274	-22.6515359129926
-155.5636	-77.8968095462277	-22.7138741566677
-155.5568	-78.3331772519532	-23.0567344968806
-155.55	-78.7695449576787	-23.1190727405557
-155.5432	-79.0812361760541	-22.8073815221803
-155.5364	-79.5487730036172	-22.5268594256425
-155.5296	-80.5461849024183	-22.5268594256425
-155.5228	-82.5721778218581	-22.6203667911551
-155.516	-85.3773987872364	-22.7138741566677
-155.5092	-87.8397594124017	-22.6515359129926
-155.5024	-88.9618477985531	-22.7138741566677
-155.4956	-87.8085902905642	-22.5891976693175
-155.4888	-85.938442980312	-22.3086755727797
-155.482	-84.4423251321103	-21.9658152325668
-155.4752	-83.6942662080095	-21.8099696233791
-155.4684	-84.2553104010851	-21.9034769888917
-155.4616	-85.9696121021496	-21.9034769888917
-155.4548	-87.7462520468892	-21.8099696233791
-155.448	-88.2137888744522	-21.685293136029
-155.4412	-88.2137888744522	-21.7164622578665
-155.4344	-87.5592373158639	-22.152829963592
-155.4276	-86.7176710262505	-22.3710138164548
-155.4208	-86.4994871733877	-22.0593225980794
-155.414	-86.6241636607379	-21.7788005015416
-155.4072	-86.5306562952252	-21.9034769888917
-155.4004	-85.7514282492868	-22.4021829382923
-155.3936	-85.003369325186	-22.8073815221803
-155.3868	-84.2553104010851	-22.8073815221803
-155.38	-83.2267293804464	-22.4956903038049
-155.3732	-81.9176262632699	-22.2775064509422
-155.3664	-80.4215084150682	-22.0593225980794
-155.3596	-78.8007140795163	-22.152829963592
-155.3528	-77.5539492060148	-22.4021829382923
-155.346	-77.0240741347767	-22.5891976693175
-155.3392	-77.7409639370401	-22.7138741566677
-155.3324	-79.7669568564799	-22.8697197658554
-155.3256	-82.6968543092083	-22.9320580095304
-155.3188	-85.3773987872364	-23.025565375043
-155.312	-86.9670240009507	-23.2125801060683
-155.3052	-87.8709285342393	-23.2437492279058
-155.2984	-88.1202815089396	-23.1190727405557
-155.2916	-87.7774211687267	-23.0567344968806
-155.2848	-86.4994871733877	-23.1190727405557
-155.278	-84.9098619596734	-23.1814109842307
-155.2712	-83.5072514769842	-23.1502418623932
-155.2644	-81.3565820701943	-22.9320580095304
-155.2576	-78.7695449576787	-22.6827050348302
-155.2508	-77.8968095462277	-22.4021829382923
-155.244	-78.6760375921661	-22.3710138164548
-155.2372	-80.1098171966928	-22.5891976693175
-155.2304	-81.7306115322447	-22.7450432785052
-155.2236	-83.0085455275836	-22.7450432785052
-155.2168	-83.7566044516845	-22.5268594256425
-155.21	-83.6942662080095	-22.1839990854296
-155.2032	-82.4163322126705	-21.9969843544044
-155.1964	-81.7617806540822	-22.090491719917
-155.1896	-82.6033469436957	-22.3710138164548
-155.1828	-82.6345160655332	-22.4021829382923
-155.176	-82.8215307965584	-22.152829963592
-155.1692	-83.8812809390347	-22.1216608417545
-155.1624	-84.3488177665977	-22.2463373291046
-155.1556	-83.4449132333092	-22.4021829382923
-155.1488	-81.6994424104071	-22.6515359129926
-155.142	-79.9539715875051	-22.7138741566677
-155.1352	-78.4578537393034	-22.4956903038049
-155.1284	-77.6162874496899	-22.1839990854296
-155.1216	-78.3020081301157	-22.0281534762419
-155.1148	-81.2942438265192	-21.8723078670542
-155.108	-84.5046633757854	-21.9969843544044
-155.1012	-86.0942885894997	-22.2151682072671
-155.0944	-86.0942885894997	-22.4021829382923
-155.0876	-83.6942662080095	-22.3710138164548
-155.0808	-79.0500670542166	-22.3086755727797
-155.074	-75.2474341900372	-22.3398446946173
-155.0672	-74.4058679004237	-22.1839990854296
-155.0604	-75.933154870463	-22.0281534762419
-155.0536	-78.1773316427656	-22.0281534762419
-155.0468	-80.702030511606	-22.0593225980794
-155.04	-82.9150381620711	-22.3710138164548
-155.0332	-84.6293398631355	-22.8073815221803
-155.0264	-85.5020752745865	-23.0879036187181
-155.0196	-85.3773987872364	-23.1814109842307
-155.0128	-84.0994647918974	-22.963227131368
-155.006	-82.4786704563455	-22.5268594256425
-154.9992	-81.7929497759198	-22.2775064509422
-154.9924	-82.1669792379702	-22.2151682072671
-154.9856	-82.8838690402335	-21.9346461107293
-154.9788	-84.2241412792476	-21.6229548923539
-154.972	-85.3462296653989	-21.685293136029
-154.9652	-85.0968766906986	-22.2775064509422
-154.9584	-83.2267293804464	-22.963227131368
-154.9516	-81.6371041667321	-23.3684257152559
-154.9448	-81.0760599736564	-23.2437492279058
-154.938	-80.6396922679309	-22.7762124003428
-154.9312	-79.7669568564799	-22.4645211819674
-154.9244	-79.6734494909673	-22.2775064509422
-154.9176	-79.8604642219925	-22.3086755727797
-154.9108	-79.2994200289169	-22.4021829382923
-154.904	-77.4292727186647	-22.3398446946173
-154.8972	-75.7149710176002	-22.5268594256425
-154.8904	-76.0890004796506	-22.8073815221803
-154.8836	-78.2708390082782	-22.9320580095304
-154.8768	-79.2370817852418	-22.7138741566677
-154.87	-78.1149933990905	-22.4021829382923
-154.8632	-77.2422579876395	-22.1839990854296
-154.8564	-76.6188755508888	-22.2463373291046
-154.8496	-76.400691698026	-22.5891976693175
-154.8428	-76.2448460888383	-23.1502418623932
-154.836	-75.8396475049503	-23.430763958931
-154.8292	-75.995493114138	-23.1814109842307
-154.8224	-77.5539492060148	-22.7138741566677
-154.8156	-79.829295100155	-22.3710138164548
-154.8088	-81.1383982173315	-22.3710138164548
-154.802	-81.169567339169	-22.6203667911551
-154.7952	-79.7357877346424	-22.7762124003428
-154.7884	-78.2708390082782	-22.6827050348302
-154.7816	-77.9591477899028	-22.55802854748
-154.7748	-78.6448684703286	-22.4645211819674
-154.768	-79.9539715875051	-22.6827050348302
-154.7612	-81.6682732885696	-22.8697197658554
-154.7544	-83.2890676241215	-22.9320580095304
-154.7476	-84.7851854723232	-22.9008888876929
-154.7408	-85.2838914217238	-22.7450432785052
-154.734	-84.0682956700599	-22.6203667911551
-154.7272	-82.7591925528834	-22.55802854748
-154.7204	-82.0734718724576	-22.2775064509422
-154.7136	-81.8241188977573	-22.0281534762419
-154.7068	-81.8552880195948	-21.9346461107293
-154.7	-82.0111336287825	-21.9658152325668
-154.6932	-82.852699918396	-22.0281534762419
-154.6864	-83.8812809390347	-22.090491719917
-154.6796	-83.8812809390347	-22.3398446946173
-154.6728	-82.7280234310458	-22.2775064509422
-154.666	-80.2033245622054	-21.7788005015416
-154.6592	-76.9617358911017	-21.4671092831662
-154.6524	-74.4682061440988	-21.217756308466
-154.6456	-73.2526103924348	-21.1865871866284
-154.6388	-73.3149486361099	-21.4671092831662
-154.632	-74.6863899969615	-21.7164622578665
-154.6252	-77.6162874496899	-21.6541240141915
-154.6184	-80.4838466587432	-21.5917857705164
-154.6116	-81.6059350448945	-21.7164622578665
-154.6048	-82.04230275062	-21.5917857705164
-154.598	-81.7617806540822	-21.6229548923539
-154.5912	-81.2007364610066	-21.7164622578665
-154.5844	-80.8578761207937	-21.6229548923539
-154.5776	-81.2630747046816	-21.685293136029
-154.5708	-82.3851630908329	-21.8723078670542
-154.564	-84.130633913735	-22.3398446946173
-154.5572	-85.7514282492868	-22.6827050348302
-154.5504	-86.7176710262505	-23.025565375043
-154.5436	-85.9072738584745	-23.0567344968806
-154.5368	-83.8501118171971	-22.8073815221803
-154.53	-81.9176262632699	-22.6827050348302
-154.5232	-81.4812585575444	-22.3398446946173
-154.5164	-82.6968543092083	-21.9346461107293
-154.5096	-84.6605089849731	-21.9658152325668
-154.5028	-85.7514282492868	-22.090491719917
-154.496	-85.3462296653989	-22.090491719917
-154.4892	-84.3799868884352	-22.1216608417545
-154.4824	-83.2578985022839	-22.4333520601299
-154.4756	-81.6371041667321	-22.6203667911551
-154.4688	-79.018897932379	-22.2775064509422
-154.462	-75.8084783831128	-21.7788005015416
-154.4552	-73.0967647832472	-21.5294475268413
-154.4484	-72.7227353211967	-21.685293136029
-154.4416	-74.8734047279867	-21.9346461107293
-154.4348	-78.6760375921661	-22.1839990854296
-154.428	-81.6994424104071	-22.090491719917
-154.4212	-82.04230275062	-21.9034769888917
-154.4144	-81.6682732885696	-21.9658152325668
-154.4076	-81.7617806540822	-21.9969843544044
-154.4008	-82.3539939689954	-21.9969843544044
-154.394	-83.2578985022839	-21.8723078670542
-154.3872	-84.7540163504857	-21.7164622578665
-154.3804	-85.3150605435613	-21.6229548923539
-154.3736	-84.1618030355725	-21.685293136029
-154.3668	-82.4163322126705	-21.685293136029
-154.36	-80.5150157805808	-21.7476313797041
-154.3532	-79.3617582725919	-21.7788005015416
-154.3464	-78.6760375921661	-21.7164622578665
-154.3396	-77.8033021807151	-22.0593225980794
-154.3328	-76.5877064290512	-22.4333520601299
-154.326	-75.527956286575	-22.4333520601299
-154.3192	-75.7773092612753	-21.9969843544044
-154.3124	-77.0552432566143	-21.5606166486788
-154.3056	-78.3020081301157	-21.4359401613287
-154.2988	-79.0500670542166	-21.7788005015416
-154.292	-80.0474789530177	-22.0281534762419
-154.2852	-82.8215307965584	-22.1216608417545
-154.2784	-85.9696121021496	-22.3086755727797
-154.2716	-87.8397594124017	-22.5268594256425
-154.2648	-88.026774143427	-22.7450432785052
-154.258	-87.1228696101384	-22.9008888876929
-154.2512	-85.5020752745865	-23.0567344968806
-154.2444	-84.130633913735	-23.3060874715809
-154.2376	-83.6007588424968	-23.2749183497433
-154.2308	-83.6007588424968	-22.9943962532055
-154.224	-84.19297215741	-22.8073815221803
-154.2172	-85.065707568861	-22.7138741566677
-154.2104	-86.2189650768499	-22.55802854748
-154.2036	-87.4968990721889	-22.2463373291046
-154.1968	-88.2761271181273	-21.9658152325668
-154.19	-87.8085902905642	-21.8411387452167
-154.1832	-87.2787152193261	-21.9969843544044
-154.1764	-87.8397594124017	-22.152829963592
-154.1696	-89.5228919916287	-22.2151682072671
-154.1628	-90.8008259869677	-22.0593225980794
-154.156	-91.7047305202562	-21.7788005015416
-154.1492	-92.0787599823067	-21.5606166486788
-154.1424	-90.4579656467548	-21.4982784050038
-154.1356	-88.5254800928276	-21.4359401613287
-154.1288	-87.8709285342393	-21.7476313797041
-154.122	-87.621575559539	-21.9969843544044
-154.1152	-87.5280681940264	-22.090491719917
-154.1084	-87.1852078538135	-21.9034769888917
-154.1016	-85.3462296653989	-21.6229548923539
-154.0948	-81.6059350448945	-21.4671092831662
-154.088	-78.3955154956283	-21.5606166486788
-154.0812	-76.5877064290512	-21.6541240141915
-154.0744	-76.0890004796506	-21.7476313797041
-154.0676	-76.5253681853762	-22.090491719917
-154.0608	-77.8344713025527	-22.3398446946173
-154.054	-79.424096516267	-22.2463373291046
-154.0472	-80.8267069989561	-22.090491719917
-154.0404	-80.9513834863063	-22.152829963592
-154.0336	-80.3280010495556	-22.2151682072671
-154.0268	-79.6422803691298	-22.152829963592
-154.02	-79.5487730036172	-21.9658152325668
-154.0132	-80.3280010495556	-22.0281534762419
-154.0064	-81.3565820701943	-22.2463373291046
-153.9996	-82.6656851873708	-22.4333520601299
-153.9928	-83.9436191827097	-22.4333520601299
-153.986	-84.3488177665977	-22.0281534762419
-153.9792	-84.3176486447602	-21.7788005015416
-153.9724	-83.6630970861719	-21.6229548923539
-153.9656	-83.320236745959	-21.5606166486788
-153.9588	-83.6007588424968	-21.685293136029
-153.952	-83.6007588424968	-21.5294475268413
-153.9452	-82.852699918396	-21.3424327958161
-153.9384	-81.4812585575444	-21.4047710394912
-153.9316	-80.296831927718	-21.6229548923539
-153.9248	-79.424096516267	-21.685293136029
-153.918	-79.2059126634042	-21.6541240141915
-153.9112	-79.5799421254547	-21.4047710394912
-153.9044	-79.7669568564799	-21.3424327958161
-153.8976	-79.1124052978916	-21.5606166486788
-153.8908	-79.018897932379	-21.685293136029
-153.884	-80.296831927718	-21.8411387452167
-153.8772	-82.9150381620711	-22.1216608417545
-153.8704	-85.5955826400992	-22.5268594256425
-153.8636	-86.6553327825754	-22.7138741566677
-153.8568	-86.4371489297126	-22.5268594256425
-153.85	-85.0345384470235	-22.3710138164548
-153.8432	-82.3539939689954	-22.2463373291046
-153.8364	-79.6111112472922	-22.2463373291046
-153.8296	-79.2370817852418	-22.4021829382923
-153.8228	-81.2942438265192	-22.3398446946173
-153.816	-83.6630970861719	-22.4333520601299
-153.8092	-84.7851854723232	-22.8073815221803
-153.8024	-84.3799868884352	-23.025565375043
-153.7956	-82.1981483598077	-22.6827050348302
-153.7888	-79.4864347599421	-22.1839990854296
-153.782	-76.7435520382389	-21.9969843544044
-153.7752	-74.8110664843117	-22.090491719917
-153.7684	-74.4682061440988	-22.152829963592
-153.7616	-75.8396475049503	-22.3086755727797
-153.7548	-77.3669344749896	-22.2463373291046
-153.748	-78.4890228611409	-22.2463373291046
-153.7412	-79.4864347599421	-22.4021829382923
-153.7344	-81.0760599736564	-22.3086755727797
-153.7276	-81.979964506945	-22.3710138164548
-153.7208	-81.169567339169	-22.4645211819674
-153.714	-80.1721554403679	-22.6203667911551
-153.7072	-80.2656628058805	-22.8385506440178
-153.7004	-80.9202143644687	-22.6203667911551
-153.6936	-81.6059350448945	-22.1839990854296
-153.6868	-82.0111336287825	-21.7788005015416
-153.68	-82.6968543092083	-21.6541240141915
-153.6732	-83.5072514769842	-21.7164622578665
-153.6664	-83.2267293804464	-21.7476313797041
-153.6596	-82.6033469436957	-22.1839990854296
-153.6528	-82.04230275062	-22.5891976693175
-153.646	-81.3877511920318	-22.4333520601299
-153.6392	-80.1409863185303	-22.0281534762419
-153.6324	-78.2085007646031	-21.5294475268413
-153.6256	-77.3669344749896	-21.4047710394912
-153.6188	-77.3669344749896	-21.4671092831662
-153.612	-77.9591477899028	-21.4671092831662
-153.6052	-78.2708390082782	-21.6229548923539
-153.5984	-77.3357653531521	-21.7476313797041
-153.5916	-76.1201696014882	-21.8099696233791
-153.5848	-74.8734047279867	-21.8411387452167
-153.578	-74.4058679004237	-22.1216608417545
-153.5712	-75.122757702687	-22.3398446946173
-153.5644	-75.4344489210624	-22.4333520601299
-153.5576	-73.9695001946982	-22.4021829382923
-153.5508	-71.3824630821827	-22.3086755727797
-153.544	-70.0421908431686	-22.2463373291046
-153.5372	-70.3227129397065	-22.4021829382923
-153.5304	-71.1954483511575	-22.5891976693175
-153.5236	-72.4733823464965	-22.3398446946173
-153.5168	-74.9669120934993	-22.2151682072671
-153.51	-78.3020081301157	-22.1216608417545
-153.5032	-81.1383982173315	-21.9969843544044
-153.4964	-82.7280234310458	-22.152829963592
-153.4896	-83.0708837712587	-22.1839990854296
-153.4828	-81.8241188977573	-21.9658152325668
-153.476	-79.829295100155	-21.4982784050038
-153.4692	-77.9903169117404	-21.2489254303035
-153.4624	-76.5877064290512	-21.1865871866284
-153.4556	-76.0266622359756	-21.3424327958161
-153.4488	-76.5253681853762	-21.3424327958161
-153.442	-77.8033021807151	-21.4671092831662
-153.4352	-79.1435744197292	-21.6541240141915
-153.4284	-80.3280010495556	-22.0281534762419
-153.4216	-81.574765923057	-21.9658152325668
-153.4148	-82.1669792379702	-21.9034769888917
-153.408	-82.3228248471579	-22.3710138164548
-153.4012	-82.2916557253203	-22.8073815221803
-153.3944	-81.7306115322447	-22.7762124003428
-153.3876	-81.107229095494	-22.4645211819674
-153.3808	-80.0163098311802	-21.9346461107293
-153.374	-78.6136993484911	-21.4671092831662
-153.3672	-76.9929050129392	-21.2489254303035
-153.3604	-76.5877064290512	-21.3424327958161
-153.3536	-77.8968095462277	-21.4359401613287
-153.3468	-80.0786480748553	-21.5606166486788
-153.34	-82.4163322126705	-21.3112636739786
-153.3332	-83.8501118171971	-20.9060650900906
-153.3264	-84.6916781068106	-20.8748959682531
-153.3196	-84.598170741298	-21.217756308466
-153.3128	-83.0085455275836	-21.4982784050038
-153.306	-80.7955378771186	-21.8099696233791
-153.2992	-79.6422803691298	-21.7164622578665
-153.2924	-79.9539715875051	-21.5294475268413
-153.2856	-80.8267069989561	-21.6229548923539
-153.2788	-82.2604866034828	-22.090491719917
-153.272	-83.4137441114716	-22.3398446946173
-153.2652	-83.0708837712587	-22.5891976693175
-153.2584	-81.0137217299813	-22.4021829382923
-153.2516	-77.6474565715274	-22.2463373291046
-153.2448	-74.2811914130735	-22.0593225980794
-153.238	-74.5305443877738	-21.9969843544044
-153.2312	-77.4604418405022	-21.9346461107293
-153.2244	-80.9513834863063	-21.8723078670542
-153.2176	-82.8838690402335	-21.9346461107293
-153.2108	-83.6942662080095	-22.090491719917
-153.204	-84.4423251321103	-22.2463373291046
-153.1972	-85.5644135182616	-22.090491719917
-153.1904	-86.0631194676622	-22.0281534762419
-153.1836	-84.3799868884352	-22.0281534762419
-153.1768	-81.9176262632699	-22.1216608417545
-153.17	-80.1098171966928	-22.0593225980794
-153.1632	-79.9539715875051	-22.152829963592
-153.1564	-81.5124276793819	-22.090491719917
-153.1496	-82.6656851873708	-22.152829963592
-153.1428	-82.1669792379702	-22.3710138164548
-153.136	-80.6708613897684	-22.4645211819674
-153.1292	-79.829295100155	-22.3710138164548
-153.1224	-79.2370817852418	-22.2151682072671
-153.1156	-78.2396698864406	-21.9969843544044
-153.1088	-77.5851183278524	-21.7164622578665
-153.102	-77.0864123784518	-21.3736019176536
-153.0952	-76.3071843325134	-21.4671092831662
-153.0884	-76.7435520382389	-21.685293136029
-153.0816	-78.3643463737908	-21.9658152325668
-153.0748	-79.4552656381045	-21.8723078670542
-153.068	-79.7669568564799	-21.685293136029
-153.0612	-80.1098171966928	-21.4671092831662
-153.0544	-80.8267069989561	-21.4359401613287
-153.0476	-81.8864571414324	-21.7164622578665
-153.0408	-82.852699918396	-22.0593225980794
-153.034	-83.1955602586089	-22.3710138164548
-153.0272	-83.7877735735221	-22.4956903038049
-153.0204	-84.130633913735	-22.55802854748
-153.0136	-82.8838690402335	-22.5891976693175
-153.0068	-81.1383982173315	-22.55802854748
-153	-79.2682509070793	-22.4645211819674
-152.9932	-77.7721330588776	-22.3398446946173
-152.9864	-77.3669344749896	-22.3086755727797
-152.9796	-77.5539492060148	-22.1216608417545
-152.9728	-78.551361104816	-22.0593225980794
-152.966	-80.1721554403679	-21.9034769888917
-152.9592	-81.4500894357068	-21.9034769888917
-152.9524	-82.4786704563455	-21.6541240141915
-152.9456	-83.5384205988218	-21.4982784050038
-152.9388	-84.0682956700599	-21.5917857705164
-152.932	-82.8838690402335	-21.5606166486788
-152.9252	-80.6085231460934	-21.9034769888917
-152.9184	-79.2682509070793	-22.1216608417545
-152.9116	-79.9228024656676	-22.1839990854296
-152.9048	-81.6059350448945	-22.0593225980794
-152.898	-82.6656851873708	-22.1216608417545
-152.8912	-82.4163322126705	-22.2151682072671
-152.8844	-82.04230275062	-22.5891976693175
-152.8776	-82.1358101161326	-22.8073815221803
-152.8708	-82.5410087000206	-22.8073815221803
-152.864	-82.2604866034828	-22.3710138164548
-152.8572	-81.7306115322447	-22.152829963592
-152.8504	-82.3539939689954	-22.1839990854296
-152.8436	-84.598170741298	-22.4333520601299
-152.8368	-87.216376975651	-22.5891976693175
-152.83	-88.899509554878	-22.4333520601299
-152.8232	-88.6189874583401	-22.0281534762419
-152.8164	-86.9981931227883	-21.7476313797041
-152.8096	-84.7540163504857	-21.9969843544044
-152.8028	-82.6345160655332	-22.4021829382923
-152.796	-81.6682732885696	-22.4021829382923
-152.7892	-80.2033245622054	-22.3086755727797
-152.7824	-77.678625693365	-22.1839990854296
-152.7756	-75.060419459012	-22.152829963592
-152.7688	-73.8136545855105	-22.152829963592
-152.762	-73.1279339050847	-22.2463373291046
-152.7552	-72.6292279556841	-22.1839990854296
-152.7484	-72.1616911281211	-21.9658152325668
-152.7416	-71.226617472995	-21.9346461107293
-152.7348	-70.1980364523563	-22.152829963592
-152.728	-70.4473894270566	-22.152829963592
-152.7212	-72.5357205901715	-21.9034769888917
-152.7144	-75.4656180428999	-21.7476313797041
-152.7076	-77.8344713025527	-21.8099696233791
-152.7008	-78.6136993484911	-21.7788005015416
-152.694	-78.4578537393034	-21.685293136029
-152.6872	-78.0838242772529	-21.4982784050038
-152.6804	-77.8344713025527	-21.5294475268413
-152.6736	-77.5227800841773	-21.7788005015416
-152.6668	-77.3357653531521	-21.8723078670542
-152.66	-77.0240741347767	-21.8411387452167
-152.6532	-76.7747211600764	-21.5606166486788
-152.6464	-77.7097948152025	-21.217756308466
-152.6396	-79.3929273944295	-21.3424327958161
-152.6328	-80.7955378771186	-21.5294475268413
-152.626	-80.7643687552811	-21.7476313797041
-152.6192	-79.7981259783174	-21.8411387452167
-152.6124	-79.8604642219925	-21.9658152325668
-152.6056	-80.6085231460934	-22.1839990854296
-152.5988	-80.2344936840429	-22.2151682072671
-152.592	-79.1747435415667	-22.152829963592
-152.5852	-78.8318832013538	-22.1839990854296
-152.5784	-79.7981259783174	-22.1839990854296
-152.5716	-81.7617806540822	-22.1839990854296
-152.5648	-82.9773764057461	-22.152829963592
-152.558	-82.2604866034828	-21.7164622578665
-152.5512	-79.0500670542166	-20.9372342119281
-152.5444	-76.0578313578131	-20.6878812372278
-152.5376	-75.060419459012	-21.1242489429533
-152.5308	-75.0292503371744	-21.6229548923539
-152.524	-74.9669120934993	-21.9969843544044
-152.5172	-74.7798973624741	-22.2151682072671
-152.5104	-74.3123605349111	-22.2775064509422
-152.5036	-74.9357429716618	-22.3398446946173
-152.4968	-75.933154870463	-22.3398446946173
-152.49	-76.4318608198635	-22.1839990854296
-152.4832	-77.3981035968272	-22.2151682072671
-152.4764	-78.4266846174659	-21.9346461107293
-152.4696	-78.7695449576787	-21.8723078670542
-152.4628	-78.8318832013538	-21.8723078670542
-152.456	-79.2370817852418	-21.9034769888917
-152.4492	-78.5201919829785	-21.8099696233791
-152.4424	-76.5253681853762	-21.7476313797041
-152.4356	-74.0318384383733	-21.9034769888917
-152.4288	-73.1279339050847	-22.1216608417545
-152.422	-73.4396251234601	-21.9969843544044
-152.4152	-74.3435296567486	-21.6541240141915
-152.4084	-75.933154870463	-21.5294475268413
-152.4016	-77.7097948152025	-21.685293136029
-152.3948	-77.5227800841773	-21.5294475268413
-152.388	-74.3435296567486	-21.217756308466
-152.3812	-70.6655732799194	-21.0307415774407
-152.3744	-70.7902497672695	-20.8748959682531
-152.3676	-74.2811914130735	-21.2489254303035
-152.3608	-78.0214860335779	-21.6229548923539
-152.354	-81.3565820701943	-21.4982784050038
-152.3472	-84.0682956700599	-21.4982784050038
-152.3404	-85.1280458125361	-21.685293136029
-152.3336	-84.0994647918974	-21.7476313797041
-152.3268	-81.2319055828441	-22.0593225980794
-152.32	-77.2422579876395	-22.152829963592
-152.3132	-74.3435296567486	-22.090491719917
-152.3064	-73.7513163418354	-21.9034769888917
-152.2996	-75.8084783831128	-21.8099696233791
-152.2928	-78.3331772519532	-21.685293136029
-152.286	-78.7695449576787	-21.3112636739786
-152.2792	-77.7097948152025	-21.0619106992783
-152.2724	-76.7747211600764	-20.8437268464155
-152.2656	-76.4318608198635	-20.6567121153903
-152.2588	-77.2422579876395	-20.7502194809029
-152.252	-79.1435744197292	-21.217756308466
-152.2452	-79.9228024656676	-21.8099696233791
-152.2384	-80.2344936840429	-22.2775064509422
-152.2316	-81.4500894357068	-22.4956903038049
-152.2248	-83.9124500608722	-22.4645211819674
-152.218	-85.3150605435613	-22.3086755727797
-152.2112	-84.8786928378358	-22.1839990854296
-152.2044	-84.0059574263848	-22.0281534762419
-152.1976	-82.9150381620711	-21.9346461107293
-152.1908	-82.0734718724576	-22.0281534762419
-152.184	-82.0111336287825	-22.1839990854296
-152.1772	-81.8552880195948	-22.4021829382923
-152.1704	-81.2319055828441	-22.1839990854296
-152.1636	-80.1098171966928	-22.0281534762419
-152.1568	-79.1435744197292	-21.9969843544044
-152.15	-78.8318832013538	-22.1216608417545
-152.1432	-79.3305891507544	-22.3086755727797
-152.1364	-80.0786480748553	-22.2775064509422
-152.1296	-80.5773540242558	-22.1216608417545
-152.1228	-80.3280010495556	-21.9034769888917
-152.116	-79.4864347599421	-21.4982784050038
-152.1092	-78.956559688704	-20.9372342119281
-152.1024	-79.0812361760541	-20.9995724556032
-152.0956	-79.7357877346424	-21.5606166486788
-152.0888	-81.1383982173315	-21.9034769888917
-152.082	-82.2916557253203	-21.8723078670542
-152.0752	-81.7617806540822	-21.9034769888917
-152.0684	-79.2682509070793	-21.7788005015416
-152.0616	-76.8993976474266	-21.9034769888917
-152.0548	-76.0266622359756	-21.8723078670542
-152.048	-77.1487506221269	-21.8411387452167
-152.0412	-78.8942214450289	-21.5917857705164
-152.0344	-79.2059126634042	-21.7164622578665
-152.0276	-78.6448684703286	-22.0593225980794
-152.0208	-77.6474565715274	-22.1216608417545
-152.014	-77.4916109623398	-21.9346461107293
-152.0072	-77.3669344749896	-21.6541240141915
-152.0004	-77.0864123784518	-21.6541240141915
-151.9936	-76.5253681853762	-21.7476313797041
-151.9868	-76.3071843325134	-22.0281534762419
-151.98	-77.3981035968272	-22.090491719917
-151.9732	-78.8007140795163	-22.090491719917
-151.9664	-79.7046186128048	-21.8411387452167
-151.9596	-79.9539715875051	-21.5917857705164
-151.9528	-79.4864347599421	-21.6229548923539
-151.946	-79.1435744197292	-21.5606166486788
-151.9392	-79.5799421254547	-21.4982784050038
-151.9324	-79.6422803691298	-21.4047710394912
-151.9256	-77.4292727186647	-21.5294475268413
-151.9188	-73.6578089763228	-21.8099696233791
-151.912	-70.8837571327821	-22.0593225980794
-151.9052	-69.5434848937681	-22.1839990854296
-151.8984	-69.1071171880426	-22.0593225980794
-151.8916	-70.9149262546197	-21.9969843544044
-151.8848	-74.4993752659363	-21.8723078670542
-151.878	-76.1201696014882	-21.6541240141915
-151.8712	-75.2162650681996	-21.3736019176536
-151.8644	-73.2837795142724	-20.9995724556032
-151.8576	-71.4448013258578	-21.280094552141
-151.8508	-70.3850511833815	-21.6541240141915
-151.844	-70.3850511833815	-21.9034769888917
-151.8372	-71.631816056883	-21.9346461107293
-151.8304	-74.4682061440988	-21.9658152325668
-151.8236	-77.2422579876395	-21.9658152325668
-151.8168	-78.2396698864406	-22.1216608417545
-151.81	-77.7409639370401	-22.2463373291046
-151.8032	-75.9643239923005	-21.9969843544044
-151.7964	-73.782485463673	-21.5294475268413
-151.7896	-72.5357205901715	-21.5294475268413
-151.7828	-72.3798749809838	-21.4982784050038
-151.776	-73.1591030269223	-21.7164622578665
-151.7692	-74.6240517532865	-21.9969843544044
-151.7624	-76.5565373072137	-21.8099696233791
-151.7556	-78.4578537393034	-21.7164622578665
-151.7488	-79.8604642219925	-21.685293136029
-151.742	-80.1098171966928	-21.5917857705164
-151.7352	-78.956559688704	-21.3112636739786
-151.7284	-77.6162874496899	-21.4047710394912
-151.7216	-75.933154870463	-21.5294475268413
-151.7148	-74.6863899969615	-21.7788005015416
-151.708	-73.782485463673	-22.1216608417545
-151.7012	-73.2214412705973	-22.0593225980794
-151.6944	-73.5331324889727	-21.7788005015416
-151.6876	-74.3746987785862	-21.8411387452167
-151.6808	-75.1539268245246	-22.3086755727797
-151.674	-74.7175591187991	-22.55802854748
-151.6672	-73.2214412705973	-22.4956903038049
-151.6604	-71.226617472995	-22.1216608417545
-151.6536	-70.6655732799194	-21.7788005015416
-151.6468	-72.0058455189334	-21.6541240141915
-151.64	-74.0006693165357	-21.5917857705164
-151.6332	-75.4656180428999	-21.4982784050038
-151.6264	-75.5902945302501	-21.4671092831662
-151.6196	-74.6863899969615	-21.1242489429533
-151.6128	-74.9045738498243	-20.7813886027404
-151.606	-77.1799197439644	-20.3138517751774
-151.5992	-79.6734494909673	-20.2515135315023
-151.5924	-81.0448908518189	-20.5008665062026
-151.5856	-80.6396922679309	-21.1865871866284
-151.5788	-80.4838466587432	-21.5606166486788
-151.572	-80.7955378771186	-21.9658152325668
-151.5652	-81.6059350448945	-22.090491719917
-151.5584	-82.9462072839086	-22.0281534762419
-151.5516	-83.7566044516845	-22.090491719917
-151.5448	-84.4734942539478	-22.2463373291046
-151.538	-85.3462296653989	-22.3086755727797
-151.5312	-85.3150605435613	-22.0593225980794
-151.5244	-85.1280458125361	-21.9658152325668
-151.5176	-85.1592149343737	-21.9658152325668
-151.5108	-84.2864795229226	-22.090491719917
-151.504	-81.2942438265192	-22.2151682072671
-151.4972	-76.7435520382389	-22.4021829382923
-151.4904	-73.1279339050847	-22.3398446946173
-151.4836	-71.8499999097457	-21.9034769888917
-151.4768	-72.4110441028214	-21.3736019176536
-151.47	-71.9435072752583	-21.1865871866284
-151.4632	-69.3564701627429	-21.4359401613287
-151.4564	-67.735675827191	-21.685293136029
-151.4496	-68.670749482317	-21.8099696233791
-151.4428	-70.9149262546197	-21.9034769888917
-151.436	-73.2526103924348	-21.9034769888917
-151.4292	-74.6240517532865	-21.9346461107293
-151.4224	-74.7798973624741	-21.9658152325668
-151.4156	-75.060419459012	-21.8099696233791
-151.4088	-75.1539268245246	-21.5917857705164
-151.402	-74.7175591187991	-21.4047710394912
-151.3952	-74.6240517532865	-21.3424327958161
-151.3884	-74.7487282406366	-21.2489254303035
-151.3816	-74.1253458038859	-21.1865871866284
-151.3748	-72.972088295897	-21.4982784050038
-151.368	-71.3201248385076	-21.5606166486788
-151.3612	-69.3253010409053	-21.4982784050038
-151.3544	-68.7019186041546	-21.280094552141
-151.3476	-70.1980364523563	-21.4359401613287
-151.3408	-72.1928602499586	-21.6229548923539
-151.334	-72.8785809303844	-21.8099696233791
-151.3272	-73.2837795142724	-22.090491719917
-151.3204	-74.1565149257234	-22.1839990854296
-151.3136	-75.4344489210624	-22.1839990854296
-151.3068	-77.3357653531521	-21.9346461107293
-151.3	-79.5176038817796	-21.7788005015416
-151.2932	-80.1721554403679	-21.5294475268413
-151.2864	-78.5201919829785	-21.5606166486788
-151.2796	-76.2136769670008	-21.6229548923539
-151.2728	-74.8734047279867	-21.4671092831662
-151.266	-74.9980812153369	-21.280094552141
-151.2592	-77.1799197439644	-21.1554180647909
-151.2524	-80.0786480748553	-21.1554180647909
-151.2456	-81.1383982173315	-21.4671092831662
-151.2388	-80.0474789530177	-21.9034769888917
-151.232	-78.8318832013538	-22.3086755727797
-151.2252	-78.1149933990905	-22.3086755727797
-151.2184	-78.5825302266535	-21.9969843544044
-151.2116	-78.8630523231914	-21.7164622578665
-151.2048	-78.9253905668664	-21.6229548923539
-151.198	-79.9539715875051	-21.5294475268413
-151.1912	-81.5124276793819	-21.4047710394912
-151.1844	-81.4500894357068	-21.5294475268413
-151.1776	-80.1721554403679	-21.7788005015416
-151.1708	-79.2059126634042	-22.1216608417545
-151.164	-78.7072067140037	-22.5891976693175
-151.1572	-78.0214860335779	-22.4956903038049
-151.1504	-76.868228525589	-22.152829963592
-151.1436	-75.7149710176002	-21.9658152325668
-151.1368	-75.3721106773873	-21.9658152325668
-151.13	-74.7175591187991	-22.0593225980794
-151.1232	-73.5643016108102	-22.4021829382923
-151.1164	-73.2214412705973	-22.5268594256425
-151.1096	-73.6578089763228	-22.4645211819674
-151.1028	-75.3721106773873	-22.1839990854296
-151.096	-78.2085007646031	-21.9346461107293
-151.0892	-81.107229095494	-21.9658152325668
-151.0824	-81.0137217299813	-22.0593225980794
-151.0756	-77.7409639370401	-21.9969843544044
-151.0688	-74.5305443877738	-21.6541240141915
-151.062	-72.9409191740595	-21.217756308466
-151.0552	-72.1305220062836	-21.1554180647909
-151.0484	-72.4110441028214	-21.280094552141
-151.0416	-72.6292279556841	-21.4047710394912
-151.0348	-72.2240293717962	-21.5294475268413
-151.028	-71.3512939603452	-21.685293136029
-151.0212	-70.7902497672695	-21.685293136029
-151.0144	-70.3850511833815	-21.4359401613287
-151.0076	-69.2629627972302	-21.2489254303035
-151.0008	-66.8317712939024	-21.3424327958161
-150.994	-64.0265503285242	-21.5294475268413
-150.9872	-62.5927707239975	-21.5294475268413
-150.9804	-62.7486163331852	-21.3736019176536
-150.9736	-64.4940871560872	-21.217756308466
-150.9668	-66.6447565628772	-21.1554180647909
-150.96	-69.1694554317176	-21.1242489429533
-150.9532	-72.504551468334	-21.4047710394912
-150.9464	-75.4656180428999	-21.6229548923539
-150.9396	-77.3045962313145	-21.685293136029
-150.9328	-78.7383758358412	-21.685293136029
-150.926	-79.018897932379	-21.4982784050038
-150.9192	-77.4604418405022	-21.1242489429533
-150.9124	-75.6838018957627	-21.0307415774407
-150.9056	-75.1539268245246	-21.0619106992783
-150.8988	-76.1825078451633	-21.4359401613287
-150.892	-76.7435520382389	-21.8099696233791
-150.8852	-76.0890004796506	-22.2151682072671
-150.8784	-76.3695225761885	-22.4645211819674
-150.8716	-77.4604418405022	-22.4956903038049
-150.8648	-78.3955154956283	-22.1839990854296
-150.858	-78.5825302266535	-21.8723078670542
-150.8512	-77.5539492060148	-21.7476313797041
-150.8444	-76.3383534543509	-21.8723078670542
-150.8376	-74.8422356061492	-22.0281534762419
-150.8308	-73.4707942452976	-21.8099696233791
-150.824	-72.3798749809838	-21.7164622578665
-150.8172	-72.8785809303844	-21.8099696233791
-150.8104	-75.1850959463621	-22.0593225980794
-150.8036	-77.4604418405022	-22.3710138164548
-150.7968	-79.5799421254547	-22.2463373291046
-150.79	-81.3877511920318	-21.9034769888917
-150.7832	-82.6656851873708	-21.5606166486788
-150.7764	-84.0371265482223	-21.3736019176536
-150.7696	-84.5358324976229	-21.5606166486788
-150.7628	-83.6630970861719	-21.9658152325668
-150.756	-82.5721778218581	-22.0593225980794
-150.7492	-81.6682732885696	-22.0281534762419
-150.7424	-81.3254129483567	-22.0281534762419
-150.7356	-81.1383982173315	-22.0593225980794
-150.7288	-80.9513834863063	-21.9346461107293
-150.722	-79.424096516267	-21.9034769888917
-150.7152	-76.8370594037515	-21.8099696233791
-150.7084	-74.8110664843117	-21.4359401613287
-150.7016	-73.1902721487598	-21.1242489429533
-150.6948	-71.7876616660707	-21.0619106992783
-150.688	-71.3201248385076	-21.280094552141
-150.6812	-71.2889557166701	-21.5294475268413
-150.6744	-71.5071395695328	-21.8723078670542
-150.6676	-71.8811690315833	-22.3710138164548
-150.6608	-72.3487058591463	-22.6203667911551
-150.654	-72.504551468334	-22.5268594256425
-150.6472	-72.8474118085469	-22.3710138164548
-150.6404	-72.8474118085469	-22.1216608417545
-150.6336	-72.5980588338466	-21.9658152325668
-150.6268	-73.0967647832472	-21.9346461107293
-150.62	-73.0032574177346	-22.2463373291046
-150.6132	-72.1616911281211	-22.4333520601299
-150.6064	-72.3798749809838	-22.090491719917
-150.5996	-73.9695001946982	-21.7476313797041
-150.5928	-77.0552432566143	-21.5606166486788
-150.586	-79.7357877346424	-21.7476313797041
-150.5792	-79.7357877346424	-21.6541240141915
-150.5724	-79.0500670542166	-21.2489254303035
-150.5656	-79.7357877346424	-21.0619106992783
-150.5588	-80.8267069989561	-21.217756308466
-150.552	-81.0137217299813	-21.8099696233791
-150.5452	-80.6708613897684	-22.2151682072671
-150.5384	-80.7643687552811	-22.090491719917
-150.5316	-80.702030511606	-21.685293136029
-150.5248	-79.9539715875051	-21.4671092831662
-150.518	-79.7981259783174	-21.6541240141915
-150.5112	-80.2344936840429	-21.9969843544044
-150.5044	-80.4526775369057	-22.0593225980794
-150.4976	-80.7643687552811	-21.9346461107293
-150.4908	-80.6085231460934	-21.7476313797041
-150.484	-79.8604642219925	-21.5917857705164
-150.4772	-78.9253905668664	-21.7164622578665
-150.4704	-78.3955154956283	-21.9658152325668
-150.4636	-78.6136993484911	-22.0593225980794
-150.4568	-79.4864347599421	-21.9658152325668
-150.45	-80.8267069989561	-21.7164622578665
-150.4432	-81.3877511920318	-21.7164622578665
-150.4364	-80.5773540242558	-21.6229548923539
-150.4296	-78.5825302266535	-21.4047710394912
-150.4228	-76.4941990635386	-21.4671092831662
-150.416	-75.2474341900372	-21.4359401613287
-150.4092	-74.4058679004237	-21.4047710394912
-150.4024	-74.0006693165357	-21.3112636739786
-150.3956	-73.8759928291856	-21.4359401613287
-150.3888	-74.3746987785862	-21.3736019176536
-150.382	-75.7149710176002	-21.0619106992783
-150.3752	-76.8370594037515	-20.7502194809029
-150.3684	-77.5227800841773	-20.7813886027404
-150.3616	-78.3955154956283	-20.812557724578
-150.3548	-78.146162520928	-20.7190503590654
-150.348	-77.3045962313145	-20.5008665062026
-150.3412	-77.7409639370401	-20.2203444096648
-150.3344	-78.9253905668664	-20.4385282625276
-150.3276	-78.8318832013538	-20.8437268464155
-150.3208	-78.1149933990905	-21.3424327958161
-150.314	-77.3669344749896	-21.7164622578665
-150.3072	-77.678625693365	-21.8099696233791
-150.3004	-79.2059126634042	-21.685293136029
-150.2936	-80.4526775369057	-21.4047710394912
-150.2868	-79.9539715875051	-21.1554180647909
-150.28	-78.2396698864406	-20.9995724556032
-150.2732	-77.6162874496899	-20.9684033337657
-150.2664	-78.0526551554154	-20.8748959682531
-150.2596	-78.8630523231914	-20.8748959682531
-150.2528	-80.3903392932306	-20.9372342119281
-150.246	-82.1046409942951	-21.0307415774407
-150.2392	-83.1643911367713	-20.7502194809029
-150.2324	-83.6319279643344	-20.5632047498777
-150.2256	-83.1332220149338	-20.7502194809029
-150.2188	-82.2293174816453	-21.1242489429533
-150.212	-80.9202143644687	-21.8099696233791
-150.2052	-79.424096516267	-22.5268594256425
-150.1984	-78.956559688704	-22.7450432785052
-150.1916	-78.7695449576787	-22.2775064509422
-150.1848	-77.5227800841773	-21.5606166486788
-150.178	-76.7435520382389	-21.5294475268413
-150.1712	-77.4916109623398	-21.9034769888917
-150.1644	-79.2682509070793	-22.1216608417545
-150.1576	-80.2033245622054	-22.090491719917
-150.1508	-80.6396922679309	-21.8099696233791
-150.144	-80.8267069989561	-21.6541240141915
-150.1372	-80.8267069989561	-21.5606166486788
-150.1304	-80.1721554403679	-21.6541240141915
-150.1236	-79.7981259783174	-21.4359401613287
-150.1168	-79.7357877346424	-21.280094552141
-150.11	-79.1747435415667	-21.0619106992783
-150.1032	-79.5176038817796	-20.9060650900906
-150.0964	-81.2007364610066	-20.8437268464155
-150.0896	-82.04230275062	-21.0307415774407
-150.0828	-80.8578761207937	-21.1242489429533
-150.076	-79.4552656381045	-21.1554180647909
-150.0692	-79.829295100155	-21.0619106992783
-150.0624	-80.702030511606	-21.0930798211158
-150.0556	-81.3254129483567	-21.1554180647909
-150.0488	-80.4526775369057	-21.1242489429533
-150.042	-78.8318832013538	-21.0930798211158
-150.0352	-77.7097948152025	-21.0619106992783
-150.0284	-77.1175815002893	-21.1554180647909
-150.0216	-77.5851183278524	-21.280094552141
-150.0148	-78.6448684703286	-21.685293136029
-150.008	-79.829295100155	-21.8411387452167
-150.0012	-79.5799421254547	-21.7164622578665
-149.9944	-78.3331772519532	-21.5294475268413
-149.9876	-77.7409639370401	-21.4047710394912
-149.9808	-77.9279786680653	-21.2489254303035
-149.974	-78.3643463737908	-21.1242489429533
-149.9672	-78.3331772519532	-20.9995724556032
-149.9604	-77.8033021807151	-20.9995724556032
-149.9536	-76.7747211600764	-21.1865871866284
-149.9468	-76.0266622359756	-21.4982784050038
-149.94	-76.400691698026	-21.7788005015416
-149.9332	-77.3669344749896	-21.8723078670542
-149.9264	-77.6162874496899	-21.9658152325668
-149.9196	-76.7123829164014	-22.0281534762419
-149.9128	-75.7773092612753	-22.2151682072671
-149.906	-75.4344489210624	-22.2463373291046
-149.8992	-76.1513387233257	-22.2151682072671
-149.8924	-76.9617358911017	-21.9034769888917
-149.8856	-77.3669344749896	-21.4982784050038
-149.8788	-77.0552432566143	-21.4359401613287
-149.872	-76.7747211600764	-21.6229548923539
-149.8652	-76.6500446727263	-21.7164622578665
-149.8584	-75.9019857486254	-21.5294475268413
-149.8516	-75.2162650681996	-21.280094552141
-149.8448	-75.122757702687	-21.0930798211158
-149.838	-74.8110664843117	-20.7502194809029
-149.8312	-73.377286879785	-20.4696973843651
-149.8244	-70.9149262546197	-20.5943738717152
-149.8176	-68.5460729949669	-21.1242489429533
-149.8108	-67.6421684616784	-21.5917857705164
-149.804	-69.1694554317176	-21.6541240141915
-149.7972	-71.9123381534208	-21.3736019176536
-149.7904	-74.3123605349111	-21.0930798211158
-149.7836	-76.3383534543509	-21.0619106992783
-149.7768	-77.7097948152025	-21.0930798211158
-149.77	-78.551361104816	-21.280094552141
-149.7632	-80.2656628058805	-21.4047710394912
-149.7564	-82.2293174816453	-21.4671092831662
-149.7496	-82.7903616747209	-21.5606166486788
-149.7428	-81.7617806540822	-21.7164622578665
-149.736	-80.1098171966928	-21.7788005015416
-149.7292	-77.3045962313145	-22.090491719917
-149.7224	-73.9071619510231	-22.2775064509422
-149.7156	-71.3824630821827	-22.2463373291046
-149.7088	-70.6967424017569	-21.9346461107293
-149.702	-72.3798749809838	-21.5294475268413
-149.6952	-75.2786033118747	-21.4359401613287
-149.6884	-77.273427109477	-21.7476313797041
-149.6816	-77.5227800841773	-22.0593225980794
-149.6748	-76.868228525589	-21.9969843544044
-149.668	-75.9643239923005	-21.7476313797041
-149.6612	-75.1850959463621	-21.4982784050038
-149.6544	-74.5928826314489	-21.4671092831662
-149.6476	-75.0292503371744	-21.3112636739786
-149.6408	-75.4656180428999	-21.1242489429533
-149.634	-75.060419459012	-20.8748959682531
-149.6272	-75.0915885808495	-21.0307415774407
-149.6204	-76.1201696014882	-21.2489254303035
-149.6136	-77.7409639370401	-21.3424327958161
-149.6068	-78.8942214450289	-21.4047710394912
-149.6	-78.4890228611409	-21.4671092831662
-149.5932	-76.9305667692641	-21.4359401613287
-149.5864	-74.4370370222612	-21.6229548923539
-149.5796	-72.4422132246589	-21.4359401613287
-149.5728	-72.1305220062836	-21.217756308466
-149.566	-72.3798749809838	-20.8748959682531
-149.5592	-72.7539044430343	-20.5320356280402
-149.5524	-73.1902721487598	-20.40735914069
-149.5456	-73.8136545855105	-20.5320356280402
-149.5388	-74.0318384383733	-20.9060650900906
-149.532	-73.1279339050847	-21.0307415774407
-149.5252	-72.0370146407709	-21.3112636739786
-149.5184	-72.7227353211967	-21.5917857705164
-149.5116	-74.7487282406366	-21.8723078670542
-149.5048	-75.4656180428999	-21.8411387452167
-149.498	-73.6889780981604	-21.8723078670542
-149.4912	-70.821418889107	-21.7788005015416
-149.4844	-68.4213965076168	-21.685293136029
-149.4776	-67.1434625122778	-21.6541240141915
-149.4708	-67.6421684616784	-21.7788005015416
-149.464	-69.3253010409053	-21.8411387452167
-149.4572	-71.9746763970959	-21.7164622578665
-149.4504	-74.5305443877738	-21.685293136029
-149.4436	-76.868228525589	-21.6229548923539
-149.4368	-78.8318832013538	-21.6229548923539
-149.43	-79.3929273944295	-21.6541240141915
-149.4232	-78.2396698864406	-22.0593225980794
-149.4164	-76.2760152106759	-22.4645211819674
-149.4096	-74.3435296567486	-22.4956903038049
-149.4028	-73.6266398544853	-22.1216608417545
-149.396	-74.4682061440988	-21.8411387452167
-149.3892	-76.6188755508888	-21.5606166486788
-149.3824	-79.018897932379	-21.4671092831662
-149.3756	-79.7669568564799	-21.5917857705164
-149.3688	-78.7695449576787	-21.6541240141915
-149.362	-77.2110888658019	-21.6541240141915
-149.3552	-76.868228525589	-21.3736019176536
-149.3484	-78.3020081301157	-21.0930798211158
-149.3416	-80.8890452426312	-20.7190503590654
-149.3348	-82.2293174816453	-20.7190503590654
-149.328	-80.9825526081438	-20.9995724556032
-149.3212	-79.018897932379	-21.0307415774407
-149.3144	-77.6162874496899	-21.0930798211158
-149.3076	-77.4604418405022	-21.1242489429533
-149.3008	-78.2085007646031	-21.3112636739786
-149.294	-79.0500670542166	-21.3736019176536
-149.2872	-79.3305891507544	-21.3736019176536
-149.2804	-78.9253905668664	-21.4671092831662
-149.2736	-78.9253905668664	-21.5294475268413
-149.2668	-79.3929273944295	-21.4671092831662
-149.26	-79.3617582725919	-21.2489254303035
-149.2532	-78.0214860335779	-20.9684033337657
-149.2464	-76.8993976474266	-20.9684033337657
-149.2396	-76.9617358911017	-21.3424327958161
-149.2328	-77.6162874496899	-21.4982784050038
-149.226	-77.7409639370401	-21.4982784050038
-149.2192	-77.6162874496899	-21.3736019176536
-149.2124	-77.6162874496899	-21.4671092831662
-149.2056	-77.7097948152025	-21.7164622578665
-149.1988	-78.6136993484911	-21.9034769888917
-149.192	-79.2682509070793	-22.090491719917
-149.1852	-78.956559688704	-22.1216608417545
-149.1784	-77.5227800841773	-21.7788005015416
-149.1716	-75.2162650681996	-21.1554180647909
-149.1648	-72.7850735648718	-20.6878812372278
-149.158	-69.6681613811182	-20.6255429935528
-149.1512	-68.0785361674039	-20.6878812372278
-149.1444	-68.8265950915047	-20.7190503590654
-149.1376	-70.4785585488941	-20.8437268464155
-149.1308	-72.2551984936337	-21.0619106992783
-149.124	-73.1902721487598	-21.3736019176536
-149.1172	-72.9409191740595	-21.6541240141915
-149.1104	-71.4448013258578	-21.7788005015416
-149.1036	-69.948683477656	-21.6229548923539
-149.0968	-69.3876392845804	-21.4359401613287
-149.09	-70.4162203052191	-21.2489254303035
-149.0832	-72.8785809303844	-21.0930798211158
-149.0764	-75.2162650681996	-20.9995724556032
-149.0696	-76.5877064290512	-21.0307415774407
-149.0628	-76.8370594037515	-20.9995724556032
-149.056	-76.6500446727263	-21.0930798211158
-149.0492	-77.7409639370401	-21.1554180647909
-149.0424	-79.1435744197292	-21.1865871866284
-149.0356	-79.829295100155	-21.0930798211158
-149.0288	-79.7981259783174	-21.280094552141
-149.022	-79.7357877346424	-21.7476313797041
-149.0152	-78.6760375921661	-21.9658152325668
-149.0084	-76.3695225761885	-21.8099696233791
-149.0016	-75.2786033118747	-21.685293136029
-148.9948	-76.6188755508888	-21.8723078670542
-148.988	-80.6085231460934	-22.0281534762419
-148.9812	-85.065707568861	-21.9658152325668
-148.9744	-88.089112387102	-21.8099696233791
-148.9676	-88.5566492146651	-21.6229548923539
-148.9608	-87.154038731976	-21.6541240141915
-148.954	-85.2838914217238	-21.4671092831662
-148.9472	-83.0397146494212	-21.4671092831662
-148.9404	-81.2319055828441	-21.3424327958161
-148.9336	-81.8864571414324	-21.1865871866284
-148.9268	-83.6319279643344	-21.217756308466
-148.92	-84.2864795229226	-21.3424327958161
-148.9132	-83.2267293804464	-21.5294475268413
-148.9064	-82.3228248471579	-21.5606166486788
-148.8996	-81.979964506945	-21.4047710394912
-148.8928	-81.7306115322447	-20.8748959682531
-148.886	-81.574765923057	-20.5632047498777
-148.8792	-81.1383982173315	-20.3761900188525
-148.8724	-80.5461849024183	-20.0333296786396
-148.8656	-79.89163334383	-20.0333296786396
-148.8588	-80.2656628058805	-20.2826826533399
-148.852	-82.1046409942951	-20.3761900188525
-148.8452	-83.9124500608722	-20.7502194809029
-148.8384	-84.7540163504857	-21.0930798211158
-148.8316	-85.3462296653989	-21.4671092831662
-148.8248	-85.9072738584745	-21.6229548923539
-148.818	-86.1877959550123	-21.5606166486788
-148.8112	-86.6241636607379	-21.5917857705164
-148.8044	-86.3748106860375	-21.685293136029
-148.7976	-85.5955826400992	-21.7476313797041
-148.7908	-84.8786928378358	-21.8411387452167
-148.784	-84.2241412792476	-21.7164622578665
-148.7772	-84.2241412792476	-21.685293136029
-148.7704	-84.598170741298	-21.4671092831662
-148.7636	-83.8501118171971	-21.4671092831662
-148.7568	-81.169567339169	-21.3736019176536
-148.75	-77.8344713025527	-21.3736019176536
-148.7432	-75.7461401394378	-21.217756308466
-148.7364	-76.3071843325134	-21.2489254303035
-148.7296	-79.3305891507544	-21.3736019176536
-148.7228	-82.1358101161326	-21.217756308466
-148.716	-83.5695897206593	-21.217756308466
-148.7092	-83.725435329847	-21.3736019176536
-148.7024	-83.320236745959	-21.5606166486788
-148.6956	-82.6968543092083	-21.8411387452167
-148.6888	-82.5410087000206	-21.7164622578665
-148.682	-82.4786704563455	-20.8437268464155
-148.6752	-81.6994424104071	-19.7528075821018
-148.6684	-80.5150157805808	-19.129425145351
-148.6616	-79.3617582725919	-19.534623729239
-148.6548	-79.0500670542166	-20.2203444096648
-148.648	-78.6760375921661	-20.7190503590654
-148.6412	-78.2085007646031	-21.0307415774407
-148.6344	-77.7097948152025	-21.1242489429533
-148.6276	-76.7747211600764	-21.217756308466
-148.6208	-75.8084783831128	-21.1554180647909
-148.614	-75.6526327739251	-21.0307415774407
-148.6072	-75.5902945302501	-20.8437268464155
-148.6004	-75.3721106773873	-20.812557724578
-148.5936	-75.5591254084125	-20.9684033337657
-148.5868	-76.4630299417011	-21.1242489429533
-148.58	-77.3669344749896	-21.3424327958161
-148.5732	-77.7721330588776	-21.5606166486788
-148.5664	-78.551361104816	-21.4359401613287
-148.5596	-78.8630523231914	-21.3736019176536
-148.5528	-77.5227800841773	-21.4047710394912
-148.546	-75.2786033118747	-21.217756308466
-148.5392	-73.9695001946982	-20.7813886027404
-148.5324	-74.0006693165357	-20.6255429935528
-148.5256	-74.9045738498243	-20.812557724578
-148.5188	-74.6240517532865	-20.8748959682531
-148.512	-75.4032797992248	-21.1242489429533
-148.5052	-78.0214860335779	-21.3112636739786
-148.4984	-80.7955378771186	-21.3736019176536
-148.4916	-81.0137217299813	-21.5606166486788
-148.4848	-79.2370817852418	-21.685293136029
-148.478	-77.6474565715274	-21.3736019176536
-148.4712	-76.1825078451633	-20.9372342119281
-148.4644	-73.782485463673	-20.6567121153903
-148.4576	-71.2577865948325	-20.6878812372278
-148.4508	-70.353882061544	-20.9372342119281
-148.444	-71.1331101074824	-21.2489254303035
-148.4372	-73.2214412705973	-21.8099696233791
-148.4304	-75.4967871647375	-22.2775064509422
-148.4236	-76.868228525589	-22.4333520601299
-148.4168	-78.7695449576787	-22.1216608417545
-148.41	-80.4526775369057	-21.685293136029
-148.4032	-81.0448908518189	-21.4982784050038
-148.3964	-81.0137217299813	-21.685293136029
-148.3896	-81.107229095494	-21.7476313797041
-148.3828	-81.5435968012195	-21.4359401613287
-148.376	-82.04230275062	-20.9060650900906
-148.3692	-82.0111336287825	-20.6255429935528
-148.3624	-81.6059350448945	-20.7502194809029
-148.3556	-80.7331996334435	-20.9060650900906
-148.3488	-79.9539715875051	-21.3112636739786
-148.342	-79.5487730036172	-21.7476313797041
-148.3352	-80.0163098311802	-21.7476313797041
-148.3284	-80.5461849024183	-21.4671092831662
-148.3216	-79.6111112472922	-21.2489254303035
-148.3148	-78.4578537393034	-21.5294475268413
-148.308	-78.551361104816	-21.9658152325668
-148.3012	-79.7981259783174	-21.7476313797041
-148.2944	-80.4526775369057	-21.4359401613287
-148.2876	-80.2656628058805	-21.3112636739786
-148.2808	-79.7669568564799	-21.2489254303035
-148.274	-80.2344936840429	-21.3736019176536
-148.2672	-79.7046186128048	-21.4359401613287
-148.2604	-77.8656404243902	-21.4047710394912
-148.2536	-75.9019857486254	-21.3736019176536
-148.2468	-75.2474341900372	-21.3736019176536
-148.24	-75.8396475049503	-21.3424327958161
-148.2332	-76.400691698026	-21.5294475268413
-148.2264	-76.8993976474266	-21.217756308466
-148.2196	-77.1799197439644	-20.9995724556032
-148.2128	-76.3383534543509	-21.217756308466
-148.206	-74.0630075602108	-21.5606166486788
-148.1992	-72.4733823464965	-21.685293136029
-148.1924	-73.2526103924348	-21.217756308466
-148.1856	-74.8734047279867	-20.9372342119281
-148.1788	-75.8396475049503	-21.0619106992783
-148.172	-76.6812137945638	-21.4047710394912
-148.1652	-77.2422579876395	-21.6541240141915
-148.1584	-77.3669344749896	-21.8099696233791
-148.1516	-77.4604418405022	-21.9969843544044
-148.1448	-76.9305667692641	-22.152829963592
-148.138	-75.9643239923005	-22.0281534762419
-148.1312	-74.4682061440988	-21.7788005015416
-148.1244	-73.4084560016225	-21.7476313797041
-148.1176	-75.4656180428999	-21.8411387452167
-148.1108	-80.6085231460934	-21.8723078670542
-148.104	-83.8501118171971	-21.6541240141915
-148.0972	-82.9150381620711	-21.5294475268413
-148.0904	-79.5176038817796	-21.1865871866284
-148.0836	-76.8993976474266	-20.8748959682531
-148.0768	-76.3071843325134	-20.8437268464155
-148.07	-77.2110888658019	-20.9684033337657
-148.0632	-78.551361104816	-21.0619106992783
-148.0564	-79.2682509070793	-21.2489254303035
-148.0496	-80.8890452426312	-21.3736019176536
-148.0428	-83.4449132333092	-21.1554180647909
-148.036	-86.2189650768499	-21.1242489429533
-148.0292	-87.7774211687267	-21.3424327958161
-148.0224	-88.089112387102	-21.5294475268413
-148.0156	-87.3722225848387	-21.5917857705164
-148.0088	-84.6605089849731	-21.5294475268413
-148.002	-82.1669792379702	-21.4359401613287
-147.9952	-80.1721554403679	-21.4047710394912
-147.9884	-78.551361104816	-21.685293136029
-147.9816	-78.3955154956283	-21.9346461107293
-147.9748	-78.956559688704	-21.9034769888917
-147.968	-79.6111112472922	-21.7164622578665
-147.9612	-80.1721554403679	-21.4671092831662
-147.9544	-80.0786480748553	-21.4982784050038
-147.9476	-78.8942214450289	-21.5606166486788
-147.9408	-78.2396698864406	-21.685293136029
-147.934	-78.2708390082782	-21.7476313797041
-147.9272	-77.4292727186647	-21.7164622578665
-147.9204	-75.4344489210624	-21.6229548923539
-147.9136	-74.5617135096114	-21.4359401613287
-147.9068	-75.0292503371744	-21.3112636739786
-147.9	-74.250022291236	-21.1242489429533
-147.8932	-72.4422132246589	-20.9684033337657
-147.8864	-71.6941543005581	-20.8748959682531
-147.8796	-72.9409191740595	-20.812557724578
-147.8728	-74.2811914130735	-20.8437268464155
-147.866	-73.9695001946982	-20.7502194809029
-147.8592	-71.3824630821827	-20.6878812372278
-147.8524	-69.8240069903059	-20.5008665062026
-147.8456	-70.1045290868437	-20.5943738717152
-147.8388	-70.5720659144068	-20.812557724578
-147.832	-70.4162203052191	-20.9372342119281
-147.8252	-70.3227129397065	-20.9684033337657
-147.8184	-70.4473894270566	-20.8748959682531
-147.8116	-69.6369922592807	-20.8748959682531
-147.8048	-68.3278891421042	-20.7502194809029
-147.798	-67.0499551467652	-20.5320356280402
-147.7912	-66.86294041574	-20.5008665062026
-147.7844	-67.8603523145411	-20.6878812372278
-147.7776	-69.6993305029557	-21.0930798211158
-147.7708	-71.2889557166701	-21.4047710394912
-147.764	-72.0370146407709	-21.2489254303035
-147.7572	-72.3487058591463	-21.1554180647909
-147.7504	-73.2837795142724	-21.280094552141
-147.7436	-74.4058679004237	-21.685293136029
-147.7368	-76.5565373072137	-21.9034769888917
-147.73	-78.551361104816	-21.6541240141915
-147.7232	-78.0838242772529	-21.4982784050038
-147.7164	-76.1201696014882	-21.4982784050038
-147.7096	-73.1591030269223	-21.9658152325668
-147.7028	-70.3227129397065	-22.6515359129926
-147.696	-69.1382863098801	-23.025565375043
-147.6892	-69.8551761121434	-22.6515359129926
-147.6824	-71.1642792293199	-21.9346461107293
-147.6756	-71.0396027419698	-21.217756308466
-147.6688	-69.6681613811182	-20.7190503590654
-147.662	-69.2629627972302	-20.40735914069
-147.6552	-70.1356982086812	-20.5320356280402
-147.6484	-70.5720659144068	-20.8748959682531
-147.6416	-69.8240069903059	-21.0930798211158
-147.6348	-69.2006245535552	-21.1554180647909
-147.628	-69.3876392845804	-21.0930798211158
-147.6212	-70.8525880109446	-21.0307415774407
-147.6144	-73.5331324889727	-20.9995724556032
-147.6076	-74.9357429716618	-20.7190503590654
-147.6008	-74.7798973624741	-20.7502194809029
-147.594	-74.6863899969615	-20.9684033337657
-147.5872	-74.8734047279867	-20.9684033337657
-147.5804	-75.3721106773873	-20.7502194809029
-147.5736	-74.7175591187991	-20.7190503590654
-147.5668	-73.3461177579475	-20.8437268464155
-147.56	-71.1954483511575	-20.8748959682531
-147.5532	-67.7668449490285	-20.9995724556032
-147.5464	-64.3694106687371	-20.8437268464155
-147.5396	-63.5590135009611	-20.7813886027404
-147.5328	-66.0213741261265	-20.8748959682531
-147.526	-69.9798525994936	-20.6567121153903
-147.5192	-73.1279339050847	-20.5632047498777
-147.5124	-74.655220875124	-20.3138517751774
-147.5056	-74.4058679004237	-20.0644988004771
-147.4988	-72.8474118085469	-20.1891752878273
-147.492	-71.9123381534208	-20.5632047498777
-147.4852	-71.7253234223956	-21.0930798211158
-147.4784	-71.8811690315833	-21.4671092831662
-147.4716	-72.0681837626085	-21.9969843544044
-147.4648	-72.2863676154712	-22.1216608417545
-147.458	-72.7539044430343	-22.0281534762419
-147.4512	-73.0967647832472	-21.8723078670542
-147.4444	-73.6266398544853	-21.8411387452167
-147.4376	-74.3435296567486	-21.8099696233791
-147.4308	-75.4656180428999	-21.5294475268413
-147.424	-76.868228525589	-21.2489254303035
-147.4172	-77.5539492060148	-20.9372342119281
-147.4104	-77.2422579876395	-20.8748959682531
-147.4036	-77.2110888658019	-21.0307415774407
-147.3968	-77.1487506221269	-21.1554180647909
-147.39	-77.2422579876395	-21.280094552141
-147.3832	-76.805890281914	-21.2489254303035
-147.3764	-77.1487506221269	-20.8748959682531
-147.3696	-77.6474565715274	-20.7502194809029
-147.3628	-77.8344713025527	-20.3450208970149
-147.356	-77.8033021807151	-20.0333296786396
-147.3492	-78.1149933990905	-20.002160556802
-147.3424	-78.4266846174659	-20.0956679223147
-147.3356	-77.8033021807151	-20.5632047498777
-147.3288	-77.1487506221269	-20.812557724578
-147.322	-76.5253681853762	-21.1242489429533
-147.3152	-76.1513387233257	-21.3736019176536
-147.3084	-75.6838018957627	-21.1242489429533
-147.3016	-75.2162650681996	-20.8748959682531
-147.2948	-75.4967871647375	-20.7502194809029
-147.288	-76.2448460888383	-20.8748959682531
-147.2812	-76.5877064290512	-20.9995724556032
-147.2744	-76.2760152106759	-21.2489254303035
-147.2676	-75.8084783831128	-21.3736019176536
-147.2608	-75.5902945302501	-20.9684033337657
-147.254	-75.7461401394378	-20.812557724578
-147.2472	-76.1825078451633	-20.812557724578
-147.2404	-77.2110888658019	-20.9372342119281
-147.2336	-78.2396698864406	-20.7190503590654
-147.2268	-77.6474565715274	-20.5943738717152
-147.22	-75.4032797992248	-20.812557724578
-147.2132	-73.1279339050847	-20.8748959682531
-147.2064	-71.4136322040202	-20.8437268464155
-147.1996	-70.8837571327821	-20.7813886027404
-147.1928	-71.8811690315833	-20.8748959682531
-147.186	-73.9695001946982	-20.9060650900906
-147.1792	-76.3695225761885	-20.6878812372278
-147.1724	-77.5851183278524	-20.7502194809029
-147.1656	-77.5851183278524	-20.8437268464155
-147.1588	-77.7097948152025	-20.7190503590654
-147.152	-79.1124052978916	-20.4696973843651
-147.1452	-79.6422803691298	-20.3761900188525
-147.1384	-78.6448684703286	-20.3761900188525
-147.1316	-77.7097948152025	-20.4385282625276
-147.1248	-76.3695225761885	-20.5320356280402
-147.118	-74.5617135096114	-20.8437268464155
-147.1112	-72.4422132246589	-20.9060650900906
-147.1044	-71.9123381534208	-21.0307415774407
-147.0976	-72.6603970775217	-20.8748959682531
-147.0908	-74.655220875124	-20.7502194809029
-147.084	-77.1487506221269	-20.5943738717152
-147.0772	-79.9539715875051	-20.4696973843651
-147.0704	-81.5435968012195	-20.6255429935528
-147.0636	-81.2630747046816	-20.8437268464155
-147.0568	-79.6422803691298	-20.9995724556032
-147.05	-77.2110888658019	-21.0619106992783
-147.0432	-74.7487282406366	-21.1242489429533
-147.0364	-72.5357205901715	-21.4047710394912
-147.0296	-71.4759704476953	-21.7476313797041
-147.0228	-71.6006469350454	-21.8411387452167
-147.016	-72.0681837626085	-21.4982784050038
-147.0092	-72.7227353211967	-21.0930798211158
-147.0024	-73.844823707348	-21.1242489429533
-146.9956	-75.4032797992248	-21.3424327958161
-146.9888	-76.400691698026	-21.8099696233791
-146.982	-77.1175815002893	-21.9034769888917
-146.9752	-76.9305667692641	-21.5606166486788
-146.9684	-75.6526327739251	-21.3424327958161
-146.9616	-74.7175591187991	-21.3424327958161
-146.9548	-74.5305443877738	-21.4359401613287
-146.948	-75.0915885808495	-21.3112636739786
-146.9412	-75.527956286575	-21.1242489429533
-146.9344	-74.655220875124	-20.9995724556032
-146.9276	-72.7227353211967	-20.8748959682531
-146.9208	-70.9460953764572	-20.812557724578
-146.914	-68.608411238642	-20.7190503590654
-146.9072	-66.2707271008268	-20.6255429935528
-146.9004	-65.5226681767259	-20.5008665062026
-146.8936	-67.3928154869781	-20.40735914069
-146.8868	-70.6032350362443	-20.6255429935528
-146.88	-72.6292279556841	-20.6567121153903
-146.8732	-72.504551468334	-20.5008665062026
-146.8664	-70.821418889107	-20.5320356280402
-146.8596	-68.7330877259921	-20.5320356280402
-146.8528	-67.1746316341153	-20.2203444096648
-146.846	-65.7096829077511	-20.0956679223147
-146.8392	-65.2109769583505	-19.9709914349645
-146.8324	-67.1746316341153	-19.7528075821018
-146.8256	-69.9798525994936	-19.7216384602642
-146.8188	-70.9772644982947	-20.0956679223147
-146.812	-70.6032350362443	-20.6567121153903
-146.8052	-70.1045290868437	-20.9060650900906
-146.7984	-69.6058231374431	-21.0619106992783
-146.7916	-68.2343817765915	-21.0619106992783
-146.7848	-66.9876169030901	-20.9995724556032
-146.778	-66.8941095375775	-20.9372342119281
-146.7712	-67.6421684616784	-21.0307415774407
-146.7644	-68.5149038731294	-21.1554180647909
-146.7576	-68.9512715788549	-21.0619106992783
-146.7508	-68.6395803604795	-20.9684033337657
-146.744	-67.8603523145411	-20.7813886027404
-146.7372	-66.8317712939024	-20.7502194809029
-146.7304	-66.5512491973646	-20.7502194809029
-146.7236	-65.9590358824514	-20.9684033337657
-146.7168	-64.4940871560872	-21.0930798211158
-146.71	-63.6525208664737	-21.217756308466
-146.7032	-64.4317489124121	-21.280094552141
-146.6964	-65.0863004710004	-21.4359401613287
-146.6896	-64.2447341813869	-21.4671092831662
-146.6828	-63.3096605262608	-21.280094552141
-146.676	-63.7148591101488	-21.1242489429533
-146.6692	-63.7148591101488	-21.1554180647909
-146.6624	-63.8083664756614	-21.0307415774407
-146.6556	-65.0239622273253	-20.8748959682531
-146.6488	-66.2083888571517	-20.7190503590654
-146.642	-67.330477243303	-20.7190503590654
-146.6352	-67.735675827191	-20.6567121153903
-146.6284	-67.4239846088156	-20.6567121153903
-146.6216	-67.8915214363786	-20.6878812372278
-146.6148	-69.481146650093	-20.6255429935528
-146.608	-71.0707718638073	-20.6878812372278
-146.6012	-71.2577865948325	-20.6255429935528
-146.5944	-70.3227129397065	-20.8748959682531
-146.5876	-69.7928378684684	-21.0307415774407
-146.5808	-70.0110217213311	-20.9372342119281
-146.574	-70.6032350362443	-20.7813886027404
-146.5672	-71.3824630821827	-20.5320356280402
-146.5604	-71.6941543005581	-20.4385282625276
-146.5536	-72.5668897120091	-20.5008665062026
-146.5468	-73.4396251234601	-20.4696973843651
-146.54	-73.2526103924348	-20.40735914069
-146.5332	-71.7564925442331	-20.6567121153903
-146.5264	-70.1045290868437	-20.9995724556032
-146.5196	-69.2941319190678	-21.3736019176536
-146.5128	-69.481146650093	-21.3424327958161
-146.506	-71.226617472995	-21.4047710394912
-146.4992	-73.5331324889727	-21.3736019176536
-146.4924	-75.4656180428999	-21.2489254303035
-146.4856	-75.8708166267879	-21.0930798211158
-146.4788	-74.8110664843117	-21.0307415774407
-146.472	-73.6578089763228	-20.8437268464155
-146.4652	-73.0967647832472	-20.6567121153903
-146.4584	-72.8474118085469	-20.3450208970149
-146.4516	-72.8785809303844	-20.1580061659897
-146.4448	-73.5019633671351	-20.3761900188525
-146.438	-74.0941766820483	-20.6567121153903
-146.4312	-74.1565149257234	-20.7190503590654
[truncated: 45,063 more rows]
